# Supplementary material for: Sparse estimation of mutual information landscapes quantifies information transmission through cellular biochemical reaction networks
Source: Commun Biol. 2020 Apr 30;3:203. doi: 10.1038/s42003-020-0901-9 (PMC7192899; doi:10.1038/s42003-020-0901-9)
Supplement: Supplementary file 3 — Supplementary Data 1 [file 42003_2020_901_MOESM3_ESM.xlsx]

## Sheet: Figure2a
Input, X	Mean response, g	0.95	0.05
1	1.00721	2.00629	0.955083
3.001	1.06565	2.09114	1.00656
5.002	1.18631	2.26231	1.1117
7.003	1.37629	2.5223	1.2744
9.004	1.6453	2.87394	1.49941
11.005	2.00463	3.31958	1.79151
13.006	2.46606	3.86043	2.1546
15.007	3.04069	4.49605	2.59117
17.008	3.73796	5.22411	3.10193
19.009	4.56488	6.04038	3.6857
21.01	5.52548	6.93888	4.3395
23.011	6.62058	7.91212	5.05876
25.012	7.84775	8.9515	5.83757
27.013	9.20161	10.0477	6.6691
29.014	10.6741	11.1909	7.54587
31.015	12.2552	12.3713	8.46008
33.016	13.933	13.5794	9.40392
35.017	15.6948	14.806	10.3698
37.018	17.5272	16.0427	11.3504
39.019	19.4167	17.2818	12.3391
41.02	21.3502	18.5162	13.3297
43.021	23.3149	19.74	14.3168
45.022	25.2989	20.9479	15.2956
47.023	27.2913	22.1354	16.262
49.024	29.2822	23.2988	17.2124
51.025	31.2627	24.4352	18.144
53.026	33.225	25.5422	19.0543
55.027	35.1624	26.6181	19.9417
57.028	37.0692	27.6615	20.8045
59.029	38.9406	28.6716	21.6419
61.03	40.7727	29.6479	22.4531
63.031	42.5622	30.5903	23.2378
65.032	44.3069	31.4988	23.9958
67.033	46.0049	32.3739	24.7272
69.034	47.655	33.2161	25.4321
71.035	49.2562	34.0259	26.1111
73.036	50.8084	34.8042	26.7646
75.037	52.3114	35.5518	27.3931
77.038	53.7655	36.2696	27.9974
79.039	55.1713	36.9587	28.5781
81.04	56.5295	37.6199	29.136
83.041	57.8408	38.2544	29.6719
85.042	59.1065	38.8631	30.1865
87.043	60.3275	39.4471	30.6806
89.044	61.5051	40.0074	31.155
91.045	62.6406	40.5448	31.6105
93.046	63.7352	41.0605	32.0479
95.047	64.7902	41.5553	32.4678
97.048	65.807	42.0302	32.8711
99.049	66.7869	42.4859	33.2584
101.05	67.7312	42.9235	33.6305
103.051	68.6412	43.3436	33.9879
105.052	69.5182	43.747	34.3314
107.053	70.3635	44.1346	34.6615
109.054	71.1782	44.507	34.9788
111.055	71.9636	44.865	35.2839
113.056	72.7208	45.2091	35.5774
115.057	73.4509	45.5399	35.8597
117.058	74.1551	45.8582	36.1314
119.059	74.8343	46.1645	36.3929
121.06	75.4895	46.4592	36.6447
123.061	76.1218	46.743	36.8872
125.062	76.732	47.0163	37.1207
127.063	77.3211	47.2796	37.3458
129.064	77.8899	47.5333	37.5628
131.065	78.4393	47.7778	37.772
133.066	78.9699	48.0136	37.9738
135.067	79.4826	48.241	38.1685
137.068	79.9781	48.4605	38.3564
139.069	80.4571	48.6722	38.5377
141.07	80.9203	48.8767	38.7128
143.071	81.3682	49.0741	38.882
145.072	81.8015	49.2648	39.0454
147.073	82.2208	49.4491	39.2034
149.074	82.6266	49.6272	39.3561
151.075	83.0195	49.7995	39.5038
153.076	83.3999	49.966	39.6466
155.077	83.7684	50.1272	39.7848
157.078	84.1254	50.2831	39.9186
159.079	84.4713	50.434	40.0481
161.08	84.8066	50.5802	40.1735
163.081	85.1317	50.7217	40.295
165.082	85.4469	50.8588	40.4127
167.083	85.7527	50.9917	40.5268
169.084	86.0494	51.1205	40.6374
171.085	86.3373	51.2454	40.7446
173.086	86.6168	51.3665	40.8487
175.087	86.8881	51.484	40.9496
177.088	87.1516	51.598	41.0475
179.089	87.4076	51.7087	41.1426
181.09	87.6562	51.8161	41.2349
183.091	87.8979	51.9204	41.3245
185.092	88.1328	52.0217	41.4116
187.093	88.3612	52.1201	41.4962
189.094	88.5832	52.2158	41.5785
191.095	88.7992	52.3088	41.6584
193.096	89.0093	52.3992	41.7361
195.097	89.2138	52.4871	41.8117
197.098	89.4128	52.5726	41.8852
199.099	89.6065	52.6558	41.9568
201.1	89.7951	52.7367	42.0264
203.101	89.9788	52.8155	42.0942
205.102	90.1577	52.8922	42.1602
207.103	90.332	52.9669	42.2244
209.104	90.5018	53.0396	42.287
211.105	90.6674	53.1105	42.348
213.106	90.8287	53.1795	42.4074
215.107	90.9861	53.2468	42.4653
217.108	91.1395	53.3124	42.5217
219.109	91.2891	53.3763	42.5767
221.11	91.4351	53.4387	42.6304
223.111	91.5775	53.4995	42.6827
225.112	91.7165	53.5588	42.7338
227.113	91.8521	53.6166	42.7836
229.114	91.9846	53.6731	42.8322
231.115	92.1139	53.7282	42.8797
233.116	92.2402	53.782	42.926
235.117	92.3635	53.8346	42.9712
237.118	92.484	53.8859	43.0154
239.119	92.6017	53.936	43.0585
241.12	92.7167	53.9849	43.1007
243.121	92.8291	54.0327	43.1419
245.122	92.939	54.0795	43.1821
247.123	93.0464	54.1251	43.2214
249.124	93.1515	54.1698	43.2599
251.125	93.2542	54.2134	43.2975
253.126	93.3547	54.2561	43.3342
255.127	93.453	54.2978	43.3702
257.128	93.5492	54.3386	43.4054
259.129	93.6433	54.3786	43.4398
261.13	93.7354	54.4177	43.4734
263.131	93.8255	54.4559	43.5064
265.132	93.9138	54.4933	43.5386
267.133	94.0002	54.5299	43.5702
269.134	94.0848	54.5658	43.6011
271.135	94.1677	54.6009	43.6313
273.136	94.2488	54.6353	43.661
275.137	94.3283	54.669	43.69
277.138	94.4062	54.702	43.7184
279.139	94.4826	54.7343	43.7463
281.14	94.5574	54.7659	43.7735
283.141	94.6307	54.797	43.8003
285.142	94.7025	54.8274	43.8265
287.143	94.773	54.8572	43.8522
289.144	94.8421	54.8864	43.8773
291.145	94.9098	54.915	43.902
293.146	94.9762	54.9431	43.9262
295.147	95.0414	54.9706	43.95
297.148	95.1053	54.9976	43.9733
299.149	95.168	55.0241	43.9961
301.15	95.2295	55.0501	44.0185
303.151	95.2899	55.0756	44.0405
305.152	95.3491	55.1007	44.062
307.153	95.4073	55.1252	44.0832
309.154	95.4644	55.1493	44.104
311.155	95.5204	55.173	44.1244
313.156	95.5754	55.1962	44.1444
315.157	95.6294	55.219	44.1641
317.158	95.6825	55.2414	44.1834
319.159	95.7346	55.2633	44.2023
321.16	95.7858	55.2849	44.2209
323.161	95.836	55.3061	44.2392
325.162	95.8854	55.3269	44.2572
327.163	95.9339	55.3474	44.2748
329.164	95.9816	55.3675	44.2921
331.165	96.0285	55.3873	44.3092
333.166	96.0745	55.4067	44.3259
335.167	96.1198	55.4257	44.3423
337.168	96.1643	55.4445	44.3585
339.169	96.208	55.4629	44.3744
341.17	96.251	55.481	44.39
343.171	96.2933	55.4988	44.4054
345.172	96.3349	55.5163	44.4205
347.173	96.3758	55.5336	44.4353
349.174	96.416	55.5505	44.4499
351.175	96.4556	55.5672	44.4643
353.176	96.4945	55.5835	44.4784
355.177	96.5327	55.5996	44.4923
357.178	96.5704	55.6155	44.506
359.179	96.6075	55.6311	44.5195
361.18	96.6439	55.6464	44.5327
363.181	96.6798	55.6615	44.5457
365.182	96.7151	55.6764	44.5585
367.183	96.7499	55.691	44.5711
369.184	96.7841	55.7054	44.5836
371.185	96.8178	55.7196	44.5958
373.186	96.851	55.7335	44.6078
375.187	96.8836	55.7473	44.6197
377.188	96.9158	55.7608	44.6313
379.189	96.9475	55.7741	44.6428
381.19	96.9786	55.7872	44.6541
383.191	97.0094	55.8001	44.6653
385.192	97.0396	55.8128	44.6762
387.193	97.0694	55.8254	44.687
389.194	97.0987	55.8377	44.6977
391.195	97.1277	55.8498	44.7081
393.196	97.1562	55.8618	44.7185
395.197	97.1842	55.8736	44.7286
397.198	97.2119	55.8852	44.7387
399.199	97.2391	55.8967	44.7486
401.2	97.266	55.908	44.7583
403.201	97.2925	55.9191	44.7679
405.202	97.3186	55.93	44.7773
407.203	97.3443	55.9409	44.7867
409.204	97.3697	55.9515	44.7958
411.205	97.3947	55.962	44.8049
413.206	97.4193	55.9723	44.8138
415.207	97.4436	55.9825	44.8226
417.208	97.4676	55.9926	44.8313
419.209	97.4912	56.0025	44.8399
421.21	97.5145	56.0123	44.8483
423.211	97.5375	56.022	44.8566
425.212	97.5601	56.0315	44.8648
427.213	97.5825	56.0409	44.8729
429.214	97.6046	56.0501	44.8809
431.215	97.6263	56.0592	44.8888
433.216	97.6478	56.0682	44.8966
435.217	97.6689	56.0771	44.9042
437.218	97.6898	56.0859	44.9118
439.219	97.7104	56.0945	44.9193
441.22	97.7308	56.1031	44.9266
443.221	97.7509	56.1115	44.9339
445.222	97.7707	56.1198	44.9411
447.223	97.7902	56.128	44.9481
449.224	97.8095	56.1361	44.9551
451.225	97.8286	56.1441	44.962
453.226	97.8474	56.152	44.9688
455.227	97.8659	56.1598	44.9755
457.228	97.8842	56.1674	44.9822
459.229	97.9023	56.175	44.9887
461.23	97.9202	56.1825	44.9952
463.231	97.9378	56.1899	45.0016
465.232	97.9552	56.1972	45.0079
467.233	97.9724	56.2044	45.0141
469.234	97.9894	56.2115	45.0202
471.235	98.0061	56.2186	45.0263
473.236	98.0227	56.2255	45.0323
475.237	98.0391	56.2323	45.0382
477.238	98.0552	56.2391	45.044
479.239	98.0712	56.2458	45.0498
481.24	98.0869	56.2524	45.0555
483.241	98.1025	56.2589	45.0611
485.242	98.1179	56.2654	45.0667
487.243	98.1331	56.2717	45.0722
489.244	98.1481	56.278	45.0776
491.245	98.1629	56.2843	45.083
493.246	98.1776	56.2904	45.0883
495.247	98.192	56.2965	45.0935
497.248	98.2064	56.3025	45.0987
499.249	98.2205	56.3084	45.1038
501.25	98.2345	56.3142	45.1089
503.251	98.2483	56.32	45.1139
505.252	98.2619	56.3257	45.1188
507.253	98.2754	56.3314	45.1237
509.254	98.2888	56.337	45.1285
511.255	98.302	56.3425	45.1333
513.256	98.315	56.348	45.138
515.257	98.3279	56.3534	45.1426
517.258	98.3406	56.3587	45.1472
519.259	98.3532	56.364	45.1518
521.26	98.3657	56.3692	45.1563
523.261	98.378	56.3744	45.1607
525.262	98.3902	56.3795	45.1651
527.263	98.4022	56.3845	45.1695
529.264	98.4141	56.3895	45.1738
531.265	98.4259	56.3944	45.1781
533.266	98.4375	56.3993	45.1823
535.267	98.449	56.4041	45.1864
537.268	98.4604	56.4089	45.1905
539.269	98.4717	56.4136	45.1946
541.27	98.4828	56.4183	45.1986
543.271	98.4938	56.4229	45.2026
545.272	98.5047	56.4274	45.2066
547.273	98.5155	56.4319	45.2105
549.274	98.5262	56.4364	45.2143
551.275	98.5367	56.4408	45.2181
553.276	98.5472	56.4452	45.2219
555.277	98.5575	56.4495	45.2256
557.278	98.5677	56.4538	45.2293
559.279	98.5779	56.458	45.233
561.28	98.5879	56.4622	45.2366
563.281	98.5978	56.4664	45.2402
565.282	98.6076	56.4705	45.2437
567.283	98.6173	56.4745	45.2472
569.284	98.6268	56.4785	45.2507
571.285	98.6363	56.4825	45.2541
573.286	98.6457	56.4864	45.2575
575.287	98.655	56.4903	45.2609
577.288	98.6643	56.4942	45.2642
579.289	98.6734	56.498	45.2675
581.29	98.6824	56.5018	45.2707
583.291	98.6913	56.5055	45.274
585.292	98.7002	56.5092	45.2772
587.293	98.7089	56.5129	45.2803
589.294	98.7176	56.5165	45.2834
591.295	98.7261	56.5201	45.2865
593.296	98.7346	56.5236	45.2896
595.297	98.743	56.5272	45.2926
597.298	98.7514	56.5306	45.2956
599.299	98.7596	56.5341	45.2986
601.3	98.7678	56.5375	45.3016
603.301	98.7758	56.5409	45.3045
605.302	98.7838	56.5442	45.3074
607.303	98.7918	56.5475	45.3102
609.304	98.7996	56.5508	45.3131
611.305	98.8074	56.5541	45.3159
613.306	98.8151	56.5573	45.3187
615.307	98.8227	56.5605	45.3214
617.308	98.8303	56.5636	45.3241
619.309	98.8377	56.5668	45.3268
621.31	98.8451	56.5699	45.3295
623.311	98.8525	56.5729	45.3322
625.312	98.8597	56.576	45.3348
627.313	98.8669	56.579	45.3374
629.314	98.8741	56.582	45.34
631.315	98.8811	56.5849	45.3425
633.316	98.8881	56.5878	45.345
635.317	98.895	56.5907	45.3475
637.318	98.9019	56.5936	45.35
639.319	98.9087	56.5965	45.3525
641.32	98.9155	56.5993	45.3549
643.321	98.9221	56.6021	45.3573
645.322	98.9287	56.6048	45.3597
647.323	98.9353	56.6076	45.3621
649.324	98.9418	56.6103	45.3644
651.325	98.9482	56.613	45.3667
653.326	98.9546	56.6157	45.369
655.327	98.9609	56.6183	45.3713
657.328	98.9672	56.6209	45.3736
659.329	98.9734	56.6235	45.3758
661.33	98.9796	56.6261	45.378
663.331	98.9857	56.6286	45.3802
665.332	98.9917	56.6312	45.3824
667.333	98.9977	56.6337	45.3846
669.334	99.0036	56.6361	45.3867
671.335	99.0095	56.6386	45.3888
673.336	99.0153	56.641	45.391
675.337	99.0211	56.6435	45.393
677.338	99.0268	56.6459	45.3951
679.339	99.0325	56.6482	45.3972
681.34	99.0382	56.6506	45.3992
683.341	99.0437	56.6529	45.4012
685.342	99.0493	56.6552	45.4032
687.343	99.0548	56.6575	45.4052
689.344	99.0602	56.6598	45.4071
691.345	99.0656	56.662	45.4091
693.346	99.0709	56.6643	45.411
695.347	99.0762	56.6665	45.4129
697.348	99.0815	56.6687	45.4148
699.349	99.0867	56.6709	45.4167
701.35	99.0919	56.673	45.4186
703.351	99.097	56.6752	45.4204
705.352	99.1021	56.6773	45.4223
707.353	99.1071	56.6794	45.4241
709.354	99.1121	56.6815	45.4259
711.355	99.117	56.6836	45.4277
713.356	99.122	56.6856	45.4294
715.357	99.1268	56.6876	45.4312
717.358	99.1317	56.6897	45.4329
719.359	99.1365	56.6917	45.4347
721.36	99.1412	56.6937	45.4364
723.361	99.1459	56.6956	45.4381
725.362	99.1506	56.6976	45.4398
727.363	99.1552	56.6995	45.4414
729.364	99.1598	56.7014	45.4431
731.365	99.1644	56.7033	45.4447
733.366	99.1689	56.7052	45.4464
735.367	99.1734	56.7071	45.448
737.368	99.1778	56.709	45.4496
739.369	99.1823	56.7108	45.4512
741.37	99.1866	56.7126	45.4528
743.371	99.191	56.7145	45.4543
745.372	99.1953	56.7163	45.4559
747.373	99.1996	56.718	45.4574
749.374	99.2038	56.7198	45.459
751.375	99.208	56.7216	45.4605
753.376	99.2122	56.7233	45.462
755.377	99.2163	56.7251	45.4635
757.378	99.2204	56.7268	45.465
759.379	99.2245	56.7285	45.4664
761.38	99.2286	56.7302	45.4679
763.381	99.2326	56.7318	45.4693
765.382	99.2366	56.7335	45.4708
767.383	99.2405	56.7352	45.4722
769.384	99.2444	56.7368	45.4736
771.385	99.2483	56.7384	45.475
773.386	99.2522	56.74	45.4764
775.387	99.256	56.7416	45.4778
777.388	99.2598	56.7432	45.4792
779.389	99.2636	56.7448	45.4805
781.39	99.2673	56.7464	45.4819
783.391	99.2711	56.7479	45.4832
785.392	99.2747	56.7495	45.4846
787.393	99.2784	56.751	45.4859
789.394	99.282	56.7525	45.4872
791.395	99.2856	56.754	45.4885
793.396	99.2892	56.7555	45.4898
795.397	99.2928	56.757	45.4911
797.398	99.2963	56.7585	45.4923
799.399	99.2998	56.7599	45.4936
801.4	99.3033	56.7614	45.4948
803.401	99.3067	56.7628	45.4961
805.402	99.3101	56.7642	45.4973
807.403	99.3135	56.7657	45.4985
809.404	99.3169	56.7671	45.4998
811.405	99.3202	56.7685	45.501
813.406	99.3236	56.7699	45.5022
815.407	99.3269	56.7712	45.5034
817.408	99.3301	56.7726	45.5045
819.409	99.3334	56.774	45.5057
821.41	99.3366	56.7753	45.5069
823.411	99.3398	56.7766	45.508
825.412	99.343	56.778	45.5092
827.413	99.3462	56.7793	45.5103
829.414	99.3493	56.7806	45.5114
831.415	99.3524	56.7819	45.5126
833.416	99.3555	56.7832	45.5137
835.417	99.3586	56.7845	45.5148
837.418	99.3616	56.7857	45.5159
839.419	99.3646	56.787	45.517
841.42	99.3676	56.7883	45.5181
843.421	99.3706	56.7895	45.5191
845.422	99.3736	56.7907	45.5202
847.423	99.3765	56.792	45.5213
849.424	99.3794	56.7932	45.5223
851.425	99.3823	56.7944	45.5234
853.426	99.3852	56.7956	45.5244
855.427	99.3881	56.7968	45.5254
857.428	99.3909	56.798	45.5264
859.429	99.3937	56.7992	45.5275
861.43	99.3965	56.8003	45.5285
863.431	99.3993	56.8015	45.5295
865.432	99.4021	56.8026	45.5305
867.433	99.4048	56.8038	45.5315
869.434	99.4075	56.8049	45.5324
871.435	99.4102	56.8061	45.5334
873.436	99.4129	56.8072	45.5344
875.437	99.4156	56.8083	45.5354
877.438	99.4182	56.8094	45.5363
879.439	99.4209	56.8105	45.5373
881.44	99.4235	56.8116	45.5382
883.441	99.4261	56.8127	45.5391
885.442	99.4287	56.8138	45.5401
887.443	99.4312	56.8148	45.541
889.444	99.4338	56.8159	45.5419
891.445	99.4363	56.8169	45.5428
893.446	99.4388	56.818	45.5437
895.447	99.4413	56.819	45.5446
897.448	99.4438	56.8201	45.5455
899.449	99.4462	56.8211	45.5464
901.45	99.4487	56.8221	45.5473
903.451	99.4511	56.8231	45.5482
905.452	99.4535	56.8241	45.549
907.453	99.4559	56.8251	45.5499
909.454	99.4583	56.8261	45.5508
911.455	99.4607	56.8271	45.5516
913.456	99.463	56.8281	45.5525
915.457	99.4654	56.8291	45.5533
917.458	99.4677	56.83	45.5541
919.459	99.47	56.831	45.555
921.46	99.4723	56.832	45.5558
923.461	99.4745	56.8329	45.5566
925.462	99.4768	56.8339	45.5574
927.463	99.4791	56.8348	45.5582
929.464	99.4813	56.8357	45.559
931.465	99.4835	56.8366	45.5598
933.466	99.4857	56.8376	45.5606
935.467	99.4879	56.8385	45.5614
937.468	99.4901	56.8394	45.5622
939.469	99.4922	56.8403	45.563
941.47	99.4944	56.8412	45.5638
943.471	99.4965	56.8421	45.5645
945.472	99.4986	56.843	45.5653
947.473	99.5007	56.8438	45.566
949.474	99.5028	56.8447	45.5668
951.475	99.5049	56.8456	45.5676
953.476	99.507	56.8465	45.5683
955.477	99.509	56.8473	45.569
957.478	99.5111	56.8482	45.5698
959.479	99.5131	56.849	45.5705
961.48	99.5151	56.8499	45.5712
963.481	99.5171	56.8507	45.572
965.482	99.5191	56.8515	45.5727
967.483	99.5211	56.8523	45.5734
969.484	99.5231	56.8532	45.5741
971.485	99.525	56.854	45.5748
973.486	99.527	56.8548	45.5755
975.487	99.5289	56.8556	45.5762
977.488	99.5308	56.8564	45.5769
979.489	99.5327	56.8572	45.5776
981.49	99.5346	56.858	45.5783
983.491	99.5365	56.8588	45.5789
985.492	99.5384	56.8596	45.5796
987.493	99.5402	56.8603	45.5803
989.494	99.5421	56.8611	45.581
991.495	99.5439	56.8619	45.5816
993.496	99.5458	56.8626	45.5823
995.497	99.5476	56.8634	45.5829
997.498	99.5494	56.8642	45.5836
999.499	99.5512	56.8649	45.5842
1001.5	99.553	56.8656	45.5849
1003.5	99.5547	56.8664	45.5855
1005.5	99.5565	56.8671	45.5862
1007.5	99.5583	56.8679	45.5868
1009.5	99.56	56.8686	45.5874
1011.51	99.5617	56.8693	45.588
1013.51	99.5635	56.87	45.5887
1015.51	99.5652	56.8707	45.5893
1017.51	99.5669	56.8715	45.5899
1019.51	99.5686	56.8722	45.5905
1021.51	99.5702	56.8729	45.5911
1023.51	99.5719	56.8736	45.5917
1025.51	99.5736	56.8743	45.5923
1027.51	99.5752	56.8749	45.5929
1029.51	99.5769	56.8756	45.5935
1031.52	99.5785	56.8763	45.5941
1033.52	99.5801	56.877	45.5947
1035.52	99.5818	56.8777	45.5953
1037.52	99.5834	56.8783	45.5958
1039.52	99.585	56.879	45.5964
1041.52	99.5865	56.8797	45.597
1043.52	99.5881	56.8803	45.5976
1045.52	99.5897	56.881	45.5981
1047.52	99.5913	56.8816	45.5987
1049.52	99.5928	56.8823	45.5992
1051.53	99.5944	56.8829	45.5998
1053.53	99.5959	56.8836	45.6003
1055.53	99.5974	56.8842	45.6009
1057.53	99.5989	56.8848	45.6014
1059.53	99.6004	56.8855	45.602
1061.53	99.6019	56.8861	45.6025
1063.53	99.6034	56.8867	45.6031
1065.53	99.6049	56.8873	45.6036
1067.53	99.6064	56.8879	45.6041
1069.53	99.6079	56.8886	45.6047
1071.54	99.6093	56.8892	45.6052
1073.54	99.6108	56.8898	45.6057
1075.54	99.6122	56.8904	45.6062
1077.54	99.6136	56.891	45.6067
1079.54	99.6151	56.8916	45.6073
1081.54	99.6165	56.8922	45.6078
1083.54	99.6179	56.8928	45.6083
1085.54	99.6193	56.8933	45.6088
1087.54	99.6207	56.8939	45.6093
1089.54	99.6221	56.8945	45.6098
1091.55	99.6235	56.8951	45.6103
1093.55	99.6248	56.8957	45.6108
1095.55	99.6262	56.8962	45.6113
1097.55	99.6276	56.8968	45.6118
1099.55	99.6289	56.8974	45.6123
1101.55	99.6303	56.8979	45.6127
1103.55	99.6316	56.8985	45.6132
1105.55	99.6329	56.899	45.6137
1107.55	99.6342	56.8996	45.6142
1109.55	99.6356	56.9001	45.6146
1111.56	99.6369	56.9007	45.6151
1113.56	99.6382	56.9012	45.6156
1115.56	99.6395	56.9018	45.6161
1117.56	99.6407	56.9023	45.6165
1119.56	99.642	56.9028	45.617
1121.56	99.6433	56.9034	45.6174
1123.56	99.6446	56.9039	45.6179
1125.56	99.6458	56.9044	45.6183
1127.56	99.6471	56.9049	45.6188
1129.56	99.6483	56.9054	45.6192
1131.57	99.6496	56.906	45.6197
1133.57	99.6508	56.9065	45.6201
1135.57	99.652	56.907	45.6206
1137.57	99.6532	56.9075	45.621
1139.57	99.6544	56.908	45.6215
1141.57	99.6556	56.9085	45.6219
1143.57	99.6569	56.909	45.6223
1145.57	99.658	56.9095	45.6228
1147.57	99.6592	56.91	45.6232
1149.57	99.6604	56.9105	45.6236
1151.58	99.6616	56.911	45.624
1153.58	99.6628	56.9115	45.6245
1155.58	99.6639	56.912	45.6249
1157.58	99.6651	56.9124	45.6253
1159.58	99.6662	56.9129	45.6257
1161.58	99.6674	56.9134	45.6261
1163.58	99.6685	56.9139	45.6265
1165.58	99.6697	56.9144	45.6269
1167.58	99.6708	56.9148	45.6273
1169.58	99.6719	56.9153	45.6277
1171.59	99.673	56.9158	45.6281
1173.59	99.6741	56.9162	45.6286
1175.59	99.6752	56.9167	45.6289
1177.59	99.6763	56.9171	45.6293
1179.59	99.6774	56.9176	45.6297
1181.59	99.6785	56.9181	45.6301
1183.59	99.6796	56.9185	45.6305
1185.59	99.6807	56.919	45.6309
1187.59	99.6818	56.9194	45.6313
1189.59	99.6828	56.9199	45.6317
1191.6	99.6839	56.9203	45.6321
1193.6	99.6849	56.9207	45.6324
1195.6	99.686	56.9212	45.6328
1197.6	99.687	56.9216	45.6332
1199.6	99.6881	56.922	45.6336
1201.6	99.6891	56.9225	45.6339
1203.6	99.6901	56.9229	45.6343
1205.6	99.6912	56.9233	45.6347
1207.6	99.6922	56.9238	45.6351
1209.6	99.6932	56.9242	45.6354
1211.61	99.6942	56.9246	45.6358
1213.61	99.6952	56.925	45.6361
1215.61	99.6962	56.9254	45.6365
1217.61	99.6972	56.9259	45.6369
1219.61	99.6982	56.9263	45.6372
1221.61	99.6992	56.9267	45.6376
1223.61	99.7002	56.9271	45.6379
1225.61	99.7011	56.9275	45.6383
1227.61	99.7021	56.9279	45.6386
1229.61	99.7031	56.9283	45.639
1231.62	99.704	56.9287	45.6393
1233.62	99.705	56.9291	45.6397
1235.62	99.706	56.9295	45.64
1237.62	99.7069	56.9299	45.6404
1239.62	99.7078	56.9303	45.6407
1241.62	99.7088	56.9307	45.641
1243.62	99.7097	56.9311	45.6414
1245.62	99.7106	56.9315	45.6417
1247.62	99.7116	56.9319	45.642
1249.62	99.7125	56.9322	45.6424
1251.63	99.7134	56.9326	45.6427
1253.63	99.7143	56.933	45.643
1255.63	99.7152	56.9334	45.6434
1257.63	99.7161	56.9338	45.6437
1259.63	99.717	56.9341	45.644
1261.63	99.7179	56.9345	45.6443
1263.63	99.7188	56.9349	45.6447
1265.63	99.7197	56.9352	45.645
1267.63	99.7206	56.9356	45.6453
1269.63	99.7215	56.936	45.6456
1271.64	99.7223	56.9363	45.6459
1273.64	99.7232	56.9367	45.6462
1275.64	99.7241	56.9371	45.6465
1277.64	99.7249	56.9374	45.6469
1279.64	99.7258	56.9378	45.6472
1281.64	99.7266	56.9381	45.6475
1283.64	99.7275	56.9385	45.6478
1285.64	99.7283	56.9388	45.6481
1287.64	99.7292	56.9392	45.6484
1289.64	99.73	56.9395	45.6487
1291.65	99.7309	56.9399	45.649
1293.65	99.7317	56.9402	45.6493
1295.65	99.7325	56.9406	45.6496
1297.65	99.7333	56.9409	45.6499
1299.65	99.7342	56.9413	45.6502
1301.65	99.735	56.9416	45.6505
1303.65	99.7358	56.942	45.6508
1305.65	99.7366	56.9423	45.6511
1307.65	99.7374	56.9426	45.6513
1309.65	99.7382	56.943	45.6516
1311.66	99.739	56.9433	45.6519
1313.66	99.7398	56.9436	45.6522
1315.66	99.7406	56.944	45.6525
1317.66	99.7414	56.9443	45.6528
1319.66	99.7421	56.9446	45.6531
1321.66	99.7429	56.9449	45.6533
1323.66	99.7437	56.9453	45.6536
1325.66	99.7445	56.9456	45.6539
1327.66	99.7452	56.9459	45.6542
1329.66	99.746	56.9462	45.6544
1331.67	99.7468	56.9465	45.6547
1333.67	99.7475	56.9468	45.655
1335.67	99.7483	56.9472	45.6553
1337.67	99.749	56.9475	45.6555
1339.67	99.7498	56.9478	45.6558
1341.67	99.7505	56.9481	45.6561
1343.67	99.7513	56.9484	45.6563
1345.67	99.752	56.9487	45.6566
1347.67	99.7527	56.949	45.6569
1349.67	99.7535	56.9493	45.6571
1351.68	99.7542	56.9496	45.6574
1353.68	99.7549	56.9499	45.6577
1355.68	99.7556	56.9502	45.6579
1357.68	99.7564	56.9505	45.6582
1359.68	99.7571	56.9508	45.6584
1361.68	99.7578	56.9511	45.6587
1363.68	99.7585	56.9514	45.6589
1365.68	99.7592	56.9517	45.6592
1367.68	99.7599	56.952	45.6595
1369.68	99.7606	56.9523	45.6597
1371.69	99.7613	56.9526	45.66
1373.69	99.762	56.9529	45.6602
1375.69	99.7627	56.9532	45.6605
1377.69	99.7634	56.9535	45.6607
1379.69	99.764	56.9537	45.661
1381.69	99.7647	56.954	45.6612
1383.69	99.7654	56.9543	45.6614
1385.69	99.7661	56.9546	45.6617
1387.69	99.7668	56.9549	45.6619
1389.69	99.7674	56.9552	45.6622
1391.7	99.7681	56.9554	45.6624
1393.7	99.7688	56.9557	45.6626
1395.7	99.7694	56.956	45.6629
1397.7	99.7701	56.9563	45.6631
1399.7	99.7707	56.9565	45.6634
1401.7	99.7714	56.9568	45.6636
1403.7	99.772	56.9571	45.6638
1405.7	99.7727	56.9573	45.6641
1407.7	99.7733	56.9576	45.6643
1409.7	99.774	56.9579	45.6645
1411.71	99.7746	56.9582	45.6648
1413.71	99.7752	56.9584	45.665
1415.71	99.7759	56.9587	45.6652
1417.71	99.7765	56.9589	45.6654
1419.71	99.7771	56.9592	45.6657
1421.71	99.7778	56.9595	45.6659
1423.71	99.7784	56.9597	45.6661
1425.71	99.779	56.96	45.6663
1427.71	99.7796	56.9602	45.6666
1429.71	99.7802	56.9605	45.6668
1431.72	99.7809	56.9608	45.667
1433.72	99.7815	56.961	45.6672
1435.72	99.7821	56.9613	45.6674
1437.72	99.7827	56.9615	45.6677
1439.72	99.7833	56.9618	45.6679
1441.72	99.7839	56.962	45.6681
1443.72	99.7845	56.9623	45.6683
1445.72	99.7851	56.9625	45.6685
1447.72	99.7857	56.9628	45.6687
1449.72	99.7863	56.963	45.669
1451.73	99.7868	56.9633	45.6692
1453.73	99.7874	56.9635	45.6694
1455.73	99.788	56.9637	45.6696
1457.73	99.7886	56.964	45.6698
1459.73	99.7892	56.9642	45.67
1461.73	99.7897	56.9645	45.6702
1463.73	99.7903	56.9647	45.6704
1465.73	99.7909	56.9649	45.6706
1467.73	99.7915	56.9652	45.6708
1469.73	99.792	56.9654	45.671
1471.74	99.7926	56.9657	45.6712
1473.74	99.7932	56.9659	45.6714
1475.74	99.7937	56.9661	45.6716
1477.74	99.7943	56.9664	45.6718
1479.74	99.7948	56.9666	45.672
1481.74	99.7954	56.9668	45.6722
1483.74	99.7959	56.967	45.6724
1485.74	99.7965	56.9673	45.6726
1487.74	99.797	56.9675	45.6728
1489.74	99.7976	56.9677	45.673
1491.75	99.7981	56.968	45.6732
1493.75	99.7986	56.9682	45.6734
1495.75	99.7992	56.9684	45.6736
1497.75	99.7997	56.9686	45.6738
1499.75	99.8003	56.9689	45.674
1501.75	99.8008	56.9691	45.6742
1503.75	99.8013	56.9693	45.6744
1505.75	99.8018	56.9695	45.6746
1507.75	99.8024	56.9697	45.6748
1509.75	99.8029	56.97	45.6749
1511.76	99.8034	56.9702	45.6751
1513.76	99.8039	56.9704	45.6753
1515.76	99.8044	56.9706	45.6755
1517.76	99.805	56.9708	45.6757
1519.76	99.8055	56.971	45.6759
1521.76	99.806	56.9712	45.6761
1523.76	99.8065	56.9715	45.6762
1525.76	99.807	56.9717	45.6764
1527.76	99.8075	56.9719	45.6766
1529.76	99.808	56.9721	45.6768
1531.77	99.8085	56.9723	45.677
1533.77	99.809	56.9725	45.6771
1535.77	99.8095	56.9727	45.6773
1537.77	99.81	56.9729	45.6775
1539.77	99.8105	56.9731	45.6777
1541.77	99.811	56.9733	45.6779
1543.77	99.8115	56.9735	45.678
1545.77	99.812	56.9737	45.6782
1547.77	99.8124	56.9739	45.6784
1549.77	99.8129	56.9741	45.6786
1551.78	99.8134	56.9743	45.6787
1553.78	99.8139	56.9745	45.6789
1555.78	99.8144	56.9747	45.6791
1557.78	99.8148	56.9749	45.6792
1559.78	99.8153	56.9751	45.6794
1561.78	99.8158	56.9753	45.6796
1563.78	99.8163	56.9755	45.6798
1565.78	99.8167	56.9757	45.6799
1567.78	99.8172	56.9759	45.6801
1569.78	99.8177	56.9761	45.6803
1571.79	99.8181	56.9763	45.6804
1573.79	99.8186	56.9765	45.6806
1575.79	99.819	56.9767	45.6808
1577.79	99.8195	56.9769	45.6809
1579.79	99.82	56.9771	45.6811
1581.79	99.8204	56.9773	45.6813
1583.79	99.8209	56.9774	45.6814
1585.79	99.8213	56.9776	45.6816
1587.79	99.8218	56.9778	45.6817
1589.79	99.8222	56.978	45.6819
1591.8	99.8227	56.9782	45.6821
1593.8	99.8231	56.9784	45.6822
1595.8	99.8235	56.9786	45.6824
1597.8	99.824	56.9788	45.6825
1599.8	99.8244	56.9789	45.6827
1601.8	99.8249	56.9791	45.6829
1603.8	99.8253	56.9793	45.683
1605.8	99.8257	56.9795	45.6832
1607.8	99.8262	56.9797	45.6833
1609.8	99.8266	56.9798	45.6835
1611.81	99.827	56.98	45.6836
1613.81	99.8275	56.9802	45.6838
1615.81	99.8279	56.9804	45.6839
1617.81	99.8283	56.9806	45.6841
1619.81	99.8287	56.9807	45.6843
1621.81	99.8292	56.9809	45.6844
1623.81	99.8296	56.9811	45.6846
1625.81	99.83	56.9813	45.6847
1627.81	99.8304	56.9814	45.6849
1629.81	99.8308	56.9816	45.685
1631.82	99.8312	56.9818	45.6852
1633.82	99.8316	56.9819	45.6853
1635.82	99.8321	56.9821	45.6855
1637.82	99.8325	56.9823	45.6856
1639.82	99.8329	56.9825	45.6857
1641.82	99.8333	56.9826	45.6859
1643.82	99.8337	56.9828	45.686
1645.82	99.8341	56.983	45.6862
1647.82	99.8345	56.9831	45.6863
1649.82	99.8349	56.9833	45.6865
1651.83	99.8353	56.9835	45.6866
1653.83	99.8357	56.9836	45.6868
1655.83	99.8361	56.9838	45.6869
1657.83	99.8365	56.984	45.687
1659.83	99.8369	56.9841	45.6872
1661.83	99.8373	56.9843	45.6873
1663.83	99.8377	56.9845	45.6875
1665.83	99.838	56.9846	45.6876
1667.83	99.8384	56.9848	45.6878
1669.83	99.8388	56.9849	45.6879
1671.84	99.8392	56.9851	45.688
1673.84	99.8396	56.9853	45.6882
1675.84	99.84	56.9854	45.6883
1677.84	99.8404	56.9856	45.6884
1679.84	99.8407	56.9857	45.6886
1681.84	99.8411	56.9859	45.6887
1683.84	99.8415	56.9861	45.6889
1685.84	99.8419	56.9862	45.689
1687.84	99.8422	56.9864	45.6891
1689.84	99.8426	56.9865	45.6893
1691.85	99.843	56.9867	45.6894
1693.85	99.8434	56.9868	45.6895
1695.85	99.8437	56.987	45.6897
1697.85	99.8441	56.9871	45.6898
1699.85	99.8445	56.9873	45.6899
1701.85	99.8448	56.9874	45.6901
1703.85	99.8452	56.9876	45.6902
1705.85	99.8455	56.9877	45.6903
1707.85	99.8459	56.9879	45.6904
1709.85	99.8463	56.988	45.6906
1711.86	99.8466	56.9882	45.6907
1713.86	99.847	56.9883	45.6908
1715.86	99.8473	56.9885	45.691
1717.86	99.8477	56.9886	45.6911
1719.86	99.8481	56.9888	45.6912
1721.86	99.8484	56.9889	45.6913
1723.86	99.8488	56.9891	45.6915
1725.86	99.8491	56.9892	45.6916
1727.86	99.8495	56.9894	45.6917
1729.86	99.8498	56.9895	45.6918
1731.87	99.8501	56.9897	45.692
1733.87	99.8505	56.9898	45.6921
1735.87	99.8508	56.99	45.6922
1737.87	99.8512	56.9901	45.6923
1739.87	99.8515	56.9902	45.6925
1741.87	99.8519	56.9904	45.6926
1743.87	99.8522	56.9905	45.6927
1745.87	99.8525	56.9907	45.6928
1747.87	99.8529	56.9908	45.693
1749.87	99.8532	56.9909	45.6931
1751.88	99.8535	56.9911	45.6932
1753.88	99.8539	56.9912	45.6933
1755.88	99.8542	56.9914	45.6934
1757.88	99.8545	56.9915	45.6936
1759.88	99.8549	56.9916	45.6937
1761.88	99.8552	56.9918	45.6938
1763.88	99.8555	56.9919	45.6939
1765.88	99.8559	56.992	45.694
1767.88	99.8562	56.9922	45.6941
1769.88	99.8565	56.9923	45.6943
1771.89	99.8568	56.9925	45.6944
1773.89	99.8572	56.9926	45.6945
1775.89	99.8575	56.9927	45.6946
1777.89	99.8578	56.9929	45.6947
1779.89	99.8581	56.993	45.6948
1781.89	99.8584	56.9931	45.695
1783.89	99.8588	56.9933	45.6951
1785.89	99.8591	56.9934	45.6952
1787.89	99.8594	56.9935	45.6953
1789.89	99.8597	56.9937	45.6954
1791.9	99.86	56.9938	45.6955
1793.9	99.8603	56.9939	45.6956
1795.9	99.8606	56.994	45.6957
1797.9	99.8609	56.9942	45.6959
1799.9	99.8613	56.9943	45.696
1801.9	99.8616	56.9944	45.6961
1803.9	99.8619	56.9946	45.6962
1805.9	99.8622	56.9947	45.6963
1807.9	99.8625	56.9948	45.6964
1809.9	99.8628	56.9949	45.6965
1811.91	99.8631	56.9951	45.6966
1813.91	99.8634	56.9952	45.6967
1815.91	99.8637	56.9953	45.6968
1817.91	99.864	56.9954	45.697
1819.91	99.8643	56.9956	45.6971
1821.91	99.8646	56.9957	45.6972
1823.91	99.8649	56.9958	45.6973
1825.91	99.8652	56.9959	45.6974
1827.91	99.8655	56.9961	45.6975
1829.91	99.8658	56.9962	45.6976
1831.92	99.8661	56.9963	45.6977
1833.92	99.8663	56.9964	45.6978
1835.92	99.8666	56.9965	45.6979
1837.92	99.8669	56.9967	45.698
1839.92	99.8672	56.9968	45.6981
1841.92	99.8675	56.9969	45.6982
1843.92	99.8678	56.997	45.6983
1845.92	99.8681	56.9971	45.6984
1847.92	99.8684	56.9973	45.6985
1849.92	99.8686	56.9974	45.6986
1851.93	99.8689	56.9975	45.6987
1853.93	99.8692	56.9976	45.6988
1855.93	99.8695	56.9977	45.6989
1857.93	99.8698	56.9979	45.699
1859.93	99.8701	56.998	45.6991
1861.93	99.8703	56.9981	45.6992
1863.93	99.8706	56.9982	45.6993
1865.93	99.8709	56.9983	45.6994
1867.93	99.8712	56.9984	45.6995
1869.93	99.8714	56.9985	45.6996
1871.94	99.8717	56.9987	45.6997
1873.94	99.872	56.9988	45.6998
1875.94	99.8723	56.9989	45.6999
1877.94	99.8725	56.999	45.7
1879.94	99.8728	56.9991	45.7001
1881.94	99.8731	56.9992	45.7002
1883.94	99.8733	56.9993	45.7003
1885.94	99.8736	56.9995	45.7004
1887.94	99.8739	56.9996	45.7005
1889.94	99.8741	56.9997	45.7006
1891.95	99.8744	56.9998	45.7007
1893.95	99.8747	56.9999	45.7008
1895.95	99.8749	57	45.7009
1897.95	99.8752	57.0001	45.701
1899.95	99.8755	57.0002	45.7011
1901.95	99.8757	57.0003	45.7012
1903.95	99.876	57.0004	45.7013
1905.95	99.8762	57.0006	45.7014
1907.95	99.8765	57.0007	45.7015
1909.95	99.8768	57.0008	45.7016
1911.96	99.877	57.0009	45.7017
1913.96	99.8773	57.001	45.7017
1915.96	99.8775	57.0011	45.7018
1917.96	99.8778	57.0012	45.7019
1919.96	99.878	57.0013	45.702
1921.96	99.8783	57.0014	45.7021
1923.96	99.8786	57.0015	45.7022
1925.96	99.8788	57.0016	45.7023
1927.96	99.8791	57.0017	45.7024
1929.96	99.8793	57.0018	45.7025
1931.97	99.8796	57.0019	45.7026
1933.97	99.8798	57.002	45.7027
1935.97	99.8801	57.0021	45.7027
1937.97	99.8803	57.0022	45.7028
1939.97	99.8805	57.0023	45.7029
1941.97	99.8808	57.0024	45.703
1943.97	99.881	57.0026	45.7031
1945.97	99.8813	57.0027	45.7032
1947.97	99.8815	57.0028	45.7033
1949.97	99.8818	57.0029	45.7034
1951.98	99.882	57.003	45.7034
1953.98	99.8822	57.0031	45.7035
1955.98	99.8825	57.0032	45.7036
1957.98	99.8827	57.0033	45.7037
1959.98	99.883	57.0034	45.7038
1961.98	99.8832	57.0035	45.7039
1963.98	99.8834	57.0036	45.704
1965.98	99.8837	57.0037	45.704
1967.98	99.8839	57.0038	45.7041
1969.98	99.8842	57.0039	45.7042
1971.99	99.8844	57.0039	45.7043
1973.99	99.8846	57.004	45.7044
1975.99	99.8849	57.0041	45.7045
1977.99	99.8851	57.0042	45.7046
1979.99	99.8853	57.0043	45.7046
1981.99	99.8856	57.0044	45.7047
1983.99	99.8858	57.0045	45.7048
1985.99	99.886	57.0046	45.7049
1987.99	99.8862	57.0047	45.705
1989.99	99.8865	57.0048	45.7051
1992	99.8867	57.0049	45.7051
1994	99.8869	57.005	45.7052
1996	99.8872	57.0051	45.7053
1998	99.8874	57.0052	45.7054
2000	99.8876	57.0053	45.7055

## Sheet: Figure2b-mutual_information
5 samples					10 samples
sigma(X)	I(X;g)	0.95	0.05		sigma(X)	I(X;g)	0.95	0.05
1.58489	0.962612	0.00517363	0.00653255		1.58489	1.05304	0.00713081	0.0119314
1.80777	1.10791	0.00571995	0.0070595		1.80777	1.18971	0.00707075	0.0113192
2.06199	1.21842	0.00615917	0.00728141		2.06199	1.29348	0.00678766	0.0104493
2.35195	1.30026	0.00642563	0.00727594		2.35195	1.3697	0.00647635	0.00986957
2.6827	1.3594	0.00655939	0.00712742		2.6827	1.42421	0.00606487	0.00915855
3.05995	1.40159	0.00616767	0.00689503		3.05995	1.46216	0.00590774	0.00841895
3.49025	1.43124	0.00568926	0.00664364		3.49025	1.48769	0.00578011	0.00772444
3.98107	1.45154	0.00531736	0.00645985		3.98107	1.50401	0.00559655	0.00750841
4.54091	1.46484	0.00507521	0.00636984		4.54091	1.51352	0.00537885	0.00732157
5.17947	1.47286	0.00496587	0.0062814		5.17947	1.518	0.00527976	0.00717263
5.90784	1.47688	0.00489401	0.00618789		5.90784	1.51875	0.00519297	0.00705796
6.73863	1.47787	0.00481922	0.00608807		6.73863	1.51674	0.00508227	0.00694322
7.68625	1.47653	0.00481603	0.00598208		7.68625	1.51269	0.00494515	0.0069038
8.76712	1.47342	0.00471426	0.00587213		8.76712	1.50714	0.00481284	0.00684143
10	1.46896	0.00458582	0.00575991		10	1.50047	0.00474019	0.00675762
11.4062	1.46347	0.00448655	0.00567283		11.4062	1.493	0.00469226	0.00665757
13.0103	1.45719	0.00432849	0.00561005		13.0103	1.48493	0.00464593	0.00654537
14.8398	1.45033	0.00424077	0.00554201		14.8398	1.47644	0.00459992	0.00642416
16.9267	1.44302	0.00414907	0.0054699		16.9267	1.46767	0.00455339	0.00629645
19.307	1.4354	0.00405459	0.00539471		19.307	1.45871	0.00450585	0.00616419
22.022	1.42754	0.00395829	0.00531726		22.022	1.44964	0.00445703	0.00602891
25.1189	1.41954	0.00386098	0.00523821		25.1189	1.44051	0.00437894	0.00589185
28.6512	1.41144	0.00376331	0.00515811		28.6512	1.43138	0.00427317	0.00575396
32.6803	1.4033	0.0036658	0.00507743		32.6803	1.42228	0.00417041	0.00561603
37.2759	1.39516	0.00356885	0.00499652		37.2759	1.41324	0.00407142	0.00547867
42.5179	1.38704	0.0034727	0.00491571		42.5179	1.40429	0.00411119	0.00534237
48.4969	1.37897	0.00337778	0.00483523		48.4969	1.39543	0.004041	0.00522699
55.3168	1.37098	0.00328431	0.00475531		55.3168	1.38669	0.00393801	0.00511841
63.0957	1.36308	0.0032013	0.00467612		63.0957	1.37808	0.00383729	0.00501127
71.9686	1.35529	0.00316098	0.00459779		71.9686	1.36961	0.00373922	0.00490599
82.0891	1.34761	0.00311864	0.00452044		82.0891	1.36128	0.00364377	0.00481174
93.6329	1.34006	0.00307516	0.00444416		93.6329	1.3531	0.00355087	0.00471871
106.8	1.33264	0.00303083	0.00436903		106.8	1.34507	0.00346043	0.00462693
121.819	1.32536	0.00298703	0.00429511		121.819	1.3372	0.00337241	0.00453645
138.95	1.31822	0.00296482	0.00422243		138.95	1.3295	0.00328673	0.00444729
158.489	1.31123	0.0029408	0.00415103		158.489	1.32195	0.00320425	0.00436182
180.777	1.30439	0.0029152	0.00408093		180.777	1.31457	0.00316047	0.00428981
206.199	1.29769	0.00288824	0.00401213		206.199	1.30735	0.00311648	0.00424042
235.195	1.29115	0.00286012	0.00394465		235.195	1.30029	0.00307237	0.00419038
268.27	1.28475	0.00283101	0.00387848		268.27	1.29339	0.00302821	0.00413981
305.995	1.2785	0.00280105	0.00381361		305.995	1.28666	0.00298409	0.00408882
349.025	1.27239	0.00277037	0.00375003		349.025	1.28008	0.00294005	0.00403751
398.107	1.26643	0.00273909	0.00368771		398.107	1.27365	0.00289616	0.00398598
454.091	1.26061	0.00270732	0.00362665		454.091	1.26738	0.00285246	0.0039343
517.947	1.25492	0.00267513	0.00356681		517.947	1.26125	0.00280898	0.00388256
590.784	1.24937	0.00264261	0.00350816		590.784	1.25528	0.00276577	0.00383082
673.863	1.24395	0.00260983	0.00345068		673.863	1.24944	0.00272286	0.00377913
768.625	1.23866	0.00257684	0.00339434		768.625	1.24375	0.00268027	0.00372756
876.712	1.2335	0.00254369	0.00333909		876.712	1.23819	0.00263801	0.00367614
1000	1.22845	0.00251043	0.00328492		1000	1.23276	0.00259611	0.00362492

## Sheet: Figure2c-mutual_information
5 samples					10 samples
E	I(X;g)	0.95	0.05		E	I(X;g)	0.95	0.05
1.99526	0.379523	0.0043276	0.00541896		1.99526	0.328244	0.00365303	0.00501383
2.23347	0.42986	0.00464948	0.00568093		2.23347	0.411267	0.00377474	0.00520385
2.50011	0.518892	0.00477928	0.00583768		2.50011	0.48312	0.00386544	0.00536646
2.79859	0.593713	0.00475897	0.00589257		2.79859	0.552243	0.00389846	0.00550419
3.1327	0.662181	0.00474833	0.00593236		3.1327	0.623512	0.00395195	0.00565313
3.50669	0.726573	0.00473662	0.00595805		3.50669	0.689495	0.0039705	0.00579334
3.92534	0.787876	0.00471852	0.00596907		3.92534	0.752705	0.00408493	0.00595209
4.39397	0.846584	0.00473471	0.00596478		4.39397	0.814262	0.00423368	0.00614156
4.91855	0.902097	0.00481612	0.00591836		4.91855	0.873665	0.00417533	0.0063
5.50575	0.95579	0.00488419	0.00585612		5.50575	0.930825	0.00414538	0.00644874
6.16305	1.00768	0.0049379	0.00577877		6.16305	0.98611	0.00415833	0.00658183
6.89883	1.05771	0.0048669	0.00568721		6.89883	1.03957	0.00417185	0.00668851
7.72245	1.10577	0.00476695	0.00571903		7.72245	1.09089	0.0042044	0.00676385
8.6444	1.15171	0.00486354	0.005795		8.6444	1.14038	0.00424612	0.00682244
9.67641	1.19536	0.0049438	0.00586422		9.67641	1.18783	0.00435688	0.00686442
10.8316	1.23656	0.00499215	0.0059217		10.8316	1.233	0.00446176	0.00689876
12.1248	1.27511	0.00496108	0.00596744		12.1248	1.27567	0.0045606	0.00697944
13.5723	1.31083	0.00493999	0.00600144		13.5723	1.31561	0.00465288	0.0070427
15.1926	1.34353	0.00499196	0.00602372		15.1926	1.35258	0.00473738	0.00709187
17.0064	1.37304	0.00508285	0.00603433		17.0064	1.38636	0.00493035	0.00715082
19.0367	1.39918	0.00515925	0.00603337		19.0367	1.41673	0.00512366	0.0071882
21.3094	1.42179	0.00522034	0.00602096		21.3094	1.44349	0.00518481	0.00720469
23.8534	1.44073	0.00526417	0.00605144		23.8534	1.46646	0.00523638	0.00720119
26.7012	1.45587	0.00526713	0.006091		26.7012	1.48547	0.00527792	0.00717878
29.8889	1.46711	0.00514897	0.00611691		29.8889	1.50039	0.00529427	0.00713869
33.4572	1.47437	0.00501872	0.00612935		33.4572	1.5111	0.00523061	0.00708232
37.4515	1.47759	0.00487668	0.00613774		37.4515	1.51751	0.00515588	0.00701113
41.9227	1.47673	0.00474653	0.00614129		41.9227	1.51958	0.00504536	0.00692671
46.9276	1.47178	0.00482337	0.00613287		46.9276	1.51728	0.00491198	0.00683066
52.5301	1.46278	0.00500438	0.00611292		52.5301	1.51062	0.00476954	0.00672459
58.8014	1.44976	0.00517483	0.00608193		58.8014	1.49964	0.0046985	0.00663341
65.8214	1.4328	0.00533404	0.00604038		65.8214	1.48442	0.00463685	0.0065846
73.6795	1.41201	0.00534576	0.00599654		73.6795	1.46506	0.00457298	0.00667291
82.4758	1.38749	0.00532287	0.00609203		82.4758	1.4417	0.00458891	0.00676603
92.3222	1.35941	0.00514937	0.00617735		92.3222	1.41449	0.00460456	0.00691282
103.344	1.32793	0.00495853	0.00625164		103.344	1.38363	0.0046221	0.00704414
115.682	1.29325	0.00483243	0.00631402		115.682	1.34932	0.00465351	0.00715285
129.493	1.25556	0.00474208	0.00636365		129.493	1.31181	0.00474829	0.00723807
144.952	1.2151	0.00459154	0.0063997		144.952	1.27134	0.0047295	0.0072991
162.257	1.17209	0.00436795	0.00642142		162.257	1.22818	0.00465474	0.00733544
181.628	1.12679	0.004316	0.00643984		181.628	1.1826	0.00457291	0.0073468
203.312	1.07943	0.00431884	0.00644115		203.312	1.13488	0.00448475	0.0073331
227.585	1.03027	0.00439808	0.00642473		227.585	1.08532	0.0044546	0.00729446
254.755	0.979559	0.00444263	0.00639018		254.755	1.0342	0.00442794	0.00723124
285.169	0.927543	0.00440392	0.00633729		285.169	0.981799	0.0045791	0.00714398
319.214	0.874485	0.00435021	0.00626532		319.214	0.928432	0.00448573	0.00709737
357.323	0.821068	0.00429182	0.00616274		357.323	0.874364	0.00440378	0.00704927
399.982	0.767008	0.00421816	0.00604201		399.982	0.819806	0.00437507	0.00697671
447.734	0.712491	0.00413575	0.00590323		447.734	0.764988	0.00433046	0.00688036
501.187	0.657666	0.00400166	0.00574643		501.187	0.710249	0.00427144	0.00677603

## Sheet: Figure2d
Input, X	Mean response, g	0.95	0.05		Input, X	CDF
0.001	4e-10	3.29027e-05	3.29044e-05		0.001	0
0.00102096	4.16944e-10	3.35777e-05	3.37265e-05		0.00102096	2.32e-05
0.00104236	4.34606e-10	3.41847e-05	3.43259e-05		0.00104236	7.61e-05
0.00106421	4.53017e-10	3.48748e-05	3.50383e-05		0.00106421	0.000152514
0.00108652	4.72207e-10	3.56486e-05	3.58884e-05		0.00108652	0.000249644
0.00110929	4.9221e-10	3.62401e-05	3.64649e-05		0.00110929	0.0003658
0.00113254	5.1306e-10	3.73478e-05	3.70788e-05		0.00113254	0.000499746
0.00115628	5.34793e-10	3.82323e-05	3.82433e-05		0.00115628	0.000650524
0.00118052	5.57448e-10	3.90078e-05	3.89729e-05		0.00118052	0.000817361
0.00120526	5.81062e-10	3.9549e-05	3.95257e-05		0.00120526	0.000999609
0.00123052	6.05676e-10	4.04419e-05	4.07203e-05		0.00123052	0.00119671
0.00125632	6.31333e-10	4.11345e-05	4.13588e-05		0.00125632	0.00140819
0.00128265	6.58076e-10	4.22018e-05	4.22871e-05		0.00128265	0.00163361
0.00130954	6.85953e-10	4.32035e-05	4.32987e-05		0.00130953	0.00187258
0.00133698	7.1501e-10	4.36932e-05	4.38864e-05		0.00133698	0.00212478
0.00136501	7.45299e-10	4.49474e-05	4.48777e-05		0.00136501	0.00238987
0.00139362	7.7687e-10	4.59606e-05	4.61e-05		0.00139362	0.00266756
0.00142283	8.09779e-10	4.70229e-05	4.68997e-05		0.00142283	0.0029576
0.00145265	8.44081e-10	4.80158e-05	4.76741e-05		0.00145265	0.00325973
0.0014831	8.79837e-10	4.89656e-05	4.87497e-05		0.0014831	0.00357371
0.00151419	9.17108e-10	4.98221e-05	4.99051e-05		0.00151419	0.00389933
0.00154593	9.55957e-10	5.09309e-05	5.05682e-05		0.00154593	0.00423639
0.00157833	9.96452e-10	5.17974e-05	5.17191e-05		0.00157833	0.00458469
0.00161141	1.03866e-09	5.30387e-05	5.29136e-05		0.00161141	0.00494405
0.00164519	1.08266e-09	5.39291e-05	5.4134e-05		0.00164519	0.00531429
0.00167967	1.12852e-09	5.52311e-05	5.50087e-05		0.00167968	0.00569525
0.00171488	1.17633e-09	5.66795e-05	5.65448e-05		0.00171488	0.00608677
0.00175083	1.22616e-09	5.78546e-05	5.76588e-05		0.00175083	0.0064887
0.00178753	1.2781e-09	5.85323e-05	5.8617e-05		0.00178753	0.0069009
0.00182499	1.33224e-09	5.99295e-05	5.97262e-05		0.00182499	0.00732323
0.00186325	1.38867e-09	6.13538e-05	6.11149e-05		0.00186325	0.00775555
0.0019023	1.4475e-09	6.26138e-05	6.31005e-05		0.0019023	0.00819774
0.00194217	1.50882e-09	6.41264e-05	6.40005e-05		0.00194217	0.00864967
0.00198288	1.57273e-09	6.52057e-05	6.50673e-05		0.00198288	0.00911123
0.00202445	1.63935e-09	6.66162e-05	6.68889e-05		0.00202445	0.00958229
0.00206688	1.7088e-09	6.81331e-05	6.822e-05		0.00206688	0.0100627
0.0021102	1.78118e-09	6.92791e-05	6.96466e-05		0.0021102	0.0105525
0.00215443	1.85664e-09	7.08427e-05	7.13131e-05		0.00215444	0.0110514
0.00219959	1.93528e-09	7.25344e-05	7.25091e-05		0.00219959	0.0115595
0.0022457	2.01726e-09	7.36717e-05	7.42196e-05		0.0022457	0.0120765
0.00229277	2.10272e-09	7.57528e-05	7.55232e-05		0.00229277	0.0126023
0.00234083	2.19179e-09	7.70689e-05	7.71548e-05		0.00234083	0.013137
0.00238989	2.28463e-09	7.8547e-05	7.84696e-05		0.00238989	0.0136804
0.00243999	2.38141e-09	8.0218e-05	8.02391e-05		0.00243999	0.0142324
0.00249113	2.48229e-09	8.26371e-05	8.16769e-05		0.00249113	0.014793
0.00254335	2.58744e-09	8.30582e-05	8.37387e-05		0.00254335	0.0153619
0.00259666	2.69705e-09	8.51186e-05	8.5529e-05		0.00259666	0.0159393
0.00265108	2.8113e-09	8.70339e-05	8.71812e-05		0.00265108	0.0165249
0.00270665	2.93039e-09	8.94502e-05	8.91345e-05		0.00270665	0.0171187
0.00276339	3.05452e-09	9.08643e-05	9.08267e-05		0.00276339	0.0177207
0.00282131	3.18391e-09	9.2543e-05	9.2706e-05		0.00282131	0.0183307
0.00288044	3.31878e-09	9.44616e-05	9.48826e-05		0.00288044	0.0189487
0.00294082	3.45937e-09	9.65697e-05	9.66321e-05		0.00294082	0.0195746
0.00300246	3.60591e-09	9.86552e-05	9.85648e-05		0.00300246	0.0202083
0.0030654	3.75866e-09	0.000100681	0.000101325		0.00306539	0.0208498
0.00312965	3.91788e-09	0.000103154	0.000103022		0.00312965	0.021499
0.00319525	4.08384e-09	0.000105081	0.000105224		0.00319525	0.0221558
0.00326222	4.25684e-09	0.000106999	0.000106994		0.00326222	0.0228202
0.0033306	4.43716e-09	0.000109248	0.00010963		0.0033306	0.0234921
0.00340041	4.62512e-09	0.000111968	0.000111728		0.00340041	0.0241714
0.00347169	4.82104e-09	0.000113768	0.000114529		0.00347169	0.0248581
0.00354446	5.02527e-09	0.000117014	0.000117217		0.00354446	0.0255521
0.00361875	5.23814e-09	0.000118467	0.000119041		0.00361875	0.0262534
0.0036946	5.46003e-09	0.000120727	0.000121008		0.0036946	0.0269618
0.00377204	5.69132e-09	0.000124146	0.000124335		0.00377204	0.0276774
0.00385111	5.93241e-09	0.000126983	0.000126195		0.00385111	0.0284001
0.00393183	6.18371e-09	0.000129597	0.000129909		0.00393183	0.0291298
0.00401424	6.44566e-09	0.000132847	0.000131884		0.00401424	0.0298664
0.00409838	6.7187e-09	0.000135353	0.000134766		0.00409838	0.03061
0.00418429	7.00331e-09	0.000137878	0.000137786		0.00418429	0.0313604
0.00427199	7.29997e-09	0.000140369	0.000141106		0.00427199	0.0321176
0.00436154	7.6092e-09	0.000144339	0.000143154		0.00436154	0.0328816
0.00445296	7.93154e-09	0.000147416	0.000146936		0.00445296	0.0336523
0.0045463	8.26752e-09	0.000149508	0.000148712		0.00454629	0.0344296
0.00464159	8.61774e-09	0.000152516	0.000152399		0.00464159	0.0352135
0.00473888	8.98279e-09	0.000156934	0.000155566		0.00473888	0.036004
0.00483821	9.36331e-09	0.000159697	0.000159411		0.00483821	0.0368009
0.00493962	9.75995e-09	0.000161748	0.000162168		0.00493962	0.0376043
0.00504316	1.01734e-08	0.00016728	0.000165536		0.00504316	0.0384141
0.00514887	1.06043e-08	0.000170254	0.000169757		0.00514887	0.0392303
0.00525679	1.10535e-08	0.000172956	0.000173432		0.00525679	0.0400528
0.00536698	1.15218e-08	0.000176986	0.000176647		0.00536698	0.0408815
0.00547947	1.20098e-08	0.000180542	0.000180276		0.00547947	0.0417164
0.00559433	1.25186e-08	0.000183257	0.000185229		0.00559433	0.0425575
0.00571159	1.30489e-08	0.000187068	0.000187927		0.00571159	0.0434048
0.00583131	1.36016e-08	0.000190489	0.000190545		0.00583131	0.0442581
0.00595353	1.41778e-08	0.000196269	0.000195536		0.00595353	0.0451174
0.00607832	1.47784e-08	0.000199437	0.000198971		0.00607832	0.0459828
0.00620573	1.54044e-08	0.00020414	0.000203718		0.00620573	0.0468541
0.0063358	1.6057e-08	0.000208023	0.000206856		0.0063358	0.0477312
0.00646861	1.67372e-08	0.000213833	0.000213042		0.00646861	0.0486143
0.00660419	1.74462e-08	0.000217637	0.000217145		0.00660419	0.0495032
0.00674262	1.81852e-08	0.000221586	0.000221644		0.00674262	0.0503979
0.00688395	1.89555e-08	0.000226383	0.00022549		0.00688395	0.0512983
0.00702824	1.97585e-08	0.000232174	0.000231423		0.00702824	0.0522044
0.00717556	2.05955e-08	0.000235365	0.00023672		0.00717556	0.0531161
0.00732597	2.14679e-08	0.000241125	0.000240425		0.00732597	0.0540335
0.00747952	2.23773e-08	0.000246511	0.000246155		0.00747952	0.0549565
0.0076363	2.33252e-08	0.000251267	0.000252357		0.0076363	0.055885
0.00779636	2.43133e-08	0.000257238	0.000256879		0.00779636	0.0568191
0.00795978	2.53432e-08	0.000262599	0.000261963		0.00795978	0.0577586
0.00812662	2.64168e-08	0.000265228	0.000266256		0.00812662	0.0587035
0.00829696	2.75358e-08	0.00027442	0.000273517		0.00829696	0.0596538
0.00847087	2.87022e-08	0.000277084	0.000279225		0.00847087	0.0606095
0.00864842	2.99181e-08	0.000285274	0.000285044		0.00864842	0.0615704
0.0088297	3.11854e-08	0.000291013	0.000290073		0.0088297	0.0625367
0.00901478	3.25065e-08	0.000298995	0.000295644		0.00901478	0.0635082
0.00920373	3.38835e-08	0.000304923	0.000303057		0.00920373	0.0644849
0.00939665	3.53188e-08	0.000308173	0.000307707		0.00939665	0.0654668
0.00959361	3.68149e-08	0.000316702	0.000315603		0.00959361	0.0664539
0.0097947	3.83744e-08	0.0003195	0.000320703		0.0097947	0.067446
0.01	4e-08	0.000329778	0.000327818		0.01	0.0684432
0.0102096	4.16944e-08	0.000336601	0.000335544		0.0102096	0.0694455
0.0104236	4.34606e-08	0.000344279	0.000344148		0.0104236	0.0704527
0.0106421	4.53017e-08	0.0003504	0.000351688		0.0106421	0.0714649
0.0108652	4.72207e-08	0.000359849	0.000359709		0.0108652	0.072482
0.0110929	4.9221e-08	0.000365364	0.000365149		0.0110929	0.0735041
0.0113254	5.1306e-08	0.000373433	0.000375393		0.0113254	0.074531
0.0115628	5.34793e-08	0.000382145	0.000383344		0.0115628	0.0755627
0.0118052	5.57448e-08	0.00038772	0.000386023		0.0118052	0.0765993
0.0120526	5.81062e-08	0.000398093	0.00039596		0.0120526	0.0776406
0.0123052	6.05676e-08	0.000404994	0.000405536		0.0123052	0.0786866
0.0125632	6.31333e-08	0.000413471	0.000413531		0.0125632	0.0797374
0.0128265	6.58076e-08	0.000421341	0.000422666		0.0128265	0.0807928
0.0130954	6.85953e-08	0.000429301	0.000431668		0.0130954	0.0818529
0.0133698	7.1501e-08	0.00043837	0.000440804		0.0133698	0.0829175
0.0136501	7.45298e-08	0.000448347	0.00045133		0.0136501	0.0839868
0.0139362	7.7687e-08	0.000458365	0.000456491		0.0139362	0.0850606
0.0142283	8.09779e-08	0.000468078	0.000468202		0.0142283	0.0861389
0.0145265	8.44081e-08	0.00047816	0.000479656		0.0145265	0.0872217
0.014831	8.79837e-08	0.00048722	0.000485314		0.014831	0.0883089
0.0151419	9.17108e-08	0.000496526	0.00049732		0.0151419	0.0894006
0.0154593	9.55957e-08	0.000511447	0.000508755		0.0154593	0.0904967
0.0157833	9.96452e-08	0.000520232	0.000519933		0.0157833	0.0915971
0.0161141	1.03866e-07	0.000525902	0.000528357		0.0161141	0.0927019
0.0164519	1.08266e-07	0.000537917	0.000537747		0.0164519	0.093811
0.0167967	1.12852e-07	0.000554167	0.000552922		0.0167967	0.0949244
0.0171488	1.17633e-07	0.00056283	0.000564243		0.0171488	0.096042
0.0175083	1.22616e-07	0.000572535	0.000575969		0.0175083	0.0971638
0.0178753	1.2781e-07	0.00058663	0.000586889		0.0178753	0.0982899
0.0182499	1.33224e-07	0.000603779	0.000597852		0.0182499	0.0994201
0.0186325	1.38867e-07	0.00061125	0.000615228		0.0186325	0.100554
0.019023	1.4475e-07	0.00062749	0.000625596		0.019023	0.101693
0.0194217	1.50882e-07	0.000639672	0.000640466		0.0194217	0.102835
0.0198288	1.57273e-07	0.000647491	0.000650975		0.0198288	0.103982
0.0202445	1.63935e-07	0.000666539	0.000665591		0.0202445	0.105133
0.0206688	1.7088e-07	0.000683732	0.00068526		0.0206688	0.106287
0.021102	1.78118e-07	0.000695785	0.000700629		0.021102	0.107446
0.0215443	1.85664e-07	0.000710828	0.000713844		0.0215443	0.108608
0.0219959	1.93528e-07	0.000724219	0.0007224		0.0219959	0.109775
0.022457	2.01726e-07	0.000740799	0.000741458		0.022457	0.110945
0.0229277	2.10272e-07	0.000754031	0.000751463		0.0229277	0.112119
0.0234083	2.19179e-07	0.000766532	0.000771874		0.0234083	0.113297
0.0238989	2.28463e-07	0.000790699	0.00078938		0.0238989	0.114479
0.0243999	2.38141e-07	0.000804776	0.00080339		0.0243999	0.115664
0.0249113	2.48229e-07	0.000822756	0.000823745		0.0249113	0.116854
0.0254335	2.58744e-07	0.000834536	0.000835811		0.0254335	0.118047
0.0259666	2.69705e-07	0.000854037	0.000852219		0.0259666	0.119244
0.0265108	2.8113e-07	0.000869455	0.000868581		0.0265108	0.120444
0.0270665	2.93039e-07	0.000895288	0.000890902		0.0270665	0.121648
0.0276339	3.05452e-07	0.000912877	0.000909474		0.0276339	0.122856
0.0282131	3.18391e-07	0.000925733	0.000926713		0.0282131	0.124067
0.0288044	3.31878e-07	0.000949175	0.000948903		0.0288044	0.125282
0.0294082	3.45937e-07	0.000971169	0.000967123		0.0294082	0.126501
0.0300246	3.60591e-07	0.000990728	0.000992812		0.0300246	0.127723
0.030654	3.75866e-07	0.00101107	0.00100433		0.030654	0.128948
0.0312965	3.91788e-07	0.00103416	0.00102932		0.0312965	0.130177
0.0319525	4.08384e-07	0.00105556	0.00105223		0.0319525	0.13141
0.0326222	4.25684e-07	0.00106928	0.00106724		0.0326222	0.132646
0.033306	4.43716e-07	0.00109728	0.00109328		0.033306	0.133885
0.0340041	4.62512e-07	0.00112709	0.00112237		0.0340041	0.135128
0.0347169	4.82104e-07	0.00114198	0.00114553		0.0347169	0.136374
0.0354446	5.02526e-07	0.00116161	0.00117371		0.0354446	0.137623
0.0361875	5.23814e-07	0.0011898	0.00119574		0.0361875	0.138876
0.036946	5.46003e-07	0.00121373	0.00121317		0.036946	0.140132
0.0377204	5.69132e-07	0.00123531	0.00124387		0.0377204	0.141391
0.0385111	5.93241e-07	0.00126512	0.00125963		0.0385111	0.142653
0.0393183	6.18371e-07	0.0013006	0.00129239		0.0393183	0.143919
0.0401424	6.44565e-07	0.00132625	0.00132201		0.0401424	0.145188
0.0409838	6.71869e-07	0.0013493	0.00134844		0.0409838	0.14646
0.0418429	7.0033e-07	0.00137136	0.00138185		0.0418429	0.147735
0.0427199	7.29997e-07	0.00140716	0.00139767		0.0427199	0.149013
0.0436154	7.6092e-07	0.00143706	0.00143233		0.0436154	0.150295
0.0445296	7.93153e-07	0.00146638	0.00146848		0.0445296	0.151579
0.045463	8.26751e-07	0.00149785	0.00149895		0.045463	0.152867
0.0464159	8.61773e-07	0.0015233	0.00152463		0.0464159	0.154157
0.0473888	8.98278e-07	0.0015586	0.00155983		0.0473888	0.155451
0.0483821	9.3633e-07	0.00158769	0.00159584		0.0483821	0.156747
0.0493962	9.75994e-07	0.00162165	0.001621		0.0493962	0.158047
0.0504316	1.01734e-06	0.0016654	0.0016734		0.0504316	0.159349
0.0514887	1.06043e-06	0.00169138	0.0016931		0.0514887	0.160655
0.0525679	1.10535e-06	0.00173731	0.00173511		0.0525679	0.161963
0.0536698	1.15218e-06	0.00177235	0.00177492		0.0536698	0.163274
0.0547947	1.20098e-06	0.00181475	0.00181853		0.0547947	0.164588
0.0559433	1.25186e-06	0.00184197	0.00183761		0.0559433	0.165905
0.0571159	1.30489e-06	0.00189301	0.00187744		0.0571159	0.167224
0.0583131	1.36016e-06	0.00191822	0.00190566		0.0583131	0.168547
0.0595353	1.41778e-06	0.00195198	0.00195878		0.0595353	0.169872
0.0607832	1.47784e-06	0.00199839	0.00198708		0.0607832	0.1712
0.0620573	1.54044e-06	0.00204047	0.00203617		0.0620573	0.172531
0.063358	1.60569e-06	0.00207142	0.00207761		0.063358	0.173864
0.0646861	1.67371e-06	0.00215208	0.00213418		0.0646861	0.1752
0.0660419	1.74461e-06	0.00216999	0.00216412		0.0660419	0.176539
0.0674262	1.81851e-06	0.00221444	0.00221892		0.0674262	0.17788
0.0688395	1.89555e-06	0.00227373	0.00228008		0.0688395	0.179224
0.0702824	1.97584e-06	0.00231517	0.00230926		0.0702824	0.180571
0.0717556	2.05954e-06	0.0023468	0.00235847		0.0717556	0.18192
0.0732597	2.14679e-06	0.00242675	0.00241754		0.0732597	0.183271
0.0747952	2.23773e-06	0.00245737	0.00245995		0.0747952	0.184626
0.076363	2.33252e-06	0.00251382	0.00251355		0.076363	0.185982
0.0779636	2.43132e-06	0.00257125	0.00257804		0.0779636	0.187342
0.0795978	2.53432e-06	0.00261193	0.00263146		0.0795978	0.188703
0.0812662	2.64167e-06	0.00268116	0.00266533		0.0812662	0.190067
0.0829696	2.75357e-06	0.00273802	0.00272289		0.0829696	0.191434
0.0847087	2.87022e-06	0.00279718	0.00279427		0.0847087	0.192803
0.0864842	2.9918e-06	0.00285339	0.0028515		0.0864842	0.194174
0.088297	3.11853e-06	0.00289119	0.00291291		0.088297	0.195548
0.0901478	3.25064e-06	0.0029629	0.00295052		0.0901478	0.196924
0.0920373	3.38834e-06	0.00303866	0.00302825		0.0920373	0.198303
0.0939665	3.53187e-06	0.00311296	0.00309796		0.0939665	0.199684
0.0959361	3.68148e-06	0.00316669	0.00316564		0.0959361	0.201067
0.097947	3.83743e-06	0.00323176	0.00321685		0.097947	0.202452
0.1	3.99998e-06	0.00328728	0.00329329		0.1	0.20384
0.102096	4.16943e-06	0.00335941	0.00337379		0.102096	0.20523
0.104236	4.34604e-06	0.00343065	0.00344595		0.104236	0.206622
0.106421	4.53014e-06	0.00350189	0.0035024		0.106421	0.208016
0.108652	4.72204e-06	0.00359701	0.00358829		0.108652	0.209412
0.110929	4.92207e-06	0.00362104	0.0036355		0.110929	0.210811
0.113254	5.13057e-06	0.00373582	0.00374455		0.113254	0.212212
0.115628	5.34791e-06	0.00379542	0.00382201		0.115628	0.213615
0.118052	5.57445e-06	0.00389813	0.003887		0.118052	0.215019
0.120526	5.81058e-06	0.00396343	0.0039641		0.120526	0.216427
0.123052	6.05672e-06	0.00407145	0.00403782		0.123052	0.217836
0.125632	6.31329e-06	0.00415022	0.00413785		0.125632	0.219247
0.128265	6.58072e-06	0.00422561	0.00421824		0.128265	0.22066
0.130954	6.85948e-06	0.00430631	0.00429924		0.130954	0.222075
0.133698	7.15005e-06	0.00440748	0.00438881		0.133698	0.223492
0.136501	7.45293e-06	0.00451274	0.00450668		0.136501	0.224911
0.139362	7.76864e-06	0.00461388	0.00457648		0.139362	0.226333
0.142283	8.09772e-06	0.00467695	0.00468555		0.142283	0.227756
0.145265	8.44074e-06	0.00477059	0.00474823		0.145265	0.229181
0.14831	8.79829e-06	0.00489062	0.0048857		0.14831	0.230607
0.151419	9.17099e-06	0.00497683	0.00497056		0.151419	0.232036
0.154593	9.55948e-06	0.00507724	0.00509226		0.154593	0.233467
0.157833	9.96442e-06	0.00518858	0.00518366		0.157833	0.234899
0.161141	1.03865e-05	0.00528965	0.0053309		0.161141	0.236333
0.164519	1.08265e-05	0.00543564	0.00543014		0.164519	0.237769
0.167967	1.12851e-05	0.0055249	0.00551397		0.167967	0.239207
0.171488	1.17631e-05	0.0056802	0.0056526		0.171488	0.240647
0.175083	1.22614e-05	0.0057632	0.00580217		0.175083	0.242088
0.178753	1.27808e-05	0.00586045	0.00587066		0.178753	0.243531
0.182499	1.33222e-05	0.00602239	0.00598899		0.182499	0.244976
0.186325	1.38866e-05	0.00613492	0.00613476		0.186325	0.246423
0.19023	1.44748e-05	0.00626273	0.00629199		0.19023	0.247871
0.194217	1.50879e-05	0.00637424	0.00638118		0.194217	0.249321
0.198288	1.57271e-05	0.00655516	0.00658946		0.198288	0.250772
0.202445	1.63933e-05	0.00668128	0.00668418		0.202445	0.252225
0.206688	1.70877e-05	0.00679959	0.00684258		0.206688	0.25368
0.21102	1.78115e-05	0.00698728	0.00696899		0.21102	0.255136
0.215443	1.8566e-05	0.00708059	0.00707388		0.215443	0.256594
0.219959	1.93525e-05	0.00721776	0.00727342		0.219959	0.258054
0.22457	2.01722e-05	0.00737782	0.00737711		0.22457	0.259515
0.229277	2.10267e-05	0.00752079	0.00758646		0.229277	0.260977
0.234083	2.19174e-05	0.00775641	0.00776598		0.234083	0.262441
0.238989	2.28458e-05	0.00787383	0.00785736		0.238989	0.263907
0.243999	2.38136e-05	0.00806023	0.00803371		0.243999	0.265374
0.249113	2.48223e-05	0.00824711	0.00823628		0.249113	0.266843
0.254335	2.58738e-05	0.0083449	0.00839467		0.254335	0.268312
0.259666	2.69698e-05	0.00858859	0.00855547		0.259666	0.269784
0.265108	2.81122e-05	0.00870241	0.00875677		0.265108	0.271257
0.270665	2.9303e-05	0.0089626	0.00894913		0.270665	0.272731
0.276339	3.05443e-05	0.00913512	0.00912667		0.276339	0.274206
0.282131	3.18381e-05	0.00931569	0.00931073		0.282131	0.275683
0.288044	3.31867e-05	0.00948647	0.0094761		0.288044	0.277161
0.294082	3.45925e-05	0.00967711	0.00973165		0.294082	0.278641
0.300246	3.60578e-05	0.0099711	0.00991213		0.300246	0.280122
0.30654	3.75852e-05	0.0100799	0.0101491		0.30654	0.281604
0.312965	3.91773e-05	0.01023	0.0103488		0.312965	0.283087
0.319525	4.08368e-05	0.010582	0.0106095		0.319525	0.284572
0.326222	4.25666e-05	0.0108274	0.0106912		0.326222	0.286058
0.33306	4.43696e-05	0.0110001	0.0109862		0.33306	0.287545
0.340041	4.62491e-05	0.0112445	0.0112413		0.340041	0.289033
0.347169	4.82081e-05	0.011459	0.0114789		0.347169	0.290523
0.354446	5.02501e-05	0.0116659	0.0116381		0.354446	0.292013
0.361875	5.23787e-05	0.0120454	0.0119447		0.361875	0.293505
0.36946	5.45973e-05	0.0122123	0.0122044		0.36946	0.294998
0.377204	5.691e-05	0.0124816	0.0125285		0.377204	0.296492
0.385111	5.93206e-05	0.0127983	0.0127102		0.385111	0.297988
0.393183	6.18333e-05	0.0129088	0.0129232		0.393183	0.299484
0.401424	6.44524e-05	0.0132312	0.0132491		0.401424	0.300981
0.409838	6.71825e-05	0.0135238	0.0134922		0.409838	0.30248
0.418429	7.00282e-05	0.0138186	0.0138382		0.418429	0.303979
0.427199	7.29944e-05	0.014133	0.0140773		0.427199	0.30548
0.436154	7.60863e-05	0.0143843	0.0144751		0.436154	0.306981
0.445296	7.93091e-05	0.0146116	0.0147293		0.445296	0.308484
0.45463	8.26684e-05	0.0150047	0.0150105		0.45463	0.309988
0.464159	8.617e-05	0.0153754	0.0153322		0.464159	0.311492
0.473888	8.98199e-05	0.0157409	0.0156886		0.473888	0.312998
0.483821	9.36243e-05	0.0160019	0.015874		0.483821	0.314504
0.493962	9.75899e-05	0.0163189	0.0163213		0.493962	0.316011
0.504316	0.000101723	0.0167326	0.0167089		0.504316	0.31752
0.514887	0.000106032	0.016986	0.0170969		0.514887	0.319029
0.525679	0.000110523	0.0173595	0.0174039		0.525679	0.320539
0.536698	0.000115204	0.0178273	0.0178044		0.536698	0.32205
0.547947	0.000120084	0.0179875	0.0182177		0.547947	0.323561
0.559433	0.00012517	0.0184511	0.0185426		0.559433	0.325074
0.571159	0.000130472	0.0188556	0.0189011		0.571159	0.326587
0.583131	0.000135998	0.0191529	0.0192387		0.583131	0.328102
0.595353	0.000141758	0.0197336	0.019618		0.595353	0.329617
0.607832	0.000147762	0.0200917	0.0200798		0.607832	0.331132
0.620573	0.000154021	0.0205638	0.020573		0.620573	0.332649
0.63358	0.000160544	0.0209827	0.0210477		0.63358	0.334166
0.646861	0.000167344	0.0213633	0.0215142		0.646861	0.335684
0.660419	0.000174431	0.0217291	0.0219294		0.660419	0.337203
0.674262	0.000181819	0.0223212	0.0223384		0.674262	0.338722
0.688395	0.000189519	0.022765	0.0227678		0.688395	0.340242
0.702824	0.000197546	0.0231912	0.0233762		0.702824	0.341763
0.717556	0.000205912	0.0237994	0.0237516		0.717556	0.343284
0.732597	0.000214633	0.0242902	0.02436		0.732597	0.344806
0.747952	0.000223723	0.0248694	0.024891		0.747952	0.346329
0.76363	0.000233198	0.0252426	0.0254102		0.76363	0.347852
0.779636	0.000243074	0.0258707	0.0258085		0.779636	0.349376
0.795978	0.000253368	0.0264792	0.0265112		0.795978	0.350901
0.812662	0.000264098	0.0269075	0.0268077		0.812662	0.352426
0.829696	0.000275282	0.0276976	0.0276106		0.829696	0.353951
0.847087	0.00028694	0.0279817	0.0279764		0.847087	0.355477
0.864842	0.000299091	0.0287448	0.0287216		0.864842	0.357004
0.88297	0.000311757	0.0292788	0.0294482		0.88297	0.358531
0.901478	0.000324959	0.0299935	0.0297054		0.901478	0.360059
0.920373	0.00033872	0.0305661	0.0303663		0.920373	0.361587
0.939665	0.000353063	0.0312094	0.0311185		0.939665	0.363115
0.959361	0.000368014	0.0318031	0.0316494		0.959361	0.364644
0.97947	0.000383597	0.0325248	0.032525		0.97947	0.366174
1	0.00039984	0.0334465	0.0332597		1	0.367703
1.02096	0.00041677	0.0340249	0.0340044		1.02096	0.369234
1.04236	0.000434418	0.0346903	0.0347655		1.04236	0.370764
1.06421	0.000452811	0.0355027	0.0352669		1.06421	0.372295
1.08652	0.000471984	0.0362097	0.0361213		1.08652	0.373827
1.10929	0.000491967	0.0369899	0.0366874		1.10929	0.375359
1.13254	0.000512797	0.0377505	0.0376213		1.13254	0.376891
1.15628	0.000534508	0.0382852	0.0385338		1.15628	0.378423
1.18052	0.000557137	0.0392691	0.0393947		1.18052	0.379956
1.20526	0.000580724	0.03997	0.039863		1.20526	0.381489
1.23052	0.000605309	0.0409838	0.0409589		1.23052	0.383022
1.25632	0.000630934	0.0415333	0.0418226		1.25632	0.384556
1.28265	0.000657643	0.0423964	0.0427697		1.28265	0.38609
1.30954	0.000685483	0.043773	0.0437884		1.30954	0.387624
1.33698	0.000714499	0.0445351	0.044092		1.33698	0.389158
1.36501	0.000744743	0.045415	0.0454936		1.36501	0.390693
1.39362	0.000776267	0.0465824	0.0467865		1.39362	0.392227
1.42283	0.000809123	0.0476475	0.0473769		1.42283	0.393762
1.45265	0.000843369	0.0483945	0.0485712		1.45265	0.395297
1.4831	0.000879064	0.0490847	0.0492911		1.4831	0.396832
1.51419	0.000916267	0.0506316	0.0506788		1.51419	0.398368
1.54593	0.000955044	0.0515451	0.0514247		1.54593	0.399903
1.57833	0.00099546	0.0526974	0.052509		1.57833	0.401439
1.61141	0.00103758	0.0538283	0.0542824		1.61141	0.402975
1.64519	0.00108149	0.0552463	0.0552042		1.64519	0.404511
1.67967	0.00112725	0.0563056	0.0561261		1.67967	0.406047
1.71488	0.00117495	0.0575995	0.057729		1.71488	0.407582
1.75083	0.00122466	0.0584558	0.058625		1.75083	0.409119
1.78753	0.00127647	0.0601028	0.0596769		1.78753	0.410655
1.82499	0.00133047	0.0605562	0.060892		1.82499	0.412191
1.86325	0.00138675	0.062672	0.0622056		1.86325	0.413727
1.9023	0.00144541	0.0637776	0.0634586		1.9023	0.415263
1.94217	0.00150654	0.0649011	0.0648282		1.94217	0.416799
1.98288	0.00157026	0.0664433	0.0662294		1.98288	0.418335
2.02445	0.00163667	0.0679952	0.0677982		2.02445	0.419871
2.06688	0.00170588	0.0694379	0.0693628		2.06688	0.421407
2.1102	0.00177802	0.070903	0.0707016		2.1102	0.422943
2.15443	0.00185319	0.0718994	0.0720747		2.15443	0.424479
2.19959	0.00193155	0.073732	0.0737852		2.19959	0.426015
2.2457	0.0020132	0.0758001	0.0757964		2.2457	0.42755
2.29277	0.0020983	0.0771608	0.0775209		2.29277	0.429086
2.34083	0.002187	0.0787443	0.0783931		2.34083	0.430621
2.38989	0.00227943	0.0814453	0.0804983		2.38989	0.432157
2.43999	0.00237576	0.0821126	0.0821838		2.43999	0.433692
2.49113	0.00247615	0.0830691	0.0837222		2.49113	0.435227
2.54335	0.00258077	0.0857935	0.0855254		2.54335	0.436761
2.59666	0.00268979	0.0874198	0.0878198		2.59666	0.438296
2.65108	0.00280342	0.0897866	0.0899681		2.65108	0.43983
2.70665	0.00292182	0.0912815	0.0910899		2.70665	0.441364
2.76339	0.00304522	0.0936155	0.0936372		2.76339	0.442898
2.82131	0.00317381	0.0949765	0.0948755		2.82131	0.444432
2.88044	0.00330781	0.0971129	0.0972905		2.88044	0.445965
2.94082	0.00344744	0.0991953	0.0999909		2.94082	0.447499
3.00246	0.00359295	0.101538	0.101226		3.00246	0.449031
3.0654	0.00374458	0.10358	0.103811		3.0654	0.450564
3.12965	0.00390259	0.105893	0.106548		3.12965	0.452096
3.19525	0.00406723	0.10867	0.108637		3.19525	0.453628
3.26222	0.00423879	0.110067	0.109788		3.26222	0.45516
3.3306	0.00441756	0.113062	0.113266		3.3306	0.456691
3.40041	0.00460383	0.114667	0.115232		3.40041	0.458222
3.47169	0.00479791	0.117422	0.11775		3.47169	0.459753
3.54446	0.00500014	0.120459	0.120541		3.54446	0.461283
3.61875	0.00521084	0.122767	0.12269		3.61875	0.462813
3.6946	0.00543038	0.125553	0.12563		3.6946	0.464342
3.77204	0.00565911	0.127417	0.127676		3.77204	0.465871
3.85111	0.00589742	0.13134	0.131066		3.85111	0.467399
3.93183	0.00614571	0.133517	0.133568		3.93183	0.468928
4.01424	0.00640438	0.136989	0.137347		4.01424	0.470455
4.09838	0.00667386	0.140613	0.139723		4.09838	0.471982
4.18429	0.0069546	0.142906	0.143046		4.18429	0.473509
4.27199	0.00724707	0.146412	0.146065		4.27199	0.475035
4.36154	0.00755174	0.149352	0.148639		4.36154	0.476561
4.45296	0.00786912	0.151844	0.151466		4.45296	0.478086
4.5463	0.00819973	0.155565	0.155039		4.5463	0.479611
4.64159	0.00854411	0.15946	0.158542		4.64159	0.481135
4.73888	0.00890282	0.161707	0.161522		4.73888	0.482659
4.83821	0.00927645	0.166029	0.166577		4.83821	0.484182
4.93962	0.00966561	0.169504	0.168562		4.93962	0.485704
5.04316	0.0100709	0.172048	0.173743		5.04316	0.487226
5.14887	0.0104931	0.176796	0.176799		5.14887	0.488747
5.25679	0.0109327	0.180158	0.181145		5.25679	0.490268
5.36698	0.0113905	0.185136	0.183993		5.36698	0.491788
5.47947	0.0118673	0.187625	0.188692		5.47947	0.493308
5.59433	0.0123638	0.193325	0.192399		5.59433	0.494826
5.71159	0.0128808	0.196443	0.197808		5.71159	0.496345
5.83131	0.0134191	0.201407	0.202538		5.83131	0.497862
5.95353	0.0139796	0.204951	0.205289		5.95353	0.499379
6.07832	0.0145632	0.211261	0.21118		6.07832	0.500895
6.20573	0.0151707	0.214151	0.215195		6.20573	0.50241
6.3358	0.0158032	0.218135	0.21831		6.3358	0.503925
6.46861	0.0164616	0.223919	0.222301		6.46861	0.505439
6.60419	0.017147	0.229098	0.229906		6.60419	0.506952
6.74262	0.0178604	0.234062	0.233942		6.74262	0.508465
6.88395	0.0186029	0.239918	0.239303		6.88395	0.509976
7.02824	0.0193757	0.244032	0.24386		7.02824	0.511487
7.17556	0.0201799	0.248283	0.247473		7.17556	0.512998
7.32597	0.0210167	0.254308	0.254161		7.32597	0.514507
7.47952	0.0218875	0.260471	0.26076		7.47952	0.516016
7.6363	0.0227936	0.265451	0.265567		7.6363	0.517523
7.79636	0.0237362	0.270655	0.271245		7.79636	0.51903
7.95978	0.0247168	0.27609	0.276806		7.95978	0.520537
8.12662	0.0257369	0.283894	0.284119		8.12662	0.522042
8.29696	0.0267979	0.288079	0.287789		8.29696	0.523546
8.47087	0.0279014	0.295439	0.295681		8.47087	0.52505
8.64842	0.029049	0.303855	0.302434		8.64842	0.526553
8.8297	0.0302423	0.308204	0.308118		8.8297	0.528054
9.01478	0.0314831	0.316531	0.313546		9.01478	0.529555
9.20373	0.032773	0.320586	0.322111		9.20373	0.531055
9.39665	0.0341139	0.329788	0.329644		9.39665	0.532554
9.59361	0.0355077	0.335344	0.334819		9.59361	0.534052
9.7947	0.0369563	0.344083	0.343224		9.7947	0.535549
10	0.0384615	0.348083	0.349594		10	0.537046
10.2096	0.0400256	0.359237	0.35703		10.2096	0.538541
10.4236	0.0416505	0.364309	0.36448		10.4236	0.540035
10.6421	0.0433384	0.373383	0.374133		10.6421	0.541528
10.8652	0.0450914	0.378683	0.380696		10.8652	0.543021
11.0929	0.0469119	0.386952	0.391573		11.0929	0.544512
11.3254	0.0488022	0.397184	0.400196		11.3254	0.546002
11.5628	0.0507645	0.404985	0.405996		11.5628	0.547491
11.8052	0.0528014	0.413483	0.413969		11.8052	0.54898
12.0526	0.0549152	0.422515	0.42078		12.0526	0.550467
12.3052	0.0571086	0.431949	0.432334		12.3052	0.551953
12.5632	0.0593841	0.441469	0.442036		12.5632	0.553438
12.8265	0.0617444	0.450806	0.45021		12.8265	0.554922
13.0954	0.064192	0.457717	0.455597		13.0954	0.556404
13.3698	0.0667298	0.470256	0.469147		13.3698	0.557886
13.6501	0.0693604	0.477706	0.478197		13.6501	0.559367
13.9362	0.0720868	0.488889	0.48677		13.9362	0.560846
14.2283	0.0749117	0.497599	0.49952		14.2283	0.562324
14.5265	0.077838	0.508249	0.507345		14.5265	0.563802
14.831	0.0808686	0.521826	0.519731		14.831	0.565278
15.1419	0.0840065	0.531452	0.529831		15.1419	0.566752
15.4593	0.0872545	0.539867	0.542706		15.4593	0.568226
15.7833	0.0906158	0.549958	0.552022		15.7833	0.569698
16.1141	0.0940931	0.563121	0.563736		16.1141	0.57117
16.4519	0.0976896	0.571434	0.571324		16.4519	0.57264
16.7967	0.101408	0.581729	0.586241		16.7967	0.574108
17.1488	0.105252	0.5924	0.59411		17.1488	0.575576
17.5083	0.109223	0.610447	0.605032		17.5083	0.577042
17.8753	0.113326	0.614231	0.61642		17.8753	0.578507
18.2499	0.117562	0.632188	0.629657		18.2499	0.579971
18.6325	0.121935	0.641889	0.643547		18.6325	0.581434
19.023	0.126447	0.660631	0.654699		19.023	0.582895
19.4217	0.131101	0.66704	0.661763		19.4217	0.584355
19.8288	0.1359	0.678589	0.678894		19.8288	0.585814
20.2445	0.140846	0.695216	0.689095		20.2445	0.587271
20.6688	0.145941	0.698398	0.707957		20.6688	0.588727
21.102	0.151189	0.716927	0.719472		21.102	0.590182
21.5443	0.15659	0.726693	0.731721		21.5443	0.591635
21.9959	0.162148	0.741321	0.741321		21.9959	0.593087
22.457	0.167864	0.756889	0.756385		22.457	0.594538
22.9277	0.173739	0.768795	0.766084		22.9277	0.595987
23.4083	0.179776	0.785715	0.779692		23.4083	0.597435
23.8989	0.185975	0.799774	0.797833		23.8989	0.598881
24.3999	0.192338	0.804815	0.807243		24.3999	0.600326
24.9113	0.198865	0.82465	0.825682		24.9113	0.60177
25.4335	0.205557	0.831765	0.83486		25.4335	0.603212
25.9666	0.212415	0.85226	0.850059		25.9666	0.604653
26.5108	0.219439	0.863203	0.860658		26.5108	0.606092
27.0665	0.226628	0.878449	0.873013		27.0665	0.60753
27.6339	0.233982	0.880893	0.887213		27.6339	0.608967
28.2131	0.2415	0.901276	0.903904		28.2131	0.610402
28.8044	0.249181	0.91746	0.913096		28.8044	0.611835
29.4082	0.257023	0.92606	0.929005		29.4082	0.613267
30.0246	0.265025	0.941756	0.944694		30.0246	0.614697
30.654	0.273185	0.953593	0.955687		30.654	0.616126
31.2965	0.2815	0.969703	0.962249		31.2965	0.617554
31.9525	0.289967	0.980961	0.985296		31.9525	0.61898
32.6222	0.298582	1.00175	0.99902		32.6222	0.620404
33.306	0.307343	1.01072	1.00682		33.306	0.621827
34.0041	0.316245	1.02143	1.02255		34.0041	0.623248
34.7169	0.325284	1.02978	1.03589		34.7169	0.624668
35.4446	0.334454	1.04695	1.05234		35.4446	0.626086
36.1875	0.343752	1.05555	1.05682		36.1875	0.627503
36.946	0.353171	1.07098	1.06777		36.946	0.628917
37.7204	0.362705	1.08819	1.0815		37.7204	0.630331
38.5111	0.372349	1.09811	1.09549		38.5111	0.631742
39.3183	0.382095	1.10999	1.10739		39.3183	0.633153
40.1424	0.391937	1.11649	1.12025		40.1424	0.634561
40.9838	0.401867	1.12891	1.12753		40.9838	0.635968
41.8429	0.411879	1.14277	1.14385		41.8429	0.637373
42.7199	0.421964	1.15317	1.16103		42.7199	0.638776
43.6154	0.432115	1.16374	1.16935		43.6154	0.640178
44.5296	0.442323	1.17328	1.1798		44.5296	0.641578
45.463	0.45258	1.17955	1.18687		45.463	0.642977
46.4159	0.462878	1.20337	1.19617		46.4159	0.644373
47.3888	0.473207	1.20046	1.20426		47.3888	0.645768
48.3821	0.483559	1.21957	1.21432		48.3821	0.647162
49.3962	0.493926	1.22707	1.22323		49.3962	0.648553
50.4316	0.504297	1.2374	1.24375		50.4316	0.649943
51.4887	0.514665	1.24794	1.24213		51.4887	0.651331
52.5679	0.525021	1.25512	1.25618		52.5679	0.652718
53.6698	0.535354	1.26329	1.26214		53.6698	0.654102
54.7947	0.545658	1.28086	1.28261		54.7947	0.655485
55.9433	0.555923	1.29182	1.28581		55.9433	0.656866
57.1159	0.56614	1.2957	1.29733		57.1159	0.658245
58.3131	0.576301	1.29613	1.30517		58.3131	0.659623
59.5353	0.586398	1.31422	1.31717		59.5353	0.660998
60.7832	0.596423	1.32269	1.31102		60.7832	0.662372
62.0573	0.606368	1.32946	1.34078		62.0573	0.663744
63.358	0.616226	1.34023	1.33541		63.358	0.665114
64.6861	0.625989	1.34482	1.33776		64.6861	0.666482
66.0419	0.63565	1.34727	1.35161		66.0419	0.667849
67.4262	0.645204	1.3586	1.36638		67.4262	0.669213
68.8395	0.654643	1.3561	1.36239		68.8395	0.670576
70.2824	0.663961	1.38292	1.37976		70.2824	0.671937
71.7556	0.673154	1.38137	1.38427		71.7556	0.673296
73.2597	0.682216	1.39023	1.38875		73.2597	0.674653
74.7952	0.691142	1.40269	1.39618		74.7952	0.676008
76.363	0.699927	1.40391	1.4025		76.363	0.677361
77.9636	0.708568	1.40854	1.40646		77.9636	0.678712
79.5978	0.71706	1.42337	1.42415		79.5978	0.680062
81.2662	0.725401	1.42124	1.41758		81.2662	0.681409
82.9696	0.733588	1.43546	1.42829		82.9696	0.682755
84.7087	0.741617	1.42874	1.43361		84.7087	0.684098
86.4842	0.749487	1.45368	1.4425		86.4842	0.68544
88.297	0.757196	1.44448	1.45195		88.297	0.686779
90.1478	0.764742	1.45769	1.45164		90.1478	0.688117
92.0373	0.772124	1.46061	1.46023		92.0373	0.689452
93.9665	0.779341	1.46407	1.44865		93.9665	0.690786
95.9361	0.786393	1.47002	1.47055		95.9361	0.692117
97.947	0.793279	1.47996	1.47171		97.947	0.693447
100	0.8	1.47686	1.48164		100	0.694774
102.096	0.806556	1.49333	1.48861		102.096	0.6961
104.236	0.812946	1.48336	1.48664		104.236	0.697423
106.421	0.819174	1.50767	1.49759		106.421	0.698745
108.652	0.825238	1.49998	1.50488		108.652	0.700064
110.929	0.831141	1.50354	1.5046		110.929	0.701381
113.254	0.836884	1.52212	1.51519		113.254	0.702697
115.628	0.842468	1.51312	1.52584		115.628	0.70401
118.052	0.847897	1.52203	1.51866		118.052	0.705321
120.526	0.85317	1.51919	1.52386		120.526	0.70663
123.052	0.858292	1.51675	1.51964		123.052	0.707936
125.632	0.863263	1.53715	1.53339		125.632	0.709241
128.265	0.868087	1.5363	1.53683		128.265	0.710544
130.954	0.872766	1.53892	1.54713		130.954	0.711844
133.698	0.877302	1.55253	1.53661		133.698	0.713142
136.501	0.881699	1.55046	1.55531		136.501	0.714438
139.362	0.885958	1.55951	1.54618		139.362	0.715732
142.283	0.890083	1.5549	1.56537		142.283	0.717024
145.265	0.894077	1.57377	1.56064		145.265	0.718314
148.31	0.897942	1.56057	1.56252		148.31	0.719601
151.419	0.901682	1.5561	1.5661		151.419	0.720886
154.593	0.905299	1.56856	1.56728		154.593	0.722169
157.833	0.908797	1.57412	1.57566		157.833	0.72345
161.141	0.912178	1.56708	1.57123		161.141	0.724729
164.519	0.915445	1.57748	1.57195		164.519	0.726005
167.967	0.918601	1.58221	1.57649		167.967	0.727279
171.488	0.92165	1.5849	1.58033		171.488	0.728551
175.083	0.924594	1.57925	1.58439		175.083	0.729821
178.753	0.927436	1.58201	1.58822		178.753	0.731088
182.499	0.930179	1.58549	1.58633		182.499	0.732354
186.325	0.932826	1.59339	1.59627		186.325	0.733617
190.23	0.93538	1.59224	1.58921		190.23	0.734877
194.217	0.937843	1.60238	1.60576		194.217	0.736135
198.288	0.940218	1.60759	1.60141		198.288	0.737392
202.445	0.942507	1.59335	1.59806		202.445	0.738645
206.688	0.944715	1.60314	1.59474		206.688	0.739897
211.02	0.946842	1.60581	1.59921		211.02	0.741146
215.443	0.948892	1.60356	1.60546		215.443	0.742393
219.959	0.950867	1.60548	1.608		219.959	0.743637
224.57	0.952769	1.61364	1.61987		224.57	0.744879
229.277	0.954602	1.6179	1.60538		229.277	0.746119
234.083	0.956366	1.62058	1.61376		234.083	0.747356
238.989	0.958065	1.61339	1.60706		238.989	0.748591
243.999	0.9597	1.61392	1.60988		243.999	0.749824
249.113	0.961275	1.61417	1.62381		249.113	0.751054
254.335	0.96279	1.60607	1.61313		254.335	0.752282
259.666	0.964248	1.61685	1.6234		259.666	0.753508
265.108	0.965651	1.62723	1.61702		265.108	0.754731
270.665	0.967001	1.61293	1.61619		270.665	0.755952
276.339	0.968299	1.62311	1.61775		276.339	0.75717
282.131	0.969549	1.62516	1.61634		282.131	0.758386
288.044	0.97075	1.62323	1.61276		288.044	0.759599
294.082	0.971905	1.61811	1.6241		294.082	0.760811
300.246	0.973016	1.63275	1.63042		300.246	0.762019
306.54	0.974084	1.62546	1.63202		306.54	0.763225
312.965	0.975111	1.6277	1.61875		312.965	0.764429
319.525	0.976099	1.63236	1.63438		319.525	0.76563
326.222	0.977048	1.63195	1.62909		326.222	0.766829
333.06	0.97796	1.61687	1.62637		333.06	0.768025
340.041	0.978837	1.62927	1.62281		340.041	0.769219
347.169	0.979679	1.63259	1.63383		347.169	0.77041
354.446	0.980489	1.62796	1.62873		354.446	0.771599
361.875	0.981267	1.63845	1.62557		361.875	0.772785
369.46	0.982014	1.63388	1.63287		369.46	0.773969
377.204	0.982733	1.62579	1.63064		377.204	0.77515
385.111	0.983423	1.62861	1.63121		385.111	0.776329
393.183	0.984086	1.64089	1.63068		393.183	0.777505
401.424	0.984723	1.6367	1.6355		401.424	0.778679
409.838	0.985334	1.61946	1.62988		409.838	0.77985
418.429	0.985922	1.6301	1.63165		418.429	0.781018
427.199	0.986486	1.63304	1.63447		427.199	0.782184
436.154	0.987028	1.63268	1.6271		436.154	0.783348
445.296	0.987549	1.63702	1.63352		445.296	0.784509
454.63	0.988049	1.63119	1.63441		454.63	0.785667
464.159	0.988529	1.62626	1.63189		464.159	0.786823
473.888	0.98899	1.63935	1.64324		473.888	0.787976
483.821	0.989433	1.63706	1.63484		483.821	0.789126
493.962	0.989858	1.62971	1.63465		493.962	0.790274
504.316	0.990266	1.62949	1.6316		504.316	0.791419
514.887	0.990658	1.63284	1.65128		514.887	0.792562
525.679	0.991034	1.63311	1.64346		525.679	0.793702
536.698	0.991395	1.63815	1.63206		536.698	0.794839
547.947	0.991742	1.64395	1.63798		547.947	0.795974
559.433	0.992075	1.64767	1.6426		559.433	0.797106
571.159	0.992395	1.63349	1.63343		571.159	0.798235
583.131	0.992702	1.64242	1.6406		583.131	0.799362
595.353	0.992996	1.63468	1.63487		595.353	0.800486
607.832	0.993279	1.64309	1.63726		607.832	0.801607
620.573	0.99355	1.64789	1.64398		620.573	0.802726
633.58	0.993811	1.6395	1.63563		633.58	0.803842
646.861	0.994061	1.63052	1.63949		646.861	0.804955
660.419	0.994301	1.63765	1.6317		660.419	0.806065
674.262	0.994531	1.63629	1.64586		674.262	0.807173
688.395	0.994752	1.6367	1.62752		688.395	0.808278
702.824	0.994964	1.64176	1.65035		702.824	0.809381
717.556	0.995168	1.62758	1.63104		717.556	0.81048
732.597	0.995363	1.6352	1.64143		732.597	0.811577
747.952	0.995551	1.64078	1.64576		747.952	0.812672
763.63	0.995731	1.643	1.64903		763.63	0.813763
779.636	0.995904	1.64135	1.64248		779.636	0.814852
795.978	0.99607	1.64234	1.63272		795.978	0.815938
812.662	0.996229	1.64663	1.63407		812.662	0.817021
829.696	0.996382	1.63153	1.63752		829.696	0.818101
847.087	0.996528	1.64423	1.64307		847.087	0.819179
864.842	0.996669	1.65232	1.64059		864.842	0.820254
882.97	0.996804	1.62939	1.63384		882.97	0.821326
901.478	0.996933	1.64557	1.64658		901.478	0.822395
920.373	0.997057	1.64184	1.64892		920.373	0.823461
939.665	0.997177	1.64249	1.6486		939.665	0.824525
959.361	0.997291	1.64908	1.64331		959.361	0.825586
979.47	0.997401	1.64246	1.64423		979.47	0.826644
1000	0.997506	1.64048	1.64012		1000	0.827699
1020.96	0.997607	1.6416	1.63054		1020.96	0.828751
1042.36	0.997704	1.63668	1.64339		1042.36	0.829801
1064.21	0.997797	1.63692	1.64639		1064.21	0.830847
1086.52	0.997887	1.63788	1.63986		1086.52	0.831891
1109.29	0.997972	1.64249	1.63484		1109.29	0.832932
1132.54	0.998055	1.64497	1.63913		1132.54	0.83397
1156.28	0.998134	1.64359	1.65521		1156.28	0.835005
1180.52	0.998209	1.64906	1.64308		1180.52	0.836038
1205.26	0.998282	1.65536	1.64534		1205.26	0.837067
1230.52	0.998352	1.6407	1.63367		1230.52	0.838094
1256.32	0.998419	1.63425	1.64456		1256.32	0.839117
1282.65	0.998483	1.64618	1.6437		1282.65	0.840138
1309.54	0.998544	1.65274	1.64263		1309.54	0.841156
1336.98	0.998603	1.63448	1.63447		1336.98	0.842171
1365.01	0.99866	1.62914	1.64123		1365.01	0.843183
1393.62	0.998714	1.65226	1.64437		1393.62	0.844192
1422.83	0.998767	1.63636	1.63779		1422.83	0.845198
1452.65	0.998817	1.64213	1.65362		1452.65	0.846201
1483.1	0.998865	1.64151	1.63759		1483.1	0.847201
1514.19	0.998911	1.63222	1.64542		1514.19	0.848199
1545.93	0.998955	1.64398	1.64578		1545.93	0.849193
1578.33	0.998997	1.64194	1.64054		1578.33	0.850185
1611.41	0.999038	1.6407	1.65496		1611.41	0.851173
1645.19	0.999077	1.64879	1.6442		1645.19	0.852159
1679.67	0.999115	1.64638	1.64109		1679.67	0.853141
1714.88	0.999151	1.6338	1.65311		1714.88	0.854121
1750.83	0.999185	1.65057	1.64172		1750.83	0.855097
1787.53	0.999218	1.64058	1.64481		1787.53	0.856071
1824.99	0.99925	1.64313	1.63754		1824.99	0.857041
1863.25	0.99928	1.66335	1.65574		1863.25	0.858009
1902.3	0.99931	1.64823	1.64531		1902.3	0.858974
1942.17	0.999338	1.64003	1.64349		1942.17	0.859935
1982.88	0.999365	1.64855	1.64386		1982.88	0.860894
2024.45	0.99939	1.63982	1.64678		2024.45	0.861849
2066.88	0.999415	1.64698	1.64573		2066.88	0.862802
2110.2	0.999439	1.64418	1.6455		2110.2	0.863751
2154.43	0.999462	1.64368	1.6358		2154.43	0.864698
2199.59	0.999484	1.63716	1.63818		2199.59	0.865641
2245.7	0.999505	1.64293	1.64843		2245.7	0.866582
2292.77	0.999525	1.64286	1.64962		2292.77	0.867519
2340.83	0.999544	1.64871	1.63928		2340.83	0.868453
2389.89	0.999562	1.6402	1.64679		2389.89	0.869384
2439.99	0.99958	1.64827	1.65088		2439.99	0.870312
2491.13	0.999597	1.64502	1.64372		2491.13	0.871238
2543.35	0.999614	1.65298	1.65124		2543.35	0.87216
2596.66	0.999629	1.64062	1.63569		2596.66	0.873078
2651.08	0.999644	1.65188	1.63887		2651.08	0.873994
2706.65	0.999659	1.6364	1.6388		2706.65	0.874907
2763.39	0.999673	1.64439	1.64617		2763.39	0.875817
2821.31	0.999686	1.65125	1.64028		2821.31	0.876723
2880.44	0.999699	1.65125	1.64186		2880.44	0.877627
2940.82	0.999711	1.63896	1.64085		2940.82	0.878527
3002.46	0.999723	1.6391	1.64		3002.46	0.879424
3065.4	0.999734	1.64174	1.63906		3065.4	0.880318
3129.65	0.999745	1.64294	1.64201		3129.65	0.881209
3195.25	0.999755	1.64128	1.64684		3195.25	0.882097
3262.22	0.999765	1.64435	1.6424		3262.22	0.882982
3330.6	0.999775	1.65217	1.64794		3330.6	0.883863
3400.41	0.999784	1.64435	1.63826		3400.41	0.884742
3471.69	0.999793	1.65345	1.64936		3471.69	0.885617
3544.46	0.999801	1.6544	1.63892		3544.46	0.886489
3618.75	0.999809	1.64277	1.63812		3618.75	0.887358
3694.6	0.999817	1.64095	1.6529		3694.6	0.888224
3772.04	0.999824	1.63895	1.63763		3772.04	0.889087
3851.11	0.999831	1.64176	1.64427		3851.11	0.889946
3931.83	0.999838	1.65383	1.64867		3931.83	0.890802
4014.24	0.999845	1.64112	1.63859		4014.24	0.891655
4098.38	0.999851	1.63866	1.64053		4098.38	0.892505
4184.29	0.999857	1.64321	1.65416		4184.29	0.893352
4271.99	0.999863	1.64224	1.63572		4271.99	0.894196
4361.54	0.999869	1.64007	1.64383		4361.54	0.895036
4452.96	0.999874	1.63622	1.63809		4452.96	0.895873
4546.3	0.999879	1.65293	1.65747		4546.3	0.896707
4641.59	0.999884	1.64954	1.65488		4641.59	0.897538
4738.88	0.999889	1.65104	1.64698		4738.88	0.898366
4838.21	0.999893	1.64092	1.6359		4838.21	0.89919
4939.62	0.999898	1.6312	1.64912		4939.62	0.900011
5043.16	0.999902	1.63958	1.64156		5043.16	0.900829
5148.87	0.999906	1.64575	1.64572		5148.87	0.901644
5256.79	0.99991	1.64595	1.63532		5256.79	0.902455
5366.98	0.999913	1.64936	1.64837		5366.98	0.903263
5479.47	0.999917	1.64167	1.64883		5479.47	0.904068
5594.33	0.99992	1.6432	1.64864		5594.33	0.90487
5711.59	0.999923	1.64974	1.65064		5711.59	0.905668
5831.31	0.999926	1.64319	1.64259		5831.31	0.906464
5953.53	0.999929	1.63436	1.6451		5953.53	0.907255
6078.32	0.999932	1.63662	1.63286		6078.32	0.908044
6205.73	0.999935	1.64492	1.65399		6205.73	0.90883
6335.8	0.999938	1.63839	1.63498		6335.8	0.909612
6468.61	0.99994	1.64727	1.64483		6468.61	0.910391
6604.19	0.999943	1.64738	1.6486		6604.19	0.911166
6742.62	0.999945	1.64574	1.64222		6742.62	0.911939
6883.95	0.999947	1.63379	1.64859		6883.95	0.912708
7028.24	0.999949	1.64858	1.64651		7028.24	0.913473
7175.56	0.999951	1.64148	1.64196		7175.56	0.914236
7325.97	0.999953	1.65225	1.63743		7325.97	0.914995
7479.52	0.999955	1.64984	1.64227		7479.52	0.915751
7636.3	0.999957	1.64756	1.64193		7636.3	0.916504
7796.36	0.999959	1.64467	1.64353		7796.36	0.917253
7959.78	0.999961	1.63903	1.64627		7959.78	0.917999
8126.62	0.999962	1.65054	1.65217		8126.62	0.918742
8296.96	0.999964	1.64742	1.65548		8296.96	0.919481
8470.87	0.999965	1.64411	1.64709		8470.87	0.920217
8648.42	0.999967	1.65123	1.65904		8648.42	0.92095
8829.7	0.999968	1.63794	1.64551		8829.7	0.921679
9014.78	0.999969	1.64231	1.65312		9014.78	0.922405
9203.73	0.99997	1.64434	1.65351		9203.73	0.923128
9396.65	0.999972	1.64461	1.6518		9396.65	0.923847
9593.61	0.999973	1.64608	1.64622		9593.61	0.924563
9794.7	0.999974	1.64589	1.64029		9794.7	0.925276
10000	0.999975	1.64553	1.64567		10000	0.925986
10209.6	0.999976	1.64091	1.64291		10209.6	0.926692
10423.6	0.999977	1.6462	1.63965		10423.6	0.927394
10642.1	0.999978	1.63718	1.64317		10642.1	0.928094
10865.2	0.999979	1.6474	1.6461		10865.2	0.92879
11092.9	0.99998	1.6392	1.64436		11092.9	0.929482
11325.4	0.999981	1.63799	1.64145		11325.4	0.930172
11562.8	0.999981	1.64795	1.642		11562.8	0.930857
11805.2	0.999982	1.63792	1.63944		11805.2	0.93154
12052.6	0.999983	1.63003	1.64197		12052.6	0.932219
12305.2	0.999983	1.63147	1.64472		12305.2	0.932895
12563.2	0.999984	1.65112	1.64373		12563.2	0.933567
12826.5	0.999985	1.63976	1.63259		12826.5	0.934237
13095.4	0.999985	1.64594	1.63699		13095.4	0.934902
13369.8	0.999986	1.6494	1.64228		13369.8	0.935565
13650.1	0.999987	1.64145	1.63975		13650.1	0.936223
13936.2	0.999987	1.64651	1.64514		13936.2	0.936879
14228.3	0.999988	1.63541	1.64358		14228.3	0.937531
14526.5	0.999988	1.64652	1.64368		14526.5	0.93818
14831	0.999989	1.65057	1.63967		14831	0.938825
15141.9	0.999989	1.64395	1.64385		15141.9	0.939467
15459.3	0.99999	1.64496	1.63504		15459.3	0.940106
15783.3	0.99999	1.64541	1.63698		15783.3	0.940741
16114.1	0.99999	1.6491	1.6459		16114.1	0.941373
16451.9	0.999991	1.65799	1.66308		16451.9	0.942001
16796.7	0.999991	1.65367	1.64398		16796.7	0.942626
17148.8	0.999991	1.64344	1.63754		17148.8	0.943247
17508.3	0.999992	1.63417	1.64631		17508.3	0.943866
17875.3	0.999992	1.6565	1.65311		17875.3	0.94448
18249.9	0.999992	1.64807	1.64158		18249.9	0.945092
18632.5	0.999993	1.64864	1.64824		18632.5	0.945699
19023	0.999993	1.64241	1.64556		19023	0.946304
19421.7	0.999993	1.64752	1.64171		19421.7	0.946905
19828.8	0.999994	1.64461	1.63654		19828.8	0.947503
20244.5	0.999994	1.63195	1.63769		20244.5	0.948097
20668.8	0.999994	1.64981	1.6526		20668.8	0.948687
21102	0.999994	1.64287	1.64734		21102	0.949275
21544.3	0.999995	1.64698	1.64338		21544.3	0.949859
21995.9	0.999995	1.63577	1.64122		21995.9	0.950439
22457	0.999995	1.63261	1.64313		22457	0.951016
22927.7	0.999995	1.64399	1.64261		22927.7	0.95159
23408.3	0.999995	1.64944	1.65059		23408.3	0.95216
23898.9	0.999996	1.64615	1.64923		23898.9	0.952727
24399.9	0.999996	1.63641	1.64717		24399.9	0.95329
24911.3	0.999996	1.64854	1.64373		24911.3	0.95385
25433.5	0.999996	1.64886	1.64433		25433.5	0.954406
25966.6	0.999996	1.64849	1.64626		25966.6	0.954959
26510.8	0.999996	1.63599	1.65022		26510.8	0.955508
27066.5	0.999997	1.64778	1.6427		27066.5	0.956054
27633.9	0.999997	1.64385	1.65285		27633.9	0.956597
28213.1	0.999997	1.64122	1.64812		28213.1	0.957136
28804.4	0.999997	1.65488	1.64432		28804.4	0.957672
29408.2	0.999997	1.63375	1.63887		29408.2	0.958204
30024.6	0.999997	1.64243	1.64065		30024.6	0.958733
30654	0.999997	1.65188	1.64435		30654	0.959258
31296.5	0.999997	1.64011	1.65455		31296.5	0.95978
31952.5	0.999998	1.64626	1.64174		31952.5	0.960298
32622.2	0.999998	1.65073	1.64303		32622.2	0.960813
33306	0.999998	1.6375	1.64735		33306	0.961325
34004.1	0.999998	1.64784	1.64624		34004.1	0.961833
34716.9	0.999998	1.6529	1.64293		34716.9	0.962337
35444.6	0.999998	1.64159	1.63531		35444.6	0.962838
36187.5	0.999998	1.63689	1.64796		36187.5	0.963336
36946	0.999998	1.63388	1.64806		36946	0.96383
37720.4	0.999998	1.6405	1.63943		37720.4	0.964321
38511.1	0.999998	1.65145	1.64445		38511.1	0.964808
39318.3	0.999998	1.64888	1.64876		39318.3	0.965292
40142.4	0.999998	1.65099	1.65964		40142.4	0.965772
40983.8	0.999999	1.64693	1.64971		40983.8	0.966249
41842.9	0.999999	1.6412	1.6413		41842.9	0.966723
42719.9	0.999999	1.64365	1.64851		42719.9	0.967192
43615.4	0.999999	1.64141	1.63649		43615.4	0.967659
44529.6	0.999999	1.63735	1.64828		44529.6	0.968122
45463	0.999999	1.6543	1.65044		45463	0.968581
46415.9	0.999999	1.64558	1.6451		46415.9	0.969037
47388.8	0.999999	1.65679	1.64952		47388.8	0.96949
48382.1	0.999999	1.64237	1.63829		48382.1	0.969939
49396.2	0.999999	1.6335	1.64604		49396.2	0.970385
50431.6	0.999999	1.64985	1.64567		50431.6	0.970827
51488.7	0.999999	1.63759	1.63785		51488.7	0.971266
52567.9	0.999999	1.65329	1.64813		52567.9	0.971701
53669.8	0.999999	1.65527	1.64518		53669.8	0.972133
54794.7	0.999999	1.6432	1.64462		54794.7	0.972561
55943.3	0.999999	1.63649	1.64685		55943.3	0.972986
57115.9	0.999999	1.64991	1.64852		57115.9	0.973407
58313.1	0.999999	1.64646	1.64642		58313.1	0.973825
59535.3	0.999999	1.65579	1.64224		59535.3	0.97424
60783.2	0.999999	1.64042	1.64569		60783.2	0.974651
62057.3	0.999999	1.63669	1.6472		62057.3	0.975058
63358	0.999999	1.65289	1.64368		63358	0.975462
64686.1	0.999999	1.65198	1.64345		64686.1	0.975863
66041.9	0.999999	1.64654	1.64811		66041.9	0.97626
67426.2	0.999999	1.6374	1.64268		67426.2	0.976654
68839.5	0.999999	1.64897	1.64568		68839.5	0.977044
70282.4	0.999999	1.64487	1.63819		70282.4	0.977431
71755.6	1	1.62886	1.64508		71755.6	0.977814
73259.7	1	1.65251	1.64422		73259.7	0.978194
74795.2	1	1.64279	1.64957		74795.2	0.978571
76363	1	1.64651	1.64745		76363	0.978944
77963.6	1	1.64044	1.64191		77963.6	0.979313
79597.8	1	1.64752	1.65426		79597.8	0.979679
81266.2	1	1.65057	1.64427		81266.2	0.980042
82969.6	1	1.64712	1.6485		82969.6	0.980401
84708.7	1	1.63249	1.65004		84708.7	0.980757
86484.2	1	1.64138	1.65278		86484.2	0.981109
88297	1	1.63931	1.64617		88297	0.981458
90147.8	1	1.66246	1.6496		90147.8	0.981803
92037.3	1	1.65302	1.63699		92037.3	0.982145
93966.5	1	1.63632	1.63627		93966.5	0.982484
95936.1	1	1.64368	1.64826		95936.1	0.982819
97947	1	1.64839	1.64623		97947	0.983151
100000	1	1.64849	1.64203		100000	0.983479
102096	1	1.64777	1.63685		102096	0.983804
104236	1	1.64545	1.65351		104236	0.984125
106421	1	1.64299	1.64245		106421	0.984443
108652	1	1.64246	1.63722		108652	0.984758
110929	1	1.6416	1.64871		110929	0.985069
113254	1	1.64024	1.63833		113254	0.985377
115628	1	1.64753	1.65016		115628	0.985681
118052	1	1.64742	1.64137		118052	0.985982
120526	1	1.63753	1.64236		120526	0.986279
123052	1	1.63576	1.64359		123052	0.986573
125632	1	1.63701	1.64755		125632	0.986864
128265	1	1.65239	1.65156		128265	0.987152
130954	1	1.64405	1.64578		130954	0.987435
133698	1	1.64277	1.63693		133698	0.987716
136501	1	1.6397	1.64676		136501	0.987993
139362	1	1.65062	1.64942		139362	0.988267
142283	1	1.64821	1.64214		142283	0.988537
145265	1	1.64314	1.63948		145265	0.988804
148310	1	1.65349	1.64605		148310	0.989068
151419	1	1.64405	1.64073		151419	0.989328
154593	1	1.6549	1.6466		154593	0.989585
157833	1	1.64697	1.64908		157833	0.989839
161141	1	1.64213	1.64016		161141	0.990089
164519	1	1.64588	1.64066		164519	0.990336
167967	1	1.63326	1.64326		167967	0.99058
171488	1	1.64869	1.63811		171488	0.99082
175083	1	1.64956	1.64491		175083	0.991057
178753	1	1.64504	1.65131		178753	0.99129
182499	1	1.64188	1.64371		182499	0.991521
186325	1	1.64924	1.64446		186325	0.991748
190230	1	1.63951	1.644		190230	0.991971
194217	1	1.646	1.6391		194217	0.992192
198288	1	1.64459	1.64394		198288	0.992409
202445	1	1.64261	1.64306		202445	0.992622
206688	1	1.64106	1.65223		206688	0.992833
211020	1	1.64547	1.65392		211020	0.99304
215443	1	1.63826	1.65097		215443	0.993244
219959	1	1.64464	1.64757		219959	0.993444
224570	1	1.66271	1.64474		224570	0.993642
229277	1	1.63916	1.6433		229277	0.993836
234083	1	1.64289	1.63458		234083	0.994027
238989	1	1.6415	1.6401		238989	0.994214
243999	1	1.6364	1.6401		243999	0.994398
249113	1	1.64748	1.64805		249113	0.99458
254335	1	1.65272	1.64856		254335	0.994757
259666	1	1.65374	1.6461		259666	0.994932
265108	1	1.64488	1.64408		265108	0.995104
270665	1	1.64275	1.64267		270665	0.995272
276339	1	1.63212	1.64791		276339	0.995437
282131	1	1.65444	1.64401		282131	0.995599
288044	1	1.64178	1.65264		288044	0.995758
294082	1	1.64079	1.64895		294082	0.995913
300246	1	1.64883	1.64443		300246	0.996066
306540	1	1.64902	1.64318		306540	0.996215
312965	1	1.64582	1.65666		312965	0.996361
319525	1	1.64849	1.65098		319525	0.996504
326222	1	1.64308	1.64299		326222	0.996644
333060	1	1.64819	1.63194		333060	0.996781
340041	1	1.63784	1.642		340041	0.996914
347169	1	1.65464	1.64779		347169	0.997045
354446	1	1.63996	1.64626		354446	0.997173
361875	1	1.63552	1.63805		361875	0.997297
369460	1	1.64487	1.64673		369460	0.997418
377204	1	1.64469	1.64451		377204	0.997537
385111	1	1.63524	1.6415		385111	0.997652
393183	1	1.64313	1.63958		393183	0.997764
401424	1	1.65206	1.6595		401424	0.997874
409838	1	1.6538	1.6593		409838	0.99798
418429	1	1.63126	1.63969		418429	0.998083
427199	1	1.63767	1.6403		427199	0.998184
436154	1	1.64726	1.64699		436154	0.998281
445296	1	1.64332	1.63841		445296	0.998376
454630	1	1.63768	1.64179		454630	0.998467
464159	1	1.63453	1.63694		464159	0.998556
473888	1	1.65492	1.65266		473888	0.998642
483821	1	1.64668	1.64854		483821	0.998725
493962	1	1.63802	1.64635		493962	0.998805
504316	1	1.64114	1.63373		504316	0.998882
514887	1	1.64633	1.64246		514887	0.998956
525679	1	1.64126	1.63938		525679	0.999028
536698	1	1.64097	1.64916		536698	0.999097
547947	1	1.65197	1.64233		547947	0.999163
559433	1	1.64326	1.63627		559433	0.999226
571159	1	1.65296	1.65904		571159	0.999287
583131	1	1.63608	1.64596		583131	0.999344
595353	1	1.65032	1.64819		595353	0.9994
607832	1	1.65064	1.64042		607832	0.999452
620573	1	1.64181	1.64416		620573	0.999502
633580	1	1.64795	1.64157		633580	0.999549
646861	1	1.64281	1.64226		646861	0.999594
660419	1	1.6488	1.64577		660419	0.999636
674262	1	1.65052	1.64345		674262	0.999676
688395	1	1.64963	1.65053		688395	0.999713
702824	1	1.6538	1.63566		702824	0.999747
717556	1	1.65105	1.64723		717556	0.999779
732597	1	1.64808	1.651		732597	0.999809
747952	1	1.63768	1.63431		747952	0.999837
763630	1	1.64222	1.63996		763630	0.999862
779636	1	1.65758	1.64372		779636	0.999884
795978	1	1.63998	1.6395		795978	0.999905
812662	1	1.64103	1.64177		812662	0.999923
829696	1	1.64668	1.64387		829696	0.999939
847087	1	1.65471	1.6473		847087	0.999954
864842	1	1.64665	1.63418		864842	0.999966
882970	1	1.6471	1.64524		882970	0.999976
901478	1	1.64814	1.63829		901478	0.999984
920373	1	1.64314	1.65145		920373	0.99999
939665	1	1.6505	1.64787		939665	0.999995
959361	1	1.64174	1.6512		959361	0.999998
979470	1	1.64565	1.63564		979470	1
1000000	1	1.64636	1.65086		1000000	1

## Sheet: Figure2e
Input, X	Mean response, g	0.95	0.05		Input, X	CDF
0.001	4e-10	1.03749e-05	1.04213e-05		0.001	0
0.00102096	4.16944e-10	1.0648e-05	1.0596e-05		0.00102096	1.93e-14
0.00104236	4.34606e-10	1.08694e-05	1.09037e-05		0.00104236	8.12e-13
0.00106421	4.53017e-10	1.10403e-05	1.104e-05		0.00106421	7.23e-12
0.00108652	4.72207e-10	1.13221e-05	1.12819e-05		0.00108652	3.41e-11
0.00110929	4.9221e-10	1.15375e-05	1.15504e-05		0.00110929	1.13e-10
0.00113254	5.1306e-10	1.17665e-05	1.18211e-05		0.00113254	3.02e-10
0.00115628	5.34793e-10	1.21102e-05	1.20406e-05		0.00115628	6.91e-10
0.00118052	5.57448e-10	1.22348e-05	1.22522e-05		0.00118052	1.42e-09
0.00120526	5.81062e-10	1.2524e-05	1.25413e-05		0.00120526	2.66e-09
0.00123052	6.05676e-10	1.27873e-05	1.28016e-05		0.00123052	4.69e-09
0.00125632	6.31333e-10	1.30381e-05	1.3033e-05		0.00125632	7.81e-09
0.00128265	6.58076e-10	1.34267e-05	1.33643e-05		0.00128265	1.24e-08
0.00130954	6.85953e-10	1.36796e-05	1.37386e-05		0.00130953	1.91e-08
0.00133698	7.1501e-10	1.39379e-05	1.39591e-05		0.00133698	2.84e-08
0.00136501	7.45299e-10	1.42563e-05	1.42749e-05		0.00136501	4.1e-08
0.00139362	7.7687e-10	1.46355e-05	1.45324e-05		0.00139362	5.79e-08
0.00142283	8.09779e-10	1.47124e-05	1.48161e-05		0.00142283	8e-08
0.00145265	8.44081e-10	1.5083e-05	1.51919e-05		0.00145265	1.08e-07
0.0014831	8.79837e-10	1.55249e-05	1.54653e-05		0.0014831	1.45e-07
0.00151419	9.17108e-10	1.57721e-05	1.57714e-05		0.00151419	1.9e-07
0.00154593	9.55957e-10	1.61179e-05	1.60583e-05		0.00154593	2.46e-07
0.00157833	9.96452e-10	1.63574e-05	1.62919e-05		0.00157833	3.15e-07
0.00161141	1.03866e-09	1.67891e-05	1.66877e-05		0.00161141	3.99e-07
0.00164519	1.08266e-09	1.70303e-05	1.71791e-05		0.00164519	5e-07
0.00167967	1.12852e-09	1.74301e-05	1.7479e-05		0.00167968	6.21e-07
0.00171488	1.17633e-09	1.78834e-05	1.77838e-05		0.00171488	7.64e-07
0.00175083	1.22616e-09	1.81859e-05	1.81805e-05		0.00175083	9.33e-07
0.00178753	1.2781e-09	1.87069e-05	1.86608e-05		0.00178753	1.13e-06
0.00182499	1.33224e-09	1.89146e-05	1.88443e-05		0.00182499	1.36e-06
0.00186325	1.38867e-09	1.94425e-05	1.94818e-05		0.00186325	1.63e-06
0.0019023	1.4475e-09	1.97486e-05	1.97563e-05		0.0019023	1.93e-06
0.00194217	1.50882e-09	2.02586e-05	2.02596e-05		0.00194217	2.29e-06
0.00198288	1.57273e-09	2.06428e-05	2.06731e-05		0.00198288	2.69e-06
0.00202445	1.63935e-09	2.1101e-05	2.11198e-05		0.00202445	3.15e-06
0.00206688	1.7088e-09	2.15006e-05	2.14469e-05		0.00206688	3.66e-06
0.0021102	1.78118e-09	2.18873e-05	2.2164e-05		0.0021102	4.25e-06
0.00215443	1.85664e-09	2.24048e-05	2.23492e-05		0.00215444	4.9e-06
0.00219959	1.93528e-09	2.2892e-05	2.28938e-05		0.00219959	5.64e-06
0.0022457	2.01726e-09	2.32072e-05	2.33127e-05		0.0022457	6.46e-06
0.00229277	2.10272e-09	2.38594e-05	2.38382e-05		0.00229277	7.38e-06
0.00234083	2.19179e-09	2.43095e-05	2.43375e-05		0.00234083	8.39e-06
0.00238989	2.28463e-09	2.50464e-05	2.48249e-05		0.00238989	9.52e-06
0.00243999	2.38141e-09	2.54044e-05	2.54378e-05		0.00243999	1.08e-05
0.00249113	2.48229e-09	2.58399e-05	2.59169e-05		0.00249113	1.21e-05
0.00254335	2.58744e-09	2.64927e-05	2.64082e-05		0.00254335	1.36e-05
0.00259666	2.69705e-09	2.70206e-05	2.72591e-05		0.00259666	1.53e-05
0.00265108	2.8113e-09	2.76045e-05	2.76311e-05		0.00265108	1.71e-05
0.00270665	2.93039e-09	2.81426e-05	2.81363e-05		0.00270665	1.91e-05
0.00276339	3.05452e-09	2.87073e-05	2.88411e-05		0.00276339	2.12e-05
0.00282131	3.18391e-09	2.9167e-05	2.92365e-05		0.00282131	2.36e-05
0.00288044	3.31878e-09	3.00464e-05	3.00762e-05		0.00288044	2.61e-05
0.00294082	3.45937e-09	3.065e-05	3.0622e-05		0.00294082	2.89e-05
0.00300246	3.60591e-09	3.14578e-05	3.12434e-05		0.00300246	3.19e-05
0.0030654	3.75866e-09	3.18923e-05	3.20638e-05		0.00306539	3.51e-05
0.00312965	3.91788e-09	3.23756e-05	3.23694e-05		0.00312965	3.86e-05
0.00319525	4.08384e-09	3.30406e-05	3.31885e-05		0.00319525	4.24e-05
0.00326222	4.25684e-09	3.42366e-05	3.40557e-05		0.00326222	4.64e-05
0.0033306	4.43716e-09	3.45539e-05	3.45011e-05		0.0033306	5.08e-05
0.00340041	4.62512e-09	3.55358e-05	3.52375e-05		0.00340041	5.55e-05
0.00347169	4.82104e-09	3.58162e-05	3.60674e-05		0.00347169	6.05e-05
0.00354446	5.02527e-09	3.6695e-05	3.69244e-05		0.00354446	6.58e-05
0.00361875	5.23814e-09	3.7731e-05	3.78169e-05		0.00361875	7.16e-05
0.0036946	5.46003e-09	3.83539e-05	3.86351e-05		0.0036946	7.77e-05
0.00377204	5.69132e-09	3.89929e-05	3.93051e-05		0.00377204	8.42e-05
0.00385111	5.93241e-09	4.00091e-05	4.00486e-05		0.00385111	9.12e-05
0.00393183	6.18371e-09	4.09607e-05	4.10822e-05		0.00393183	9.86e-05
0.00401424	6.44566e-09	4.17936e-05	4.16421e-05		0.00401424	0.000106434
0.00409838	6.7187e-09	4.283e-05	4.23315e-05		0.00409838	0.000114797
0.00418429	7.00331e-09	4.35334e-05	4.3643e-05		0.00418429	0.000123673
0.00427199	7.29997e-09	4.45086e-05	4.44076e-05		0.00427199	0.000133083
0.00436154	7.6092e-09	4.51029e-05	4.53285e-05		0.00436154	0.00014305
0.00445296	7.93154e-09	4.64892e-05	4.6139e-05		0.00445296	0.000153599
0.0045463	8.26752e-09	4.71206e-05	4.72384e-05		0.00454629	0.000164754
0.00464159	8.61774e-09	4.83782e-05	4.83926e-05		0.00464159	0.000176538
0.00473888	8.98279e-09	4.93433e-05	4.95151e-05		0.00473888	0.000188979
0.00483821	9.36331e-09	5.04051e-05	5.08576e-05		0.00483821	0.000202101
0.00493962	9.75995e-09	5.15776e-05	5.13608e-05		0.00493962	0.000215932
0.00504316	1.01734e-08	5.24272e-05	5.24675e-05		0.00504316	0.000230499
0.00514887	1.06043e-08	5.37762e-05	5.38423e-05		0.00514887	0.000245828
0.00525679	1.10535e-08	5.48606e-05	5.46169e-05		0.00525679	0.00026195
0.00536698	1.15218e-08	5.5807e-05	5.57044e-05		0.00536698	0.000278892
0.00547947	1.20098e-08	5.65479e-05	5.71766e-05		0.00547947	0.000296685
0.00559433	1.25186e-08	5.81975e-05	5.83918e-05		0.00559433	0.000315358
0.00571159	1.30489e-08	5.9165e-05	5.91853e-05		0.00571159	0.000334942
0.00583131	1.36016e-08	6.08299e-05	6.03605e-05		0.00583131	0.00035547
0.00595353	1.41778e-08	6.21419e-05	6.21364e-05		0.00595353	0.000376972
0.00607832	1.47784e-08	6.36924e-05	6.33926e-05		0.00607832	0.000399481
0.00620573	1.54044e-08	6.4475e-05	6.43181e-05		0.00620573	0.000423031
0.0063358	1.6057e-08	6.62916e-05	6.57813e-05		0.0063358	0.000447655
0.00646861	1.67372e-08	6.72632e-05	6.7732e-05		0.00646861	0.000473387
0.00660419	1.74462e-08	6.85906e-05	6.85385e-05		0.00660419	0.000500264
0.00674262	1.81852e-08	7.05947e-05	7.02022e-05		0.00674262	0.00052832
0.00688395	1.89555e-08	7.15752e-05	7.14077e-05		0.00688395	0.000557591
0.00702824	1.97585e-08	7.34707e-05	7.3094e-05		0.00702824	0.000588114
0.00717556	2.05955e-08	7.46378e-05	7.46611e-05		0.00717556	0.000619927
0.00732597	2.14679e-08	7.64182e-05	7.6262e-05		0.00732597	0.000653067
0.00747952	2.23773e-08	7.78008e-05	7.75944e-05		0.00747952	0.000687573
0.0076363	2.33252e-08	7.95276e-05	7.97391e-05		0.0076363	0.000723485
0.00779636	2.43133e-08	8.08286e-05	8.13954e-05		0.00779636	0.000760841
0.00795978	2.53432e-08	8.23773e-05	8.27615e-05		0.00795978	0.000799682
0.00812662	2.64168e-08	8.42239e-05	8.42831e-05		0.00812662	0.00084005
0.00829696	2.75358e-08	8.61004e-05	8.63445e-05		0.00829696	0.000881984
0.00847087	2.87022e-08	8.76122e-05	8.81756e-05		0.00847087	0.000925528
0.00864842	2.99181e-08	8.95882e-05	9.05153e-05		0.00864842	0.000970724
0.0088297	3.11854e-08	9.20741e-05	9.15871e-05		0.0088297	0.00101761
0.00901478	3.25065e-08	9.41354e-05	9.39598e-05		0.00901478	0.00106624
0.00920373	3.38835e-08	9.6049e-05	9.64842e-05		0.00920373	0.00111666
0.00939665	3.53188e-08	9.79265e-05	9.7778e-05		0.00939665	0.0011689
0.00959361	3.68149e-08	9.99947e-05	0.000100025		0.00959361	0.00122301
0.0097947	3.83744e-08	0.000101896	0.000102494		0.0097947	0.00127904
0.01	4e-08	0.000104094	0.000103776		0.01	0.00133704
0.0102096	4.16944e-08	0.000107179	0.00010641		0.0102096	0.00139704
0.0104236	4.34606e-08	0.000108459	0.000107667		0.0104236	0.00145911
0.0106421	4.53017e-08	0.000110609	0.000110775		0.0106421	0.00152329
0.0108652	4.72207e-08	0.000112745	0.000112853		0.0108652	0.00158962
0.0110929	4.9221e-08	0.000115326	0.000116235		0.0110929	0.00165815
0.0113254	5.1306e-08	0.000117386	0.000118598		0.0113254	0.00172894
0.0115628	5.34793e-08	0.000120278	0.000120269		0.0115628	0.00180204
0.0118052	5.57448e-08	0.000122938	0.000123143		0.0118052	0.00187749
0.0120526	5.81062e-08	0.000125385	0.000126392		0.0120526	0.00195534
0.0123052	6.05676e-08	0.000128168	0.000128124		0.0123052	0.00203565
0.0125632	6.31333e-08	0.000130967	0.0001301		0.0125632	0.00211848
0.0128265	6.58076e-08	0.000134004	0.000133272		0.0128265	0.00220386
0.0130954	6.85953e-08	0.000136265	0.00013671		0.0130954	0.00229186
0.0133698	7.1501e-08	0.000139534	0.000139274		0.0133698	0.00238252
0.0136501	7.45298e-08	0.000141844	0.000142773		0.0136501	0.00247591
0.0139362	7.7687e-08	0.000144838	0.000145494		0.0139362	0.00257207
0.0142283	8.09779e-08	0.000148255	0.000148934		0.0142283	0.00267106
0.0145265	8.44081e-08	0.000151595	0.000152251		0.0145265	0.00277293
0.014831	8.79837e-08	0.000153789	0.000154439		0.014831	0.00287775
0.0151419	9.17108e-08	0.000157967	0.000158209		0.0151419	0.00298556
0.0154593	9.55957e-08	0.000160864	0.000160822		0.0154593	0.00309643
0.0157833	9.96452e-08	0.000165074	0.000164076		0.0157833	0.00321041
0.0161141	1.03866e-07	0.000166103	0.000167067		0.0161141	0.00332755
0.0164519	1.08266e-07	0.000171177	0.000171404		0.0164519	0.00344792
0.0167967	1.12852e-07	0.000175433	0.000174621		0.0167967	0.00357156
0.0171488	1.17633e-07	0.000178496	0.000178377		0.0171488	0.00369855
0.0175083	1.22616e-07	0.0001819	0.000181636		0.0175083	0.00382894
0.0178753	1.2781e-07	0.000187636	0.000187353		0.0178753	0.00396278
0.0182499	1.33224e-07	0.000190213	0.000189832		0.0182499	0.00410014
0.0186325	1.38867e-07	0.000193135	0.000193075		0.0186325	0.00424108
0.019023	1.4475e-07	0.000197426	0.000198046		0.019023	0.00438565
0.0194217	1.50882e-07	0.000200761	0.000201537		0.0194217	0.00453392
0.0198288	1.57273e-07	0.000206252	0.000205034		0.0198288	0.00468594
0.0202445	1.63935e-07	0.000212022	0.000212384		0.0202445	0.00484179
0.0206688	1.7088e-07	0.000215918	0.000215408		0.0206688	0.00500151
0.021102	1.78118e-07	0.000219015	0.000220244		0.021102	0.00516517
0.0215443	1.85664e-07	0.00022172	0.000223467		0.0215443	0.00533284
0.0219959	1.93528e-07	0.000228206	0.000228808		0.0219959	0.00550456
0.022457	2.01726e-07	0.000232934	0.000233871		0.022457	0.00568042
0.0229277	2.10272e-07	0.00023839	0.000237177		0.0229277	0.00586046
0.0234083	2.19179e-07	0.000244102	0.000243307		0.0234083	0.00604475
0.0238989	2.28463e-07	0.000248974	0.00024692		0.0238989	0.00623336
0.0243999	2.38141e-07	0.000252204	0.000254184		0.0243999	0.00642634
0.0249113	2.48229e-07	0.000258549	0.000260912		0.0249113	0.00662377
0.0254335	2.58744e-07	0.000264332	0.000264378		0.0254335	0.00682569
0.0259666	2.69705e-07	0.00027134	0.000270782		0.0259666	0.00703219
0.0265108	2.8113e-07	0.000274239	0.000274552		0.0265108	0.00724332
0.0270665	2.93039e-07	0.000282399	0.000281049		0.0270665	0.00745914
0.0276339	3.05452e-07	0.000287483	0.000285389		0.0276339	0.00767973
0.0282131	3.18391e-07	0.000293405	0.000293293		0.0282131	0.00790513
0.0288044	3.31878e-07	0.000298548	0.000298375		0.0288044	0.00813543
0.0294082	3.45937e-07	0.000307115	0.000305898		0.0294082	0.00837068
0.0300246	3.60591e-07	0.000312559	0.000312248		0.0300246	0.00861095
0.030654	3.75866e-07	0.000317925	0.000318794		0.030654	0.0088563
0.0312965	3.91788e-07	0.000327354	0.000326407		0.0312965	0.0091068
0.0319525	4.08384e-07	0.000332255	0.000333661		0.0319525	0.00936251
0.0326222	4.25684e-07	0.000340649	0.000338783		0.0326222	0.0096235
0.033306	4.43716e-07	0.000345737	0.000349733		0.033306	0.00988984
0.0340041	4.62512e-07	0.000354353	0.000353337		0.0340041	0.0101616
0.0347169	4.82104e-07	0.000362028	0.000361877		0.0347169	0.0104388
0.0354446	5.02526e-07	0.000368759	0.000367004		0.0354446	0.0107216
0.0361875	5.23814e-07	0.000374616	0.000375434		0.0361875	0.0110099
0.036946	5.46003e-07	0.000384806	0.000382918		0.036946	0.011304
0.0377204	5.69132e-07	0.000391154	0.000392876		0.0377204	0.0116037
0.0385111	5.93241e-07	0.000403713	0.000400653		0.0385111	0.0119093
0.0393183	6.18371e-07	0.000409187	0.000410656		0.0393183	0.0122207
0.0401424	6.44565e-07	0.000413759	0.00041628		0.0401424	0.0125381
0.0409838	6.71869e-07	0.000426464	0.000425186		0.0409838	0.0128615
0.0418429	7.0033e-07	0.000433096	0.00043497		0.0418429	0.0131909
0.0427199	7.29997e-07	0.000446025	0.000445396		0.0427199	0.0135265
0.0436154	7.6092e-07	0.00045822	0.000454862		0.0436154	0.0138683
0.0445296	7.93153e-07	0.000466258	0.000464276		0.0445296	0.0142163
0.045463	8.26751e-07	0.000472929	0.000472617		0.045463	0.0145706
0.0464159	8.61773e-07	0.00048021	0.000483233		0.0464159	0.0149314
0.0473888	8.98278e-07	0.000489658	0.000493576		0.0473888	0.0152986
0.0483821	9.3633e-07	0.000502831	0.000502587		0.0483821	0.0156723
0.0493962	9.75994e-07	0.00051262	0.000513063		0.0493962	0.0160526
0.0504316	1.01734e-06	0.000525412	0.000525989		0.0504316	0.0164395
0.0514887	1.06043e-06	0.000535679	0.000531418		0.0514887	0.0168332
0.0525679	1.10535e-06	0.00054613	0.000549206		0.0525679	0.0172336
0.0536698	1.15218e-06	0.000555023	0.000554981		0.0536698	0.0176409
0.0547947	1.20098e-06	0.000568752	0.00057163		0.0547947	0.0180551
0.0559433	1.25186e-06	0.000583691	0.000583481		0.0559433	0.0184762
0.0571159	1.30489e-06	0.000595434	0.000596382		0.0571159	0.0189044
0.0583131	1.36016e-06	0.000607939	0.0006072		0.0583131	0.0193397
0.0595353	1.41778e-06	0.000620503	0.000624767		0.0595353	0.0197822
0.0607832	1.47784e-06	0.000632529	0.000632056		0.0607832	0.0202319
0.0620573	1.54044e-06	0.000647049	0.000646987		0.0620573	0.0206888
0.063358	1.60569e-06	0.000659431	0.000656866		0.063358	0.0211531
0.0646861	1.67371e-06	0.00067006	0.000669202		0.0646861	0.0216249
0.0660419	1.74461e-06	0.000686151	0.000683261		0.0660419	0.0221041
0.0674262	1.81851e-06	0.000700685	0.000699762		0.0674262	0.0225908
0.0688395	1.89555e-06	0.000710568	0.000712983		0.0688395	0.0230852
0.0702824	1.97584e-06	0.000730962	0.00073218		0.0702824	0.0235872
0.0717556	2.05954e-06	0.000744622	0.000745205		0.0717556	0.0240969
0.0732597	2.14679e-06	0.000758271	0.000755107		0.0732597	0.0246144
0.0747952	2.23773e-06	0.000777566	0.000780527		0.0747952	0.0251397
0.076363	2.33252e-06	0.000802015	0.000799682		0.076363	0.025673
0.0779636	2.43132e-06	0.000809337	0.000810253		0.0779636	0.0262142
0.0795978	2.53432e-06	0.00082559	0.00082423		0.0795978	0.0267634
0.0812662	2.64167e-06	0.000845647	0.000848944		0.0812662	0.0273207
0.0829696	2.75357e-06	0.000863885	0.000865671		0.0829696	0.0278861
0.0847087	2.87022e-06	0.000884192	0.000883535		0.0847087	0.0284598
0.0864842	2.9918e-06	0.00090179	0.000894881		0.0864842	0.0290417
0.088297	3.11853e-06	0.000922033	0.000923662		0.088297	0.0296319
0.0901478	3.25064e-06	0.000944131	0.000928043		0.0901478	0.0302305
0.0920373	3.38834e-06	0.000958208	0.000958752		0.0920373	0.0308375
0.0939665	3.53187e-06	0.000980745	0.000984096		0.0939665	0.031453
0.0959361	3.68148e-06	0.000990237	0.00099521		0.0959361	0.032077
0.097947	3.83743e-06	0.0010189	0.0010194		0.097947	0.0327096
0.1	3.99998e-06	0.00104411	0.00104045		0.1	0.0333509
0.102096	4.16943e-06	0.0010649	0.00105641		0.102096	0.0340009
0.104236	4.34604e-06	0.00108517	0.00108489		0.104236	0.0346596
0.106421	4.53014e-06	0.00110268	0.00110528		0.106421	0.0353272
0.108652	4.72204e-06	0.00112566	0.00113134		0.108652	0.0360036
0.110929	4.92207e-06	0.00116194	0.00115753		0.110929	0.0366889
0.113254	5.13057e-06	0.00118205	0.00118656		0.113254	0.0373833
0.115628	5.34791e-06	0.00121042	0.00120682		0.115628	0.0380866
0.118052	5.57445e-06	0.001215	0.0012244		0.118052	0.038799
0.120526	5.81058e-06	0.00125697	0.00126031		0.120526	0.0395205
0.123052	6.05672e-06	0.00129171	0.00128315		0.123052	0.0402512
0.125632	6.31329e-06	0.00131139	0.00131031		0.125632	0.0409911
0.128265	6.58072e-06	0.00134414	0.0013444		0.128265	0.0417403
0.130954	6.85948e-06	0.00136768	0.00136947		0.130954	0.0424989
0.133698	7.15005e-06	0.0014022	0.00139953		0.133698	0.0432668
0.136501	7.45293e-06	0.00142447	0.0014257		0.136501	0.0440441
0.139362	7.76864e-06	0.00145532	0.00145568		0.139362	0.0448308
0.142283	8.09772e-06	0.00148195	0.00148675		0.142283	0.0456271
0.145265	8.44074e-06	0.00151487	0.00151508		0.145265	0.046433
0.14831	8.79829e-06	0.00154351	0.00153928		0.14831	0.0472484
0.151419	9.17099e-06	0.00158531	0.0015863		0.151419	0.0480735
0.154593	9.55948e-06	0.00159352	0.00161127		0.154593	0.0489083
0.157833	9.96442e-06	0.00164738	0.00165752		0.157833	0.0497528
0.161141	1.03865e-05	0.00168328	0.00168307		0.161141	0.0506071
0.164519	1.08265e-05	0.00170909	0.00171694		0.164519	0.0514712
0.167967	1.12851e-05	0.00175404	0.00175915		0.167967	0.0523452
0.171488	1.17631e-05	0.0017847	0.00178916		0.171488	0.0532291
0.175083	1.22614e-05	0.0018149	0.0018193		0.175083	0.0541229
0.178753	1.27808e-05	0.00185656	0.00186276		0.178753	0.0550267
0.182499	1.33222e-05	0.00190517	0.00189488		0.182499	0.0559405
0.186325	1.38866e-05	0.00194107	0.00194488		0.186325	0.0568643
0.19023	1.44748e-05	0.0019852	0.00198731		0.19023	0.0577983
0.194217	1.50879e-05	0.00201769	0.00203556		0.194217	0.0587424
0.198288	1.57271e-05	0.0020685	0.00206006		0.198288	0.0596967
0.202445	1.63933e-05	0.0021058	0.00208562		0.202445	0.0606611
0.206688	1.70877e-05	0.00217946	0.00216299		0.206688	0.0616358
0.21102	1.78115e-05	0.00219843	0.00220085		0.21102	0.0626208
0.215443	1.8566e-05	0.00225419	0.00223895		0.215443	0.0636161
0.219959	1.93525e-05	0.00230381	0.00229081		0.219959	0.0646217
0.22457	2.01722e-05	0.00233947	0.0023372		0.22457	0.0656377
0.229277	2.10267e-05	0.00238859	0.00238891		0.229277	0.066664
0.234083	2.19174e-05	0.00245074	0.00243993		0.234083	0.0677009
0.238989	2.28458e-05	0.00250396	0.00251094		0.238989	0.0687481
0.243999	2.38136e-05	0.00254069	0.00253858		0.243999	0.0698059
0.249113	2.48223e-05	0.00259601	0.00260482		0.249113	0.0708742
0.254335	2.58738e-05	0.00264498	0.00264304		0.254335	0.071953
0.259666	2.69698e-05	0.00269208	0.00271429		0.259666	0.0730424
0.265108	2.81122e-05	0.0027693	0.00275671		0.265108	0.0741424
0.270665	2.9303e-05	0.00280083	0.00283015		0.270665	0.075253
0.276339	3.05443e-05	0.00288049	0.00288301		0.276339	0.0763742
0.282131	3.18381e-05	0.00295094	0.00293703		0.282131	0.0775062
0.288044	3.31867e-05	0.00300416	0.00299486		0.288044	0.0786488
0.294082	3.45925e-05	0.00307444	0.00308049		0.294082	0.0798021
0.300246	3.60578e-05	0.00316393	0.00314121		0.300246	0.0809662
0.30654	3.75852e-05	0.00321069	0.00319757		0.30654	0.082141
0.312965	3.91773e-05	0.00325328	0.00325832		0.312965	0.0833266
0.319525	4.08368e-05	0.00332543	0.00331566		0.319525	0.084523
0.326222	4.25666e-05	0.00341463	0.00340736		0.326222	0.0857302
0.33306	4.43696e-05	0.00346987	0.00348937		0.33306	0.0869482
0.340041	4.62491e-05	0.00355778	0.00356097		0.340041	0.0881771
0.347169	4.82081e-05	0.00361429	0.00362962		0.347169	0.0894168
0.354446	5.02501e-05	0.00369843	0.00370362		0.354446	0.0906674
0.361875	5.23787e-05	0.00379368	0.00377899		0.361875	0.0919289
0.36946	5.45973e-05	0.00384901	0.00384345		0.36946	0.0932013
0.377204	5.691e-05	0.00391027	0.00392056		0.377204	0.0944846
0.385111	5.93206e-05	0.00403138	0.00400112		0.385111	0.0957788
0.393183	6.18333e-05	0.00409925	0.00410526		0.393183	0.097084
0.401424	6.44524e-05	0.00419009	0.00418324		0.401424	0.0984001
0.409838	6.71825e-05	0.00429512	0.00429668		0.409838	0.0997271
0.418429	7.00282e-05	0.00438184	0.00437989		0.418429	0.101065
0.427199	7.29944e-05	0.00447239	0.0044338		0.427199	0.102414
0.436154	7.60863e-05	0.00454468	0.00455452		0.436154	0.103774
0.445296	7.93091e-05	0.00466169	0.00463765		0.445296	0.105145
0.45463	8.26684e-05	0.0047241	0.00474751		0.45463	0.106527
0.464159	8.617e-05	0.00483844	0.00482096		0.464159	0.10792
0.473888	8.98199e-05	0.00492637	0.00495195		0.473888	0.109324
0.483821	9.36243e-05	0.00506156	0.00503001		0.483821	0.110739
0.493962	9.75899e-05	0.00519295	0.00514489		0.493962	0.112164
0.504316	0.000101723	0.00524171	0.00527252		0.504316	0.113601
0.514887	0.000106032	0.00536974	0.00538298		0.514887	0.115049
0.525679	0.000110523	0.00546596	0.00552275		0.525679	0.116508
0.536698	0.000115204	0.00563328	0.00562613		0.536698	0.117978
0.547947	0.000120084	0.00574805	0.00574192		0.547947	0.119458
0.559433	0.00012517	0.00585796	0.00583021		0.559433	0.12095
0.571159	0.000130472	0.00598778	0.00597343		0.571159	0.122453
0.583131	0.000135998	0.00609266	0.00606227		0.583131	0.123967
0.595353	0.000141758	0.00622776	0.00624479		0.595353	0.125491
0.607832	0.000147762	0.00633169	0.00634431		0.607832	0.127027
0.620573	0.000154021	0.00647696	0.00648695		0.620573	0.128574
0.63358	0.000160544	0.00662354	0.00660505		0.63358	0.130131
0.646861	0.000167344	0.00676164	0.00673912		0.646861	0.131699
0.660419	0.000174431	0.00691251	0.00689238		0.660419	0.133279
0.674262	0.000181819	0.00703958	0.00701536		0.674262	0.134869
0.688395	0.000189519	0.00719474	0.00719083		0.688395	0.13647
0.702824	0.000197546	0.00740652	0.00738482		0.702824	0.138082
0.717556	0.000205912	0.00755041	0.00750603		0.717556	0.139705
0.732597	0.000214633	0.00770603	0.00771317		0.732597	0.141339
0.747952	0.000223723	0.00780579	0.00780737		0.747952	0.142983
0.76363	0.000233198	0.0079841	0.00798721		0.76363	0.144638
0.779636	0.000243074	0.00820575	0.00813889		0.779636	0.146304
0.795978	0.000253368	0.00837178	0.00831302		0.795978	0.147981
0.812662	0.000264098	0.00847165	0.0084419		0.812662	0.149669
0.829696	0.000275282	0.00868155	0.0087142		0.829696	0.151367
0.847087	0.00028694	0.00884491	0.00886492		0.847087	0.153076
0.864842	0.000299091	0.00908178	0.00908648		0.864842	0.154796
0.88297	0.000311757	0.00925714	0.00925304		0.88297	0.156526
0.901478	0.000324959	0.00949069	0.00943522		0.901478	0.158267
0.920373	0.00033872	0.00969708	0.00964802		0.920373	0.160019
0.939665	0.000353063	0.00987046	0.00987846		0.939665	0.161781
0.959361	0.000368014	0.0100969	0.0100711		0.959361	0.163553
0.97947	0.000383597	0.0102365	0.0103213		0.97947	0.165337
1	0.00039984	0.0105568	0.0105629		1	0.16713
1.02096	0.00041677	0.0107278	0.010685		1.02096	0.168934
1.04236	0.000434418	0.010923	0.010901		1.04236	0.170749
1.06421	0.000452811	0.0112298	0.0112411		1.06421	0.172574
1.08652	0.000471984	0.0113699	0.0114175		1.08652	0.174409
1.10929	0.000491967	0.0117087	0.0116864		1.10929	0.176255
1.13254	0.000512797	0.0119124	0.011859		1.13254	0.178111
1.15628	0.000534508	0.0121567	0.0121122		1.15628	0.179977
1.18052	0.000557137	0.0124399	0.0124973		1.18052	0.181854
1.20526	0.000580724	0.012698	0.0126761		1.20526	0.183741
1.23052	0.000605309	0.0128658	0.0128842		1.23052	0.185637
1.25632	0.000630934	0.0132378	0.0132587		1.25632	0.187544
1.28265	0.000657643	0.0135075	0.0135325		1.28265	0.189461
1.30954	0.000685483	0.0138006	0.0137356		1.30954	0.191388
1.33698	0.000714499	0.014145	0.0140927		1.33698	0.193325
1.36501	0.000744743	0.0143566	0.0143513		1.36501	0.195272
1.39362	0.000776267	0.0147158	0.0146893		1.39362	0.197229
1.42283	0.000809123	0.0149501	0.0149912		1.42283	0.199196
1.45265	0.000843369	0.0153295	0.0153751		1.45265	0.201172
1.4831	0.000879064	0.015654	0.0155911		1.4831	0.203159
1.51419	0.000916267	0.0159398	0.0159393		1.51419	0.205155
1.54593	0.000955044	0.016231	0.0161871		1.54593	0.207161
1.57833	0.00099546	0.0166599	0.0167549		1.57833	0.209176
1.61141	0.00103758	0.0169728	0.0170623		1.61141	0.211201
1.64519	0.00108149	0.0173922	0.017401		1.64519	0.213235
1.67967	0.00112725	0.0178483	0.0177245		1.67967	0.215279
1.71488	0.00117495	0.0181506	0.0180823		1.71488	0.217333
1.75083	0.00122466	0.0186413	0.0185621		1.75083	0.219396
1.78753	0.00127647	0.0188263	0.0187788		1.78753	0.221468
1.82499	0.00133047	0.0192402	0.0193398		1.82499	0.223549
1.86325	0.00138675	0.0197296	0.0197123		1.86325	0.22564
1.9023	0.00144541	0.0201018	0.0201248		1.9023	0.227739
1.94217	0.00150654	0.0204935	0.0205855		1.94217	0.229848
1.98288	0.00157026	0.0210782	0.0210278		1.98288	0.231966
2.02445	0.00163667	0.0214821	0.0214556		2.02445	0.234093
2.06688	0.00170588	0.0218704	0.021873		2.06688	0.236229
2.1102	0.00177802	0.0223831	0.0223703		2.1102	0.238374
2.15443	0.00185319	0.0228827	0.0228076		2.15443	0.240527
2.19959	0.00193155	0.0232373	0.0233952		2.19959	0.24269
2.2457	0.0020132	0.023895	0.0237665		2.2457	0.244861
2.29277	0.0020983	0.0241974	0.024369		2.29277	0.24704
2.34083	0.002187	0.0248803	0.0249587		2.34083	0.249228
2.38989	0.00227943	0.0253456	0.0254089		2.38989	0.251425
2.43999	0.00237576	0.0259993	0.0259151		2.43999	0.25363
2.49113	0.00247615	0.0265722	0.0264128		2.49113	0.255844
2.54335	0.00258077	0.0270129	0.0271866		2.54335	0.258066
2.59666	0.00268979	0.0277407	0.0276673		2.59666	0.260296
2.65108	0.00280342	0.0282458	0.0283273		2.65108	0.262534
2.70665	0.00292182	0.0289363	0.0289155		2.70665	0.26478
2.76339	0.00304522	0.0292919	0.0294462		2.76339	0.267035
2.82131	0.00317381	0.0299936	0.0299299		2.82131	0.269297
2.88044	0.00330781	0.0308318	0.0307641		2.88044	0.271568
2.94082	0.00344744	0.0313827	0.0314312		2.94082	0.273846
3.00246	0.00359295	0.0322147	0.0321916		3.00246	0.276132
3.0654	0.00374458	0.0328918	0.0327666		3.0654	0.278425
3.12965	0.00390259	0.0332441	0.0334097		3.12965	0.280726
3.19525	0.00406723	0.0342239	0.0343442		3.19525	0.283035
3.26222	0.00423879	0.0348636	0.0349706		3.26222	0.285351
3.3306	0.00441756	0.0359783	0.0359132		3.3306	0.287675
3.40041	0.00460383	0.0361974	0.0363598		3.40041	0.290006
3.47169	0.00479791	0.0371118	0.0372321		3.47169	0.292344
3.54446	0.00500014	0.0382121	0.0377377		3.54446	0.29469
3.61875	0.00521084	0.0388278	0.0387916		3.61875	0.297042
3.6946	0.00543038	0.0397718	0.0397186		3.6946	0.299402
3.77204	0.00565911	0.0409101	0.0406009		3.77204	0.301768
3.85111	0.00589742	0.0415599	0.0416278		3.85111	0.304142
3.93183	0.00614571	0.0422448	0.04213		3.93183	0.306522
4.01424	0.00640438	0.0432921	0.0433267		4.01424	0.308909
4.09838	0.00667386	0.0442123	0.0438185		4.09838	0.311302
4.18429	0.0069546	0.0449843	0.0451254		4.18429	0.313702
4.27199	0.00724707	0.0462246	0.04607		4.27199	0.316109
4.36154	0.00755174	0.0471507	0.0473005		4.36154	0.318522
4.45296	0.00786912	0.0480135	0.0482143		4.45296	0.320941
4.5463	0.00819973	0.0493345	0.0496254		4.5463	0.323366
4.64159	0.00854411	0.0500878	0.0502662		4.64159	0.325798
4.73888	0.00890282	0.0512731	0.0515899		4.73888	0.328235
4.83821	0.00927645	0.0523127	0.0522645		4.83821	0.330679
4.93962	0.00966561	0.0534324	0.0534625		4.93962	0.333128
5.04316	0.0100709	0.0550528	0.0545827		5.04316	0.335583
5.14887	0.0104931	0.055972	0.0559123		5.14887	0.338044
5.25679	0.0109327	0.0575038	0.0572231		5.25679	0.340511
5.36698	0.0113905	0.0582196	0.0585276		5.36698	0.342983
5.47947	0.0118673	0.0597736	0.0596754		5.47947	0.345461
5.59433	0.0123638	0.0609769	0.0607774		5.59433	0.347944
5.71159	0.0128808	0.0621938	0.0620193		5.71159	0.350432
5.83131	0.0134191	0.0633679	0.0633964		5.83131	0.352925
5.95353	0.0139796	0.0651956	0.0651871		5.95353	0.355424
6.07832	0.0145632	0.0663112	0.0661893		6.07832	0.357927
6.20573	0.0151707	0.0675919	0.0680254		6.20573	0.360436
6.3358	0.0158032	0.0687805	0.0689493		6.3358	0.362949
6.46861	0.0164616	0.0704596	0.0708756		6.46861	0.365467
6.60419	0.017147	0.0723676	0.0726841		6.60419	0.36799
6.74262	0.0178604	0.0737667	0.0739013		6.74262	0.370517
6.88395	0.0186029	0.0753792	0.0756631		6.88395	0.373049
7.02824	0.0193757	0.0771306	0.0771056		7.02824	0.375585
7.17556	0.0201799	0.0788032	0.0788745		7.17556	0.378125
7.32597	0.0210167	0.0802951	0.0806083		7.32597	0.38067
7.47952	0.0218875	0.0823714	0.0827084		7.47952	0.383218
7.6363	0.0227936	0.0842365	0.0837818		7.6363	0.385771
7.79636	0.0237362	0.0857508	0.0856229		7.79636	0.388328
7.95978	0.0247168	0.0873198	0.0876381		7.95978	0.390888
8.12662	0.0257369	0.0894774	0.0894048		8.12662	0.393452
8.29696	0.0267979	0.0914338	0.0911116		8.29696	0.39602
8.47087	0.0279014	0.0926389	0.0929972		8.47087	0.398591
8.64842	0.029049	0.0951753	0.0954908		8.64842	0.401166
8.8297	0.0302423	0.0978589	0.0972602		8.8297	0.403744
9.01478	0.0314831	0.0997511	0.0995625		9.01478	0.406326
9.20373	0.032773	0.10151	0.101937		9.20373	0.40891
9.39665	0.0341139	0.10302	0.103513		9.39665	0.411498
9.59361	0.0355077	0.105704	0.106643		9.59361	0.414088
9.7947	0.0369563	0.108935	0.10893		9.7947	0.416682
10	0.0384615	0.110551	0.110588		10	0.419278
10.2096	0.0400256	0.113552	0.113743		10.2096	0.421877
10.4236	0.0416505	0.115383	0.115694		10.4236	0.424478
10.6421	0.0433384	0.117338	0.117906		10.6421	0.427082
10.8652	0.0450914	0.120463	0.120259		10.8652	0.429688
11.0929	0.0469119	0.12321	0.123338		11.0929	0.432297
11.3254	0.0488022	0.126217	0.125767		11.3254	0.434908
11.5628	0.0507645	0.12821	0.128263		11.5628	0.437521
11.8052	0.0528014	0.130683	0.130327		11.8052	0.440135
12.0526	0.0549152	0.133554	0.132962		12.0526	0.442752
12.3052	0.0571086	0.135865	0.136131		12.3052	0.445371
12.5632	0.0593841	0.139007	0.139304		12.5632	0.447991
12.8265	0.0617444	0.142515	0.141536		12.8265	0.450613
13.0954	0.064192	0.144578	0.145248		13.0954	0.453236
13.3698	0.0667298	0.149007	0.148292		13.3698	0.455861
13.6501	0.0693604	0.151038	0.151469		13.6501	0.458487
13.9362	0.0720868	0.154424	0.153947		13.9362	0.461114
14.2283	0.0749117	0.157422	0.157046		14.2283	0.463743
14.5265	0.077838	0.161209	0.160595		14.5265	0.466372
14.831	0.0808686	0.164517	0.164388		14.831	0.469002
15.1419	0.0840065	0.167131	0.167266		15.1419	0.471633
15.4593	0.0872545	0.171391	0.169464		15.4593	0.474265
15.7833	0.0906158	0.173253	0.173429		15.7833	0.476898
16.1141	0.0940931	0.177035	0.178312		16.1141	0.479531
16.4519	0.0976896	0.181992	0.181157		16.4519	0.482164
16.7967	0.101408	0.184327	0.18426		16.7967	0.484798
17.1488	0.105252	0.188591	0.188209		17.1488	0.487432
17.5083	0.109223	0.192547	0.191828		17.5083	0.490066
17.8753	0.113326	0.196337	0.196021		17.8753	0.4927
18.2499	0.117562	0.198539	0.199565		18.2499	0.495334
18.6325	0.121935	0.204086	0.202871		18.6325	0.497967
19.023	0.126447	0.208302	0.206604		19.023	0.500601
19.4217	0.131101	0.211518	0.209366		19.4217	0.503234
19.8288	0.1359	0.216222	0.214587		19.8288	0.505867
20.2445	0.140846	0.217452	0.218103		20.2445	0.508499
20.6688	0.145941	0.224176	0.222132		20.6688	0.51113
21.102	0.151189	0.227043	0.227492		21.102	0.513761
21.5443	0.15659	0.232534	0.231477		21.5443	0.51639
21.9959	0.162148	0.235016	0.236376		21.9959	0.519019
22.457	0.167864	0.236799	0.239464		22.457	0.521647
22.9277	0.173739	0.243588	0.243366		22.9277	0.524274
23.4083	0.179776	0.247038	0.247242		23.4083	0.526899
23.8989	0.185975	0.25027	0.251471		23.8989	0.529523
24.3999	0.192338	0.254397	0.255469		24.3999	0.532145
24.9113	0.198865	0.258406	0.258125		24.9113	0.534766
25.4335	0.205557	0.262375	0.261848		25.4335	0.537386
25.9666	0.212415	0.269129	0.267551		25.9666	0.540003
26.5108	0.219439	0.27076	0.273436		26.5108	0.542619
27.0665	0.226628	0.276226	0.275994		27.0665	0.545233
27.6339	0.233982	0.277164	0.281763		27.6339	0.547844
28.2131	0.2415	0.285054	0.28529		28.2131	0.550454
28.8044	0.249181	0.289848	0.290137		28.8044	0.553061
29.4082	0.257023	0.292577	0.293537		29.4082	0.555666
30.0246	0.265025	0.29946	0.296468		30.0246	0.558269
30.654	0.273185	0.302119	0.30274		30.654	0.560869
31.2965	0.2815	0.307171	0.306253		31.2965	0.563467
31.9525	0.289967	0.311364	0.308838		31.9525	0.566062
32.6222	0.298582	0.316174	0.314879		32.6222	0.568654
33.306	0.307343	0.318208	0.319148		33.306	0.571243
34.0041	0.316245	0.32414	0.323148		34.0041	0.573829
34.7169	0.325284	0.325722	0.326363		34.7169	0.576412
35.4446	0.334454	0.330782	0.3301		35.4446	0.578992
36.1875	0.343752	0.335816	0.335626		36.1875	0.581569
36.946	0.353171	0.337424	0.339337		36.946	0.584142
37.7204	0.362705	0.343068	0.342417		37.7204	0.586712
38.5111	0.372349	0.344586	0.346833		38.5111	0.589278
39.3183	0.382095	0.348889	0.349573		39.3183	0.591841
40.1424	0.391937	0.352157	0.354436		40.1424	0.5944
40.9838	0.401867	0.356387	0.359169		40.9838	0.596955
41.8429	0.411879	0.360319	0.362815		41.8429	0.599506
42.7199	0.421964	0.364839	0.364574		42.7199	0.602054
43.6154	0.432115	0.367303	0.367372		43.6154	0.604597
44.5296	0.442323	0.373262	0.371635		44.5296	0.607136
45.463	0.45258	0.373859	0.375771		45.463	0.609671
46.4159	0.462878	0.37964	0.375574		46.4159	0.612201
47.3888	0.473207	0.383068	0.379543		47.3888	0.614727
48.3821	0.483559	0.382787	0.383586		48.3821	0.617249
49.3962	0.493926	0.38552	0.388089		49.3962	0.619766
50.4316	0.504297	0.391723	0.390538		50.4316	0.622278
51.4887	0.514665	0.394201	0.394859		51.4887	0.624785
52.5679	0.525021	0.396899	0.397042		52.5679	0.627288
53.6698	0.535354	0.39978	0.40251		53.6698	0.629785
54.7947	0.545658	0.403039	0.405222		54.7947	0.632278
55.9433	0.555923	0.404508	0.407346		55.9433	0.634765
57.1159	0.56614	0.412418	0.409449		57.1159	0.637248
58.3131	0.576301	0.410223	0.412783		58.3131	0.639724
59.5353	0.586398	0.41351	0.415621		59.5353	0.642196
60.7832	0.596423	0.417803	0.417358		60.7832	0.644662
62.0573	0.606368	0.418754	0.419854		62.0573	0.647123
63.358	0.616226	0.424015	0.424173		63.358	0.649578
64.6861	0.625989	0.42644	0.425124		64.6861	0.652027
66.0419	0.63565	0.426865	0.42882		66.0419	0.654471
67.4262	0.645204	0.429895	0.429584		67.4262	0.656908
68.8395	0.654643	0.429755	0.430667		68.8395	0.65934
70.2824	0.663961	0.434591	0.436057		70.2824	0.661766
71.7556	0.673154	0.435957	0.438977		71.7556	0.664185
73.2597	0.682216	0.440613	0.440636		73.2597	0.666599
74.7952	0.691142	0.444022	0.441886		74.7952	0.669006
76.363	0.699927	0.442795	0.444992		76.363	0.671407
77.9636	0.708568	0.444797	0.447202		77.9636	0.673801
79.5978	0.71706	0.446837	0.449588		79.5978	0.676189
81.2662	0.725401	0.448694	0.451391		81.2662	0.678571
82.9696	0.733588	0.45397	0.453817		82.9696	0.680946
84.7087	0.741617	0.454911	0.452632		84.7087	0.683314
86.4842	0.749487	0.457826	0.454405		86.4842	0.685675
88.297	0.757196	0.458077	0.457291		88.297	0.68803
90.1478	0.764742	0.460736	0.457334		90.1478	0.690378
92.0373	0.772124	0.460775	0.458976		92.0373	0.692718
93.9665	0.779341	0.464859	0.466513		93.9665	0.695052
95.9361	0.786393	0.464984	0.466059		95.9361	0.697378
97.947	0.793279	0.469645	0.466319		97.947	0.699698
100	0.8	0.471606	0.465143		100	0.70201
102.096	0.806556	0.468869	0.467846		102.096	0.704314
104.236	0.812946	0.472118	0.472701		104.236	0.706612
106.421	0.819174	0.474787	0.473004		106.421	0.708902
108.652	0.825238	0.474184	0.474145		108.652	0.711184
110.929	0.831141	0.477063	0.476741		110.929	0.713459
113.254	0.836884	0.479044	0.476281		113.254	0.715726
115.628	0.842468	0.480948	0.480181		115.628	0.717985
118.052	0.847897	0.482202	0.48142		118.052	0.720237
120.526	0.85317	0.482701	0.480336		120.526	0.72248
123.052	0.858292	0.483783	0.481452		123.052	0.724716
125.632	0.863263	0.483313	0.485162		125.632	0.726944
128.265	0.868087	0.484217	0.489575		128.265	0.729164
130.954	0.872766	0.488782	0.489832		130.954	0.731376
133.698	0.877302	0.486633	0.487599		133.698	0.733579
136.501	0.881699	0.487886	0.489126		136.501	0.735775
139.362	0.885958	0.493897	0.490585		139.362	0.737962
142.283	0.890083	0.491533	0.491555		142.283	0.740141
145.265	0.894077	0.491587	0.491262		145.265	0.742311
148.31	0.897942	0.49223	0.490721		148.31	0.744473
151.419	0.901682	0.494646	0.492811		151.419	0.746627
154.593	0.905299	0.491658	0.496062		154.593	0.748772
157.833	0.908797	0.496282	0.495017		157.833	0.750908
161.141	0.912178	0.498707	0.496805		161.141	0.753036
164.519	0.915445	0.49839	0.500053		164.519	0.755155
167.967	0.918601	0.497568	0.498352		167.967	0.757265
171.488	0.92165	0.502437	0.499334		171.488	0.759367
175.083	0.924594	0.501151	0.501746		175.083	0.761459
178.753	0.927436	0.503276	0.504771		178.753	0.763543
182.499	0.930179	0.501272	0.500672		182.499	0.765618
186.325	0.932826	0.503284	0.502969		186.325	0.767684
190.23	0.93538	0.500846	0.505101		190.23	0.76974
194.217	0.937843	0.504427	0.504496		194.217	0.771788
198.288	0.940218	0.504787	0.50468		198.288	0.773827
202.445	0.942507	0.50754	0.503088		202.445	0.775856
206.688	0.944715	0.505958	0.504045		206.688	0.777876
211.02	0.946842	0.508728	0.508109		211.02	0.779887
215.443	0.948892	0.506608	0.508657		215.443	0.781889
219.959	0.950867	0.506323	0.509731		219.959	0.783881
224.57	0.952769	0.505387	0.508941		224.57	0.785864
229.277	0.954602	0.506557	0.503507		229.277	0.787837
234.083	0.956366	0.508312	0.506665		234.083	0.789801
238.989	0.958065	0.507387	0.507075		238.989	0.791756
243.999	0.9597	0.509712	0.509095		243.999	0.793701
249.113	0.961275	0.506976	0.50959		249.113	0.795636
254.335	0.96279	0.51179	0.513315		254.335	0.797562
259.666	0.964248	0.512051	0.50692		259.666	0.799478
265.108	0.965651	0.509797	0.509635		265.108	0.801384
270.665	0.967001	0.508946	0.511747		270.665	0.803281
276.339	0.968299	0.509426	0.509658		276.339	0.805168
282.131	0.969549	0.510549	0.51223		282.131	0.807045
288.044	0.97075	0.511805	0.512855		288.044	0.808912
294.082	0.971905	0.512203	0.509287		294.082	0.81077
300.246	0.973016	0.514531	0.515936		300.246	0.812618
306.54	0.974084	0.512206	0.513483		306.54	0.814455
312.965	0.975111	0.513718	0.513476		312.965	0.816283
319.525	0.976099	0.512003	0.511255		319.525	0.818101
326.222	0.977048	0.513312	0.517771		326.222	0.819909
333.06	0.97796	0.513452	0.513957		333.06	0.821707
340.041	0.978837	0.512528	0.511188		340.041	0.823495
347.169	0.979679	0.516332	0.512224		347.169	0.825273
354.446	0.980489	0.5152	0.513885		354.446	0.827041
361.875	0.981267	0.512487	0.51628		361.875	0.828798
369.46	0.982014	0.519128	0.51413		369.46	0.830546
377.204	0.982733	0.515383	0.516726		377.204	0.832283
385.111	0.983423	0.516991	0.514927		385.111	0.834011
393.183	0.984086	0.514009	0.513633		393.183	0.835728
401.424	0.984723	0.517045	0.512516		401.424	0.837434
409.838	0.985334	0.515744	0.515727		409.838	0.839131
418.429	0.985922	0.517326	0.516668		418.429	0.840818
427.199	0.986486	0.517979	0.516854		427.199	0.842494
436.154	0.987028	0.518491	0.517303		436.154	0.84416
445.296	0.987549	0.516978	0.51679		445.296	0.845815
454.63	0.988049	0.514958	0.516246		454.63	0.847461
464.159	0.988529	0.5178	0.519235		464.159	0.849096
473.888	0.98899	0.517886	0.518942		473.888	0.850721
483.821	0.989433	0.517182	0.516469		483.821	0.852335
493.962	0.989858	0.518731	0.514878		493.962	0.853939
504.316	0.990266	0.520325	0.516978		504.316	0.855533
514.887	0.990658	0.516572	0.518786		514.887	0.857116
525.679	0.991034	0.518819	0.517328		525.679	0.858689
536.698	0.991395	0.519071	0.5177		536.698	0.860252
547.947	0.991742	0.51905	0.517234		547.947	0.861804
559.433	0.992075	0.517956	0.520591		559.433	0.863346
571.159	0.992395	0.520672	0.518574		571.159	0.864878
583.131	0.992702	0.521881	0.520926		583.131	0.866399
595.353	0.992996	0.516421	0.519568		595.353	0.867909
607.832	0.993279	0.518264	0.517885		607.832	0.86941
620.573	0.99355	0.516885	0.515315		620.573	0.8709
633.58	0.993811	0.514794	0.516096		633.58	0.872379
646.861	0.994061	0.514341	0.520158		646.861	0.873848
660.419	0.994301	0.518029	0.518575		660.419	0.875307
674.262	0.994531	0.521662	0.51918		674.262	0.876755
688.395	0.994752	0.516681	0.518947		688.395	0.878193
702.824	0.994964	0.520366	0.516378		702.824	0.879621
717.556	0.995168	0.516416	0.518388		717.556	0.881038
732.597	0.995363	0.518458	0.517304		732.597	0.882445
747.952	0.995551	0.518253	0.518784		747.952	0.883841
763.63	0.995731	0.518386	0.519059		763.63	0.885227
779.636	0.995904	0.516625	0.517597		779.636	0.886603
795.978	0.99607	0.520183	0.516402		795.978	0.887968
812.662	0.996229	0.519003	0.516978		812.662	0.889323
829.696	0.996382	0.521185	0.518597		829.696	0.890668
847.087	0.996528	0.519249	0.519222		847.087	0.892002
864.842	0.996669	0.519197	0.518081		864.842	0.893326
882.97	0.996804	0.520215	0.519234		882.97	0.894639
901.478	0.996933	0.519342	0.521584		901.478	0.895943
920.373	0.997057	0.516346	0.515959		920.373	0.897236
939.665	0.997177	0.518851	0.522764		939.665	0.898518
959.361	0.997291	0.520425	0.518341		959.361	0.899791
979.47	0.997401	0.5185	0.519286		979.47	0.901053
1000	0.997506	0.519623	0.518039		1000	0.902305
1020.96	0.997607	0.517973	0.522183		1020.96	0.903547
1042.36	0.997704	0.517965	0.519842		1042.36	0.904778
1064.21	0.997797	0.517964	0.520399		1064.21	0.905999
1086.52	0.997887	0.524475	0.520086		1086.52	0.907211
1109.29	0.997972	0.520528	0.518051		1109.29	0.908412
1132.54	0.998055	0.515975	0.516887		1132.54	0.909603
1156.28	0.998134	0.519748	0.519251		1156.28	0.910783
1180.52	0.998209	0.517774	0.51859		1180.52	0.911954
1205.26	0.998282	0.520978	0.522272		1205.26	0.913115
1230.52	0.998352	0.519447	0.520873		1230.52	0.914265
1256.32	0.998419	0.519265	0.520024		1256.32	0.915406
1282.65	0.998483	0.517944	0.518386		1282.65	0.916536
1309.54	0.998544	0.520425	0.519321		1309.54	0.917657
1336.98	0.998603	0.52059	0.516787		1336.98	0.918767
1365.01	0.99866	0.518254	0.519027		1365.01	0.919868
1393.62	0.998714	0.520058	0.520758		1393.62	0.920959
1422.83	0.998767	0.520418	0.520238		1422.83	0.92204
1452.65	0.998817	0.516478	0.520479		1452.65	0.923111
1483.1	0.998865	0.517866	0.520362		1483.1	0.924172
1514.19	0.998911	0.519964	0.520137		1514.19	0.925223
1545.93	0.998955	0.519382	0.519369		1545.93	0.926265
1578.33	0.998997	0.520724	0.519372		1578.33	0.927297
1611.41	0.999038	0.518715	0.521724		1611.41	0.928319
1645.19	0.999077	0.522037	0.520008		1645.19	0.929332
1679.67	0.999115	0.520385	0.518795		1679.67	0.930334
1714.88	0.999151	0.520686	0.522473		1714.88	0.931328
1750.83	0.999185	0.519663	0.51859		1750.83	0.932311
1787.53	0.999218	0.521004	0.519039		1787.53	0.933285
1824.99	0.99925	0.521765	0.52005		1824.99	0.93425
1863.25	0.99928	0.51917	0.52092		1863.25	0.935205
1902.3	0.99931	0.519472	0.519002		1902.3	0.93615
1942.17	0.999338	0.521425	0.519643		1942.17	0.937087
1982.88	0.999365	0.522947	0.520991		1982.88	0.938013
2024.45	0.99939	0.518952	0.520516		2024.45	0.938931
2066.88	0.999415	0.518722	0.522706		2066.88	0.939839
2110.2	0.999439	0.520308	0.521078		2110.2	0.940738
2154.43	0.999462	0.5196	0.518813		2154.43	0.941628
2199.59	0.999484	0.521591	0.52151		2199.59	0.942508
2245.7	0.999505	0.51589	0.518236		2245.7	0.943379
2292.77	0.999525	0.519185	0.520002		2292.77	0.944241
2340.83	0.999544	0.518593	0.520658		2340.83	0.945094
2389.89	0.999562	0.519282	0.521371		2389.89	0.945938
2439.99	0.99958	0.520555	0.521679		2439.99	0.946773
2491.13	0.999597	0.518262	0.520432		2491.13	0.9476
2543.35	0.999614	0.521681	0.519813		2543.35	0.948417
2596.66	0.999629	0.52064	0.520131		2596.66	0.949225
2651.08	0.999644	0.519811	0.519922		2651.08	0.950024
2706.65	0.999659	0.517237	0.517243		2706.65	0.950815
2763.39	0.999673	0.521352	0.521135		2763.39	0.951597
2821.31	0.999686	0.522033	0.521071		2821.31	0.95237
2880.44	0.999699	0.523296	0.522077		2880.44	0.953134
2940.82	0.999711	0.520481	0.521011		2940.82	0.95389
3002.46	0.999723	0.518612	0.516523		3002.46	0.954637
3065.4	0.999734	0.522112	0.517805		3065.4	0.955376
3129.65	0.999745	0.521227	0.520709		3129.65	0.956106
3195.25	0.999755	0.519352	0.516992		3195.25	0.956828
3262.22	0.999765	0.519699	0.519421		3262.22	0.957542
3330.6	0.999775	0.520923	0.522183		3330.6	0.958247
3400.41	0.999784	0.519887	0.521584		3400.41	0.958943
3471.69	0.999793	0.519912	0.518079		3471.69	0.959632
3544.46	0.999801	0.518844	0.518662		3544.46	0.960312
3618.75	0.999809	0.51599	0.520515		3618.75	0.960984
3694.6	0.999817	0.518354	0.522118		3694.6	0.961648
3772.04	0.999824	0.521657	0.519262		3772.04	0.962304
3851.11	0.999831	0.519336	0.521207		3851.11	0.962952
3931.83	0.999838	0.517379	0.521823		3931.83	0.963592
4014.24	0.999845	0.522061	0.522058		4014.24	0.964224
4098.38	0.999851	0.519964	0.516787		4098.38	0.964848
4184.29	0.999857	0.523259	0.52103		4184.29	0.965464
4271.99	0.999863	0.518713	0.519594		4271.99	0.966073
4361.54	0.999869	0.519899	0.522757		4361.54	0.966674
4452.96	0.999874	0.520516	0.520823		4452.96	0.967267
4546.3	0.999879	0.520493	0.519103		4546.3	0.967852
4641.59	0.999884	0.518925	0.522553		4641.59	0.96843
4738.88	0.999889	0.520593	0.519847		4738.88	0.969001
4838.21	0.999893	0.520851	0.52138		4838.21	0.969564
4939.62	0.999898	0.52002	0.514232		4939.62	0.970119
5043.16	0.999902	0.518656	0.517225		5043.16	0.970668
5148.87	0.999906	0.517264	0.519514		5148.87	0.971209
5256.79	0.99991	0.519781	0.517977		5256.79	0.971742
5366.98	0.999913	0.519518	0.522631		5366.98	0.972269
5479.47	0.999917	0.519973	0.519957		5479.47	0.972788
5594.33	0.99992	0.518525	0.51786		5594.33	0.9733
5711.59	0.999923	0.525343	0.521004		5711.59	0.973805
5831.31	0.999926	0.518744	0.522354		5831.31	0.974303
5953.53	0.999929	0.524517	0.51935		5953.53	0.974795
6078.32	0.999932	0.51754	0.518531		6078.32	0.975279
6205.73	0.999935	0.518577	0.521361		6205.73	0.975757
6335.8	0.999938	0.521058	0.521213		6335.8	0.976227
6468.61	0.99994	0.522457	0.521635		6468.61	0.976691
6604.19	0.999943	0.520577	0.519916		6604.19	0.977149
6742.62	0.999945	0.522487	0.52308		6742.62	0.9776
6883.95	0.999947	0.518871	0.52025		6883.95	0.978044
7028.24	0.999949	0.51938	0.519097		7028.24	0.978481
7175.56	0.999951	0.518537	0.519789		7175.56	0.978913
7325.97	0.999953	0.521698	0.520526		7325.97	0.979338
7479.52	0.999955	0.518296	0.523536		7479.52	0.979756
7636.3	0.999957	0.518742	0.519527		7636.3	0.980168
7796.36	0.999959	0.521105	0.520892		7796.36	0.980574
7959.78	0.999961	0.523115	0.519589		7959.78	0.980974
8126.62	0.999962	0.51971	0.518443		8126.62	0.981368
8296.96	0.999964	0.519132	0.523099		8296.96	0.981756
8470.87	0.999965	0.520814	0.521089		8470.87	0.982137
8648.42	0.999967	0.522261	0.519013		8648.42	0.982513
8829.7	0.999968	0.517129	0.518199		8829.7	0.982883
9014.78	0.999969	0.521569	0.520325		9014.78	0.983247
9203.73	0.99997	0.519175	0.51739		9203.73	0.983605
9396.65	0.999972	0.518206	0.518534		9396.65	0.983957
9593.61	0.999973	0.520408	0.519917		9593.61	0.984304
9794.7	0.999974	0.519711	0.518525		9794.7	0.984645
10000	0.999975	0.517988	0.519785		10000	0.984981
10209.6	0.999976	0.517666	0.518467		10209.6	0.985311
10423.6	0.999977	0.520172	0.521434		10423.6	0.985636
10642.1	0.999978	0.518865	0.520336		10642.1	0.985955
10865.2	0.999979	0.520786	0.520244		10865.2	0.986269
11092.9	0.99998	0.519189	0.522291		11092.9	0.986577
11325.4	0.999981	0.518956	0.518024		11325.4	0.986881
11562.8	0.999981	0.52268	0.520011		11562.8	0.987179
11805.2	0.999982	0.521754	0.521435		11805.2	0.987472
12052.6	0.999983	0.52007	0.521634		12052.6	0.98776
12305.2	0.999983	0.52331	0.517453		12305.2	0.988043
12563.2	0.999984	0.519887	0.518464		12563.2	0.988321
12826.5	0.999985	0.517073	0.517332		12826.5	0.988594
13095.4	0.999985	0.519832	0.524281		13095.4	0.988863
13369.8	0.999986	0.522566	0.518264		13369.8	0.989126
13650.1	0.999987	0.519667	0.521538		13650.1	0.989385
13936.2	0.999987	0.516647	0.519135		13936.2	0.989639
14228.3	0.999988	0.52272	0.521173		14228.3	0.989889
14526.5	0.999988	0.519378	0.517734		14526.5	0.990134
14831	0.999989	0.519829	0.520856		14831	0.990374
15141.9	0.999989	0.518951	0.523266		15141.9	0.99061
15459.3	0.99999	0.520655	0.520722		15459.3	0.990841
15783.3	0.99999	0.521179	0.517431		15783.3	0.991069
16114.1	0.99999	0.519079	0.519761		16114.1	0.991291
16451.9	0.999991	0.520368	0.514975		16451.9	0.99151
16796.7	0.999991	0.520745	0.519238		16796.7	0.991724
17148.8	0.999991	0.521673	0.522073		17148.8	0.991935
17508.3	0.999992	0.518729	0.517332		17508.3	0.992141
17875.3	0.999992	0.520427	0.520025		17875.3	0.992343
18249.9	0.999992	0.520333	0.52061		18249.9	0.992541
18632.5	0.999993	0.517968	0.520041		18632.5	0.992735
19023	0.999993	0.517169	0.521142		19023	0.992925
19421.7	0.999993	0.519718	0.520276		19421.7	0.993112
19828.8	0.999994	0.5198	0.517877		19828.8	0.993294
20244.5	0.999994	0.521751	0.518551		20244.5	0.993473
20668.8	0.999994	0.518672	0.517149		20668.8	0.993649
21102	0.999994	0.518883	0.51944		21102	0.99382
21544.3	0.999995	0.522585	0.519391		21544.3	0.993988
21995.9	0.999995	0.52109	0.519983		21995.9	0.994153
22457	0.999995	0.517002	0.521187		22457	0.994314
22927.7	0.999995	0.520979	0.522285		22927.7	0.994471
23408.3	0.999995	0.517834	0.521917		23408.3	0.994625
23898.9	0.999996	0.520057	0.519128		23898.9	0.994776
24399.9	0.999996	0.521215	0.519551		24399.9	0.994924
24911.3	0.999996	0.522995	0.522589		24911.3	0.995068
25433.5	0.999996	0.522413	0.520311		25433.5	0.995209
25966.6	0.999996	0.518894	0.520397		25966.6	0.995347
26510.8	0.999996	0.519297	0.516228		26510.8	0.995482
27066.5	0.999997	0.521726	0.518108		27066.5	0.995614
27633.9	0.999997	0.521297	0.521681		27633.9	0.995743
28213.1	0.999997	0.521959	0.521951		28213.1	0.995869
28804.4	0.999997	0.519451	0.520884		28804.4	0.995992
29408.2	0.999997	0.519549	0.517845		29408.2	0.996112
30024.6	0.999997	0.517899	0.518405		30024.6	0.996229
30654	0.999997	0.517896	0.524814		30654	0.996344
31296.5	0.999997	0.523353	0.518528		31296.5	0.996456
31952.5	0.999998	0.516711	0.517603		31952.5	0.996565
32622.2	0.999998	0.520693	0.520793		32622.2	0.996672
33306	0.999998	0.517248	0.520039		33306	0.996775
34004.1	0.999998	0.520343	0.519461		34004.1	0.996877
34716.9	0.999998	0.520666	0.518974		34716.9	0.996976
35444.6	0.999998	0.522032	0.522011		35444.6	0.997072
36187.5	0.999998	0.518496	0.517803		36187.5	0.997166
36946	0.999998	0.521687	0.519478		36946	0.997258
37720.4	0.999998	0.52146	0.521439		37720.4	0.997347
38511.1	0.999998	0.519774	0.518542		38511.1	0.997434
39318.3	0.999998	0.524553	0.523057		39318.3	0.997519
40142.4	0.999998	0.516464	0.520888		40142.4	0.997602
40983.8	0.999999	0.522696	0.521302		40983.8	0.997682
41842.9	0.999999	0.520796	0.516188		41842.9	0.99776
42719.9	0.999999	0.519136	0.520757		42719.9	0.997836
43615.4	0.999999	0.518822	0.521358		43615.4	0.997911
44529.6	0.999999	0.522717	0.521432		44529.6	0.997983
45463	0.999999	0.518966	0.520895		45463	0.998053
46415.9	0.999999	0.516105	0.519932		46415.9	0.998121
47388.8	0.999999	0.521335	0.523473		47388.8	0.998187
48382.1	0.999999	0.51908	0.520934		48382.1	0.998252
49396.2	0.999999	0.518617	0.520699		49396.2	0.998315
50431.6	0.999999	0.516249	0.518936		50431.6	0.998375
51488.7	0.999999	0.519615	0.518392		51488.7	0.998435
52567.9	0.999999	0.521785	0.52168		52567.9	0.998492
53669.8	0.999999	0.518574	0.518693		53669.8	0.998548
54794.7	0.999999	0.520323	0.521281		54794.7	0.998602
55943.3	0.999999	0.519518	0.517788		55943.3	0.998654
57115.9	0.999999	0.521598	0.526231		57115.9	0.998705
58313.1	0.999999	0.518565	0.521781		58313.1	0.998755
59535.3	0.999999	0.522767	0.520613		59535.3	0.998803
60783.2	0.999999	0.519202	0.523101		60783.2	0.998849
62057.3	0.999999	0.520109	0.520418		62057.3	0.998894
63358	0.999999	0.519258	0.520433		63358	0.998938
64686.1	0.999999	0.522187	0.522778		64686.1	0.99898
66041.9	0.999999	0.51861	0.517958		66041.9	0.999021
67426.2	0.999999	0.52219	0.519765		67426.2	0.99906
68839.5	0.999999	0.51881	0.520154		68839.5	0.999099
70282.4	0.999999	0.518733	0.51765		70282.4	0.999136
71755.6	1	0.521619	0.522359		71755.6	0.999171
73259.7	1	0.521587	0.522904		73259.7	0.999206
74795.2	1	0.520739	0.519104		74795.2	0.99924
76363	1	0.519358	0.519633		76363	0.999272
77963.6	1	0.51984	0.523023		77963.6	0.999303
79597.8	1	0.520089	0.517804		79597.8	0.999333
81266.2	1	0.519008	0.517863		81266.2	0.999362
82969.6	1	0.519644	0.519488		82969.6	0.999391
84708.7	1	0.51994	0.520401		84708.7	0.999418
86484.2	1	0.516981	0.521636		86484.2	0.999444
88297	1	0.51861	0.521776		88297	0.999469
90147.8	1	0.520738	0.521624		90147.8	0.999493
92037.3	1	0.518208	0.518557		92037.3	0.999517
93966.5	1	0.520515	0.520323		93966.5	0.999539
95936.1	1	0.517542	0.520502		95936.1	0.999561
97947	1	0.523356	0.519224		97947	0.999582
100000	1	0.523247	0.521932		100000	0.999602
102096	1	0.519558	0.517356		102096	0.999621
104236	1	0.520682	0.521859		104236	0.999639
106421	1	0.518671	0.521009		106421	0.999657
108652	1	0.519409	0.519219		108652	0.999674
110929	1	0.518631	0.513189		110929	0.999691
113254	1	0.522209	0.524027		113254	0.999706
115628	1	0.520935	0.520969		115628	0.999721
118052	1	0.517661	0.519139		118052	0.999736
120526	1	0.520358	0.520589		120526	0.99975
123052	1	0.51903	0.520901		123052	0.999763
125632	1	0.520145	0.520854		125632	0.999776
128265	1	0.519838	0.518033		128265	0.999788
130954	1	0.517203	0.521754		130954	0.999799
133698	1	0.519602	0.518489		133698	0.99981
136501	1	0.522019	0.520632		136501	0.999821
139362	1	0.516116	0.518094		139362	0.999831
142283	1	0.519002	0.521166		142283	0.999841
145265	1	0.519131	0.522903		145265	0.99985
148310	1	0.519875	0.519508		148310	0.999859
151419	1	0.520437	0.518242		151419	0.999867
154593	1	0.519194	0.522958		154593	0.999875
157833	1	0.519801	0.518776		157833	0.999882
161141	1	0.518694	0.521644		161141	0.99989
164519	1	0.522685	0.521753		164519	0.999896
167967	1	0.522355	0.520645		167967	0.999903
171488	1	0.515268	0.516975		171488	0.999909
175083	1	0.520345	0.519291		175083	0.999915
178753	1	0.52219	0.522294		178753	0.99992
182499	1	0.522189	0.521765		182499	0.999926
186325	1	0.521297	0.518933		186325	0.999931
190230	1	0.51902	0.517692		190230	0.999935
194217	1	0.51994	0.520861		194217	0.99994
198288	1	0.520312	0.520215		198288	0.999944
202445	1	0.522439	0.522625		202445	0.999948
206688	1	0.520573	0.521552		206688	0.999951
211020	1	0.520449	0.519379		211020	0.999955
215443	1	0.51925	0.521501		215443	0.999958
219959	1	0.520288	0.520415		219959	0.999961
224570	1	0.522487	0.521885		224570	0.999964
229277	1	0.519327	0.521315		229277	0.999967
234083	1	0.519946	0.52065		234083	0.999969
238989	1	0.520082	0.524634		238989	0.999972
243999	1	0.518106	0.520514		243999	0.999974
249113	1	0.520561	0.525348		249113	0.999976
254335	1	0.518769	0.521001		254335	0.999978
259666	1	0.518357	0.520498		259666	0.99998
265108	1	0.519763	0.520182		265108	0.999982
270665	1	0.52075	0.520832		270665	0.999983
276339	1	0.519885	0.517115		276339	0.999985
282131	1	0.518782	0.520684		282131	0.999986
288044	1	0.519846	0.518981		288044	0.999987
294082	1	0.521777	0.521477		294082	0.999988
300246	1	0.520738	0.519054		300246	0.999989
306540	1	0.523649	0.52069		306540	0.99999
312965	1	0.518742	0.521089		312965	0.999991
319525	1	0.521203	0.519634		319525	0.999992
326222	1	0.518946	0.519946		326222	0.999993
333060	1	0.521802	0.52333		333060	0.999994
340041	1	0.517452	0.519248		340041	0.999994
347169	1	0.521621	0.520832		347169	0.999995
354446	1	0.52327	0.521975		354446	0.999996
361875	1	0.521206	0.524517		361875	0.999996
369460	1	0.516644	0.520294		369460	0.999996
377204	1	0.522923	0.52061		377204	0.999997
385111	1	0.521724	0.5194		385111	0.999997
393183	1	0.519725	0.517234		393183	0.999998
401424	1	0.515805	0.515477		401424	0.999998
409838	1	0.520405	0.519584		409838	0.999998
418429	1	0.51789	0.518086		418429	0.999998
427199	1	0.516665	0.520137		427199	0.999999
436154	1	0.520268	0.520649		436154	0.999999
445296	1	0.517954	0.519444		445296	0.999999
454630	1	0.518491	0.518952		454630	0.999999
464159	1	0.519882	0.52054		464159	0.999999
473888	1	0.519034	0.521863		473888	0.999999
483821	1	0.51745	0.519682		483821	0.999999
493962	1	0.519313	0.520339		493962	1
504316	1	0.519554	0.519733		504316	1
514887	1	0.519902	0.517937		514887	1
525679	1	0.519045	0.523233		525679	1
536698	1	0.516775	0.522737		536698	1
547947	1	0.517089	0.518206		547947	1
559433	1	0.521908	0.518856		559433	1
571159	1	0.51849	0.521226		571159	1
583131	1	0.519507	0.522598		583131	1
595353	1	0.520363	0.521511		595353	1
607832	1	0.518245	0.520558		607832	1
620573	1	0.520937	0.519837		620573	1
633580	1	0.521798	0.518941		633580	1
646861	1	0.522058	0.521176		646861	1
660419	1	0.516074	0.521174		660419	1
674262	1	0.521712	0.516218		674262	1
688395	1	0.519222	0.521237		688395	1
702824	1	0.52068	0.520362		702824	1
717556	1	0.519578	0.519845		717556	1
732597	1	0.522857	0.522918		732597	1
747952	1	0.522087	0.522442		747952	1
763630	1	0.522017	0.520827		763630	1
779636	1	0.519722	0.518235		779636	1
795978	1	0.519388	0.522665		795978	1
812662	1	0.517736	0.518149		812662	1
829696	1	0.521829	0.519496		829696	1
847087	1	0.517944	0.519366		847087	1
864842	1	0.519784	0.519836		864842	1
882970	1	0.52043	0.517229		882970	1
901478	1	0.519473	0.5192		901478	1
920373	1	0.518037	0.520735		920373	1
939665	1	0.520887	0.521382		939665	1
959361	1	0.521887	0.523105		959361	1
979470	1	0.521191	0.518749		979470	1
1000000	1	0.519209	0.519362		1000000	1

## Sheet: Figure2f
Input, X	Mean response, g	0.95	0.05		Input, X	CDF
0.001	4e-10	3.28463e-06	3.28623e-06		0.001	0
0.00102096	4.16944e-10	3.36415e-06	3.36231e-06		0.00102096	8.38e-68
0.00104236	4.34606e-10	3.44608e-06	3.42892e-06		0.00104236	1.34e-59
0.00106421	4.53017e-10	3.51407e-06	3.4904e-06		0.00106421	8.38e-55
0.00108652	4.72207e-10	3.57697e-06	3.56984e-06		0.00108652	2.1e-51
0.00110929	4.9221e-10	3.66962e-06	3.65847e-06		0.00110929	9.04e-49
0.00113254	5.1306e-10	3.71661e-06	3.72211e-06		0.00113254	1.28e-46
0.00115628	5.34793e-10	3.79281e-06	3.80306e-06		0.00115628	8.38e-45
0.00118052	5.57448e-10	3.88136e-06	3.87764e-06		0.00118052	3.13e-43
0.00120526	5.81062e-10	3.99883e-06	3.97336e-06		0.00120526	7.59e-42
0.00123052	6.05676e-10	4.03486e-06	4.03903e-06		0.00123052	1.31e-40
0.00125632	6.31333e-10	4.14829e-06	4.13412e-06		0.00125632	1.73e-39
0.00128265	6.58076e-10	4.21679e-06	4.20365e-06		0.00128265	1.81e-38
0.00130954	6.85953e-10	4.32185e-06	4.29485e-06		0.00130953	1.57e-37
0.00133698	7.1501e-10	4.4068e-06	4.41725e-06		0.00133698	1.16e-36
0.00136501	7.45299e-10	4.48363e-06	4.48638e-06		0.00136501	7.43e-36
0.00139362	7.7687e-10	4.5935e-06	4.57763e-06		0.00139362	4.22e-35
0.00142283	8.09779e-10	4.67705e-06	4.68985e-06		0.00142283	2.15e-34
0.00145265	8.44081e-10	4.79798e-06	4.77409e-06		0.00145265	9.99e-34
0.0014831	8.79837e-10	4.8706e-06	4.87608e-06		0.0014831	4.26e-33
0.00151419	9.17108e-10	4.97893e-06	4.95313e-06		0.00151419	1.69e-32
0.00154593	9.55957e-10	5.0823e-06	5.06942e-06		0.00154593	6.23e-32
0.00157833	9.96452e-10	5.2261e-06	5.21884e-06		0.00157833	2.16e-31
0.00161141	1.03866e-09	5.30581e-06	5.33591e-06		0.00161141	7.1e-31
0.00164519	1.08266e-09	5.40425e-06	5.41699e-06		0.00164519	2.21e-30
0.00167967	1.12852e-09	5.51699e-06	5.54163e-06		0.00167968	6.57e-30
0.00171488	1.17633e-09	5.68175e-06	5.65582e-06		0.00171488	1.87e-29
0.00175083	1.22616e-09	5.73701e-06	5.72682e-06		0.00175083	5.11e-29
0.00178753	1.2781e-09	5.88298e-06	5.88715e-06		0.00178753	1.34e-28
0.00182499	1.33224e-09	6.00502e-06	6.01576e-06		0.00182499	3.42e-28
0.00186325	1.38867e-09	6.14127e-06	6.15227e-06		0.00186325	8.41e-28
0.0019023	1.4475e-09	6.26406e-06	6.2415e-06		0.0019023	2.01e-27
0.00194217	1.50882e-09	6.37761e-06	6.35988e-06		0.00194217	4.66e-27
0.00198288	1.57273e-09	6.52496e-06	6.56274e-06		0.00198288	1.05e-26
0.00202445	1.63935e-09	6.64047e-06	6.62518e-06		0.00202445	2.32e-26
0.00206688	1.7088e-09	6.75136e-06	6.73917e-06		0.00206688	4.98e-26
0.0021102	1.78118e-09	6.91349e-06	6.94018e-06		0.0021102	1.05e-25
0.00215443	1.85664e-09	7.09505e-06	7.15213e-06		0.00215444	2.16e-25
0.00219959	1.93528e-09	7.25205e-06	7.25452e-06		0.00219959	4.36e-25
0.0022457	2.01726e-09	7.37556e-06	7.37972e-06		0.0022457	8.64e-25
0.00229277	2.10272e-09	7.52781e-06	7.54082e-06		0.00229277	1.68e-24
0.00234083	2.19179e-09	7.69057e-06	7.69156e-06		0.00234083	3.22e-24
0.00238989	2.28463e-09	7.83487e-06	7.89895e-06		0.00238989	6.05e-24
0.00243999	2.38141e-09	8.04071e-06	8.03314e-06		0.00243999	1.12e-23
0.00249113	2.48229e-09	8.18168e-06	8.22186e-06		0.00249113	2.05e-23
0.00254335	2.58744e-09	8.36475e-06	8.37406e-06		0.00254335	3.69e-23
0.00259666	2.69705e-09	8.50745e-06	8.52065e-06		0.00259666	6.55e-23
0.00265108	2.8113e-09	8.79276e-06	8.78761e-06		0.00265108	1.15e-22
0.00270665	2.93039e-09	8.88034e-06	8.83401e-06		0.00270665	1.99e-22
0.00276339	3.05452e-09	9.09216e-06	9.06255e-06		0.00276339	3.4e-22
0.00282131	3.18391e-09	9.31569e-06	9.28117e-06		0.00282131	5.76e-22
0.00288044	3.31878e-09	9.41371e-06	9.44798e-06		0.00288044	9.64e-22
0.00294082	3.45937e-09	9.644e-06	9.67575e-06		0.00294082	1.6e-21
0.00300246	3.60591e-09	9.85949e-06	9.91346e-06		0.00300246	2.62e-21
0.0030654	3.75866e-09	1.00078e-05	1.00334e-05		0.00306539	4.25e-21
0.00312965	3.91788e-09	1.03305e-05	1.0333e-05		0.00312965	6.83e-21
0.00319525	4.08384e-09	1.04928e-05	1.05832e-05		0.00319525	1.09e-20
0.00326222	4.25684e-09	1.07806e-05	1.0721e-05		0.00326222	1.72e-20
0.0033306	4.43716e-09	1.09967e-05	1.10484e-05		0.0033306	2.7e-20
0.00340041	4.62512e-09	1.11622e-05	1.11396e-05		0.00340041	4.19e-20
0.00347169	4.82104e-09	1.14875e-05	1.1473e-05		0.00347169	6.46e-20
0.00354446	5.02527e-09	1.16295e-05	1.16276e-05		0.00354446	9.88e-20
0.00361875	5.23814e-09	1.18852e-05	1.18515e-05		0.00361875	1.5e-19
0.0036946	5.46003e-09	1.2151e-05	1.21474e-05		0.0036946	2.26e-19
0.00377204	5.69132e-09	1.23564e-05	1.22985e-05		0.00377204	3.39e-19
0.00385111	5.93241e-09	1.27433e-05	1.26811e-05		0.00385111	5.05e-19
0.00393183	6.18371e-09	1.29397e-05	1.29868e-05		0.00393183	7.46e-19
0.00401424	6.44566e-09	1.32133e-05	1.32737e-05		0.00401424	1.1e-18
0.00409838	6.7187e-09	1.33921e-05	1.33823e-05		0.00409838	1.6e-18
0.00418429	7.00331e-09	1.37782e-05	1.37716e-05		0.00418429	2.32e-18
0.00427199	7.29997e-09	1.40304e-05	1.41062e-05		0.00427199	3.35e-18
0.00436154	7.6092e-09	1.43823e-05	1.43129e-05		0.00436154	4.81e-18
0.00445296	7.93154e-09	1.46284e-05	1.46026e-05		0.00445296	6.86e-18
0.0045463	8.26752e-09	1.49915e-05	1.4844e-05		0.00454629	9.74e-18
0.00464159	8.61774e-09	1.52532e-05	1.52545e-05		0.00464159	1.38e-17
0.00473888	8.98279e-09	1.55041e-05	1.55395e-05		0.00473888	1.93e-17
0.00483821	9.36331e-09	1.58956e-05	1.58953e-05		0.00483821	2.7e-17
0.00493962	9.75995e-09	1.63517e-05	1.62189e-05		0.00493962	3.76e-17
0.00504316	1.01734e-08	1.66763e-05	1.66946e-05		0.00504316	5.21e-17
0.00514887	1.06043e-08	1.69248e-05	1.70436e-05		0.00514887	7.19e-17
0.00525679	1.10535e-08	1.73474e-05	1.73295e-05		0.00525679	9.87e-17
0.00536698	1.15218e-08	1.77464e-05	1.76929e-05		0.00536698	1.35e-16
0.00547947	1.20098e-08	1.79226e-05	1.79504e-05		0.00547947	1.84e-16
0.00559433	1.25186e-08	1.84623e-05	1.84413e-05		0.00559433	2.49e-16
0.00571159	1.30489e-08	1.88719e-05	1.89653e-05		0.00571159	3.37e-16
0.00583131	1.36016e-08	1.92762e-05	1.92012e-05		0.00583131	4.53e-16
0.00595353	1.41778e-08	1.96769e-05	1.95406e-05		0.00595353	6.07e-16
0.00607832	1.47784e-08	2.00854e-05	2.00228e-05		0.00607832	8.11e-16
0.00620573	1.54044e-08	2.0536e-05	2.03878e-05		0.00620573	1.08e-15
0.0063358	1.6057e-08	2.08463e-05	2.07827e-05		0.0063358	1.43e-15
0.00646861	1.67372e-08	2.13531e-05	2.12234e-05		0.00646861	1.89e-15
0.00660419	1.74462e-08	2.18932e-05	2.1848e-05		0.00660419	2.49e-15
0.00674262	1.81852e-08	2.22242e-05	2.2265e-05		0.00674262	3.26e-15
0.00688395	1.89555e-08	2.26405e-05	2.27992e-05		0.00688395	4.27e-15
0.00702824	1.97585e-08	2.31755e-05	2.30798e-05		0.00702824	5.57e-15
0.00717556	2.05955e-08	2.35853e-05	2.3604e-05		0.00717556	7.23e-15
0.00732597	2.14679e-08	2.40547e-05	2.41537e-05		0.00732597	9.37e-15
0.00747952	2.23773e-08	2.44653e-05	2.45726e-05		0.00747952	1.21e-14
0.0076363	2.33252e-08	2.51192e-05	2.50579e-05		0.0076363	1.56e-14
0.00779636	2.43133e-08	2.56023e-05	2.56878e-05		0.00779636	2e-14
0.00795978	2.53432e-08	2.63603e-05	2.62063e-05		0.00795978	2.57e-14
0.00812662	2.64168e-08	2.668e-05	2.66762e-05		0.00812662	3.28e-14
0.00829696	2.75358e-08	2.74255e-05	2.74351e-05		0.00829696	4.18e-14
0.00847087	2.87022e-08	2.79593e-05	2.79301e-05		0.00847087	5.31e-14
0.00864842	2.99181e-08	2.84946e-05	2.85193e-05		0.00864842	6.73e-14
0.0088297	3.11854e-08	2.90471e-05	2.91e-05		0.0088297	8.5e-14
0.00901478	3.25065e-08	2.97435e-05	2.97388e-05		0.00901478	1.07e-13
0.00920373	3.38835e-08	3.03545e-05	3.03415e-05		0.00920373	1.35e-13
0.00939665	3.53188e-08	3.08245e-05	3.08422e-05		0.00939665	1.69e-13
0.00959361	3.68149e-08	3.16769e-05	3.15984e-05		0.00959361	2.12e-13
0.0097947	3.83744e-08	3.21459e-05	3.22664e-05		0.0097947	2.64e-13
0.01	4e-08	3.30475e-05	3.29923e-05		0.01	3.3e-13
0.0102096	4.16944e-08	3.3643e-05	3.35051e-05		0.0102096	4.1e-13
0.0104236	4.34606e-08	3.40544e-05	3.42806e-05		0.0104236	5.08e-13
0.0106421	4.53017e-08	3.50209e-05	3.50419e-05		0.0106421	6.29e-13
0.0108652	4.72207e-08	3.57082e-05	3.57527e-05		0.0108652	7.77e-13
0.0110929	4.9221e-08	3.65187e-05	3.62816e-05		0.0110929	9.58e-13
0.0113254	5.1306e-08	3.71765e-05	3.71323e-05		0.0113254	1.18e-12
0.0115628	5.34793e-08	3.80058e-05	3.8021e-05		0.0115628	1.45e-12
0.0118052	5.57448e-08	3.88421e-05	3.89334e-05		0.0118052	1.77e-12
0.0120526	5.81062e-08	3.95808e-05	3.97278e-05		0.0120526	2.17e-12
0.0123052	6.05676e-08	4.06699e-05	4.05693e-05		0.0123052	2.64e-12
0.0125632	6.31333e-08	4.12496e-05	4.14129e-05		0.0125632	3.22e-12
0.0128265	6.58076e-08	4.21322e-05	4.18166e-05		0.0128265	3.92e-12
0.0130954	6.85953e-08	4.3342e-05	4.31335e-05		0.0130954	4.75e-12
0.0133698	7.1501e-08	4.39428e-05	4.40657e-05		0.0133698	5.76e-12
0.0136501	7.45298e-08	4.50553e-05	4.51244e-05		0.0136501	6.96e-12
0.0139362	7.7687e-08	4.58485e-05	4.56552e-05		0.0139362	8.4e-12
0.0142283	8.09779e-08	4.70067e-05	4.69186e-05		0.0142283	1.01e-11
0.0145265	8.44081e-08	4.78995e-05	4.79875e-05		0.0145265	1.22e-11
0.014831	8.79837e-08	4.90546e-05	4.87369e-05		0.014831	1.46e-11
0.0151419	9.17108e-08	4.97882e-05	4.98691e-05		0.0151419	1.75e-11
0.0154593	9.55957e-08	5.08718e-05	5.07252e-05		0.0154593	2.1e-11
0.0157833	9.96452e-08	5.19636e-05	5.1789e-05		0.0157833	2.51e-11
0.0161141	1.03866e-07	5.29002e-05	5.32661e-05		0.0161141	3e-11
0.0164519	1.08266e-07	5.43933e-05	5.39527e-05		0.0164519	3.57e-11
0.0167967	1.12852e-07	5.4994e-05	5.56388e-05		0.0167967	4.25e-11
0.0171488	1.17633e-07	5.63561e-05	5.68169e-05		0.0171488	5.04e-11
0.0175083	1.22616e-07	5.75351e-05	5.77783e-05		0.0175083	5.98e-11
0.0178753	1.2781e-07	5.88873e-05	5.90003e-05		0.0178753	7.09e-11
0.0182499	1.33224e-07	5.9759e-05	5.98453e-05		0.0182499	8.38e-11
0.0186325	1.38867e-07	6.14988e-05	6.13231e-05		0.0186325	9.9e-11
0.019023	1.4475e-07	6.29246e-05	6.2766e-05		0.019023	1.17e-10
0.0194217	1.50882e-07	6.39077e-05	6.40599e-05		0.0194217	1.37e-10
0.0198288	1.57273e-07	6.52218e-05	6.52164e-05		0.0198288	1.62e-10
0.0202445	1.63935e-07	6.67685e-05	6.65053e-05		0.0202445	1.9e-10
0.0206688	1.7088e-07	6.77515e-05	6.81395e-05		0.0206688	2.23e-10
0.021102	1.78118e-07	6.91898e-05	6.9347e-05		0.021102	2.61e-10
0.0215443	1.85664e-07	7.05974e-05	7.05731e-05		0.0215443	3.05e-10
0.0219959	1.93528e-07	7.17914e-05	7.20886e-05		0.0219959	3.57e-10
0.022457	2.01726e-07	7.41452e-05	7.39278e-05		0.022457	4.16e-10
0.0229277	2.10272e-07	7.52436e-05	7.52872e-05		0.0229277	4.85e-10
0.0234083	2.19179e-07	7.72799e-05	7.70876e-05		0.0234083	5.65e-10
0.0238989	2.28463e-07	7.84132e-05	7.88293e-05		0.0238989	6.57e-10
0.0243999	2.38141e-07	8.03801e-05	8.07084e-05		0.0243999	7.63e-10
0.0249113	2.48229e-07	8.21809e-05	8.17941e-05		0.0249113	8.84e-10
0.0254335	2.58744e-07	8.3948e-05	8.37817e-05		0.0254335	1.02e-09
0.0259666	2.69705e-07	8.52373e-05	8.52713e-05		0.0259666	1.19e-09
0.0265108	2.8113e-07	8.72953e-05	8.70089e-05		0.0265108	1.37e-09
0.0270665	2.93039e-07	8.8863e-05	8.8743e-05		0.0270665	1.58e-09
0.0276339	3.05452e-07	9.058e-05	9.06416e-05		0.0276339	1.83e-09
0.0282131	3.18391e-07	9.29167e-05	9.38515e-05		0.0282131	2.1e-09
0.0288044	3.31878e-07	9.46976e-05	9.46296e-05		0.0288044	2.42e-09
0.0294082	3.45937e-07	9.64005e-05	9.65154e-05		0.0294082	2.78e-09
0.0300246	3.60591e-07	9.87152e-05	9.87701e-05		0.0300246	3.19e-09
0.030654	3.75866e-07	0.000100793	0.000100799		0.030654	3.67e-09
0.0312965	3.91788e-07	0.00010246	0.00010279		0.0312965	4.2e-09
0.0319525	4.08384e-07	0.00010526	0.000104571		0.0319525	4.81e-09
0.0326222	4.25684e-07	0.000107098	0.000107156		0.0326222	5.5e-09
0.033306	4.43716e-07	0.000109074	0.000109889		0.033306	6.28e-09
0.0340041	4.62512e-07	0.000112125	0.000111521		0.0340041	7.17e-09
0.0347169	4.82104e-07	0.000113634	0.000114583		0.0347169	8.18e-09
0.0354446	5.02526e-07	0.000116485	0.000116434		0.0354446	9.32e-09
0.0361875	5.23814e-07	0.000119014	0.000118971		0.0361875	1.06e-08
0.036946	5.46003e-07	0.000121685	0.000121433		0.036946	1.21e-08
0.0377204	5.69132e-07	0.000123784	0.000124686		0.0377204	1.37e-08
0.0385111	5.93241e-07	0.000126406	0.000126893		0.0385111	1.55e-08
0.0393183	6.18371e-07	0.000130051	0.000128574		0.0393183	1.76e-08
0.0401424	6.44565e-07	0.000132188	0.000131789		0.0401424	2e-08
0.0409838	6.71869e-07	0.000135154	0.000134885		0.0409838	2.26e-08
0.0418429	7.0033e-07	0.000138095	0.000137478		0.0418429	2.56e-08
0.0427199	7.29997e-07	0.000141035	0.00014036		0.0427199	2.89e-08
0.0436154	7.6092e-07	0.0001428	0.000143207		0.0436154	3.26e-08
0.0445296	7.93153e-07	0.000147235	0.000147033		0.0445296	3.68e-08
0.045463	8.26751e-07	0.00014983	0.000150474		0.045463	4.14e-08
0.0464159	8.61773e-07	0.000153319	0.000153719		0.0464159	4.67e-08
0.0473888	8.98278e-07	0.000155798	0.000155712		0.0473888	5.25e-08
0.0483821	9.3633e-07	0.000159953	0.000158735		0.0483821	5.9e-08
0.0493962	9.75994e-07	0.000163102	0.000162922		0.0493962	6.63e-08
0.0504316	1.01734e-06	0.000165223	0.000165818		0.0504316	7.44e-08
0.0514887	1.06043e-06	0.000169544	0.000169361		0.0514887	8.34e-08
0.0525679	1.10535e-06	0.000171881	0.000171929		0.0525679	9.35e-08
0.0536698	1.15218e-06	0.000176844	0.000177479		0.0536698	1.05e-07
0.0547947	1.20098e-06	0.000178672	0.000179777		0.0547947	1.17e-07
0.0559433	1.25186e-06	0.000185235	0.000184688		0.0559433	1.31e-07
0.0571159	1.30489e-06	0.000188734	0.000187603		0.0571159	1.46e-07
0.0583131	1.36016e-06	0.000192408	0.00019335		0.0583131	1.63e-07
0.0595353	1.41778e-06	0.000195607	0.000196262		0.0595353	1.82e-07
0.0607832	1.47784e-06	0.000200045	0.000200337		0.0607832	2.03e-07
0.0620573	1.54044e-06	0.000203866	0.000204525		0.0620573	2.26e-07
0.063358	1.60569e-06	0.000207898	0.000207162		0.063358	2.52e-07
0.0646861	1.67371e-06	0.000212287	0.000214066		0.0646861	2.8e-07
0.0660419	1.74461e-06	0.000218483	0.000217202		0.0660419	3.11e-07
0.0674262	1.81851e-06	0.000222011	0.00022028		0.0674262	3.46e-07
0.0688395	1.89555e-06	0.000226806	0.000225867		0.0688395	3.84e-07
0.0702824	1.97584e-06	0.000230706	0.000229225		0.0702824	4.25e-07
0.0717556	2.05954e-06	0.000237346	0.000236613		0.0717556	4.72e-07
0.0732597	2.14679e-06	0.000240927	0.000241161		0.0732597	5.22e-07
0.0747952	2.23773e-06	0.000246634	0.000247242		0.0747952	5.78e-07
0.076363	2.33252e-06	0.000251483	0.000252001		0.076363	6.39e-07
0.0779636	2.43132e-06	0.000256778	0.000255927		0.0779636	7.07e-07
0.0795978	2.53432e-06	0.00026162	0.000261606		0.0795978	7.81e-07
0.0812662	2.64167e-06	0.000266608	0.000266619		0.0812662	8.62e-07
0.0829696	2.75357e-06	0.00027328	0.000275139		0.0829696	9.51e-07
0.0847087	2.87022e-06	0.000278573	0.000279362		0.0847087	1.05e-06
0.0864842	2.9918e-06	0.000285354	0.000284426		0.0864842	1.16e-06
0.088297	3.11853e-06	0.000290057	0.000291523		0.088297	1.27e-06
0.0901478	3.25064e-06	0.000297862	0.000296345		0.0901478	1.4e-06
0.0920373	3.38834e-06	0.000303454	0.000303819		0.0920373	1.54e-06
0.0939665	3.53187e-06	0.000312023	0.000310686		0.0939665	1.69e-06
0.0959361	3.68148e-06	0.0003165	0.000315065		0.0959361	1.86e-06
0.097947	3.83743e-06	0.000321808	0.000325716		0.097947	2.04e-06
0.1	3.99998e-06	0.000327662	0.000328461		0.1	2.24e-06
0.102096	4.16943e-06	0.000337021	0.000336753		0.102096	2.46e-06
0.104236	4.34604e-06	0.0003424	0.000342067		0.104236	2.69e-06
0.106421	4.53014e-06	0.000351296	0.000348567		0.106421	2.95e-06
0.108652	4.72204e-06	0.000357202	0.000357793		0.108652	3.23e-06
0.110929	4.92207e-06	0.000365126	0.000363174		0.110929	3.53e-06
0.113254	5.13057e-06	0.000373395	0.000374413		0.113254	3.86e-06
0.115628	5.34791e-06	0.000380319	0.000381181		0.115628	4.22e-06
0.118052	5.57445e-06	0.00038874	0.000386444		0.118052	4.61e-06
0.120526	5.81058e-06	0.000398928	0.000398076		0.120526	5.03e-06
0.123052	6.05672e-06	0.000405466	0.000405152		0.123052	5.49e-06
0.125632	6.31329e-06	0.000415982	0.000413406		0.125632	5.99e-06
0.128265	6.58072e-06	0.000422913	0.000420776		0.128265	6.52e-06
0.130954	6.85948e-06	0.000432261	0.000430921		0.130954	7.11e-06
0.133698	7.15005e-06	0.000440121	0.00044053		0.133698	7.74e-06
0.136501	7.45293e-06	0.000448193	0.000447671		0.136501	8.42e-06
0.139362	7.76864e-06	0.000457711	0.000461451		0.139362	9.15e-06
0.142283	8.09772e-06	0.000468578	0.000470641		0.142283	9.95e-06
0.145265	8.44074e-06	0.000479519	0.000479084		0.145265	1.08e-05
0.14831	8.79829e-06	0.000488055	0.000488865		0.14831	1.17e-05
0.151419	9.17099e-06	0.000499048	0.000494838		0.151419	1.27e-05
0.154593	9.55948e-06	0.00051168	0.000510223		0.154593	1.38e-05
0.157833	9.96442e-06	0.000520049	0.000518742		0.157833	1.5e-05
0.161141	1.03865e-05	0.000532034	0.000533647		0.161141	1.62e-05
0.164519	1.08265e-05	0.000540768	0.00054295		0.164519	1.76e-05
0.167967	1.12851e-05	0.000555509	0.000553102		0.167967	1.9e-05
0.171488	1.17631e-05	0.000565181	0.000564393		0.171488	2.06e-05
0.175083	1.22614e-05	0.000579355	0.000573787		0.175083	2.23e-05
0.178753	1.27808e-05	0.000590937	0.000589538		0.178753	2.41e-05
0.182499	1.33222e-05	0.000601983	0.00060165		0.182499	2.6e-05
0.186325	1.38866e-05	0.000613088	0.000616221		0.186325	2.81e-05
0.19023	1.44748e-05	0.000624977	0.000626841		0.19023	3.04e-05
0.194217	1.50879e-05	0.000637405	0.000643167		0.194217	3.28e-05
0.198288	1.57271e-05	0.000659046	0.00065707		0.198288	3.53e-05
0.202445	1.63933e-05	0.000667889	0.000669626		0.202445	3.81e-05
0.206688	1.70877e-05	0.000680931	0.00068318		0.206688	4.1e-05
0.21102	1.78115e-05	0.000694685	0.000699147		0.21102	4.42e-05
0.215443	1.8566e-05	0.000708396	0.000708299		0.215443	4.76e-05
0.219959	1.93525e-05	0.000725864	0.000726523		0.219959	5.12e-05
0.22457	2.01722e-05	0.000737778	0.00073956		0.22457	5.51e-05
0.229277	2.10267e-05	0.000760101	0.000761109		0.229277	5.92e-05
0.234083	2.19174e-05	0.000774533	0.000774906		0.234083	6.37e-05
0.238989	2.28458e-05	0.000787182	0.000787529		0.238989	6.84e-05
0.243999	2.38136e-05	0.000802619	0.000803078		0.243999	7.34e-05
0.249113	2.48223e-05	0.000822539	0.000821273		0.249113	7.88e-05
0.254335	2.58738e-05	0.000839622	0.000837079		0.254335	8.46e-05
0.259666	2.69698e-05	0.000855877	0.000854497		0.259666	9.07e-05
0.265108	2.81122e-05	0.000877925	0.00087163		0.265108	9.72e-05
0.270665	2.9303e-05	0.000893746	0.000893563		0.270665	0.000104185
0.276339	3.05443e-05	0.000909242	0.000910099		0.276339	0.000111594
0.282131	3.18381e-05	0.000924867	0.000932751		0.282131	0.000119481
0.288044	3.31867e-05	0.00095121	0.000952254		0.288044	0.000127874
0.294082	3.45925e-05	0.000969136	0.000973468		0.294082	0.000136801
0.300246	3.60578e-05	0.000992769	0.000993328		0.300246	0.000146293
0.30654	3.75852e-05	0.00101109	0.00101199		0.30654	0.000156381
0.312965	3.91773e-05	0.00103682	0.00103478		0.312965	0.000167099
0.319525	4.08368e-05	0.00105578	0.00105667		0.319525	0.000178481
0.326222	4.25666e-05	0.00107431	0.0010786		0.326222	0.000190564
0.33306	4.43696e-05	0.00109525	0.00109911		0.33306	0.000203386
0.340041	4.62491e-05	0.00111356	0.0011126		0.340041	0.000216986
0.347169	4.82081e-05	0.00114717	0.00114821		0.347169	0.000231408
0.354446	5.02501e-05	0.00117152	0.00116847		0.354446	0.000246693
0.361875	5.23787e-05	0.00119277	0.00119405		0.361875	0.000262889
0.36946	5.45973e-05	0.00121783	0.00122153		0.36946	0.000280043
0.377204	5.691e-05	0.00124363	0.0012462		0.377204	0.000298205
0.385111	5.93206e-05	0.00127594	0.00126939		0.385111	0.000317426
0.393183	6.18333e-05	0.00129627	0.00129464		0.393183	0.000337762
0.401424	6.44524e-05	0.00132318	0.00132371		0.401424	0.000359268
0.409838	6.71825e-05	0.0013524	0.00135769		0.409838	0.000382004
0.418429	7.00282e-05	0.00137992	0.00138766		0.418429	0.000406031
0.427199	7.29944e-05	0.0014036	0.00140545		0.427199	0.000431415
0.436154	7.60863e-05	0.00144546	0.00143868		0.436154	0.00045822
0.445296	7.93091e-05	0.00147225	0.00147152		0.445296	0.000486518
0.45463	8.26684e-05	0.00150119	0.00149406		0.45463	0.00051638
0.464159	8.617e-05	0.00153537	0.00152995		0.464159	0.000547882
0.473888	8.98199e-05	0.00155954	0.0015666		0.473888	0.000581103
0.483821	9.36243e-05	0.00160441	0.00159976		0.483821	0.000616123
0.493962	9.75899e-05	0.00164502	0.00163592		0.493962	0.000653027
0.504316	0.000101723	0.00167596	0.00166053		0.504316	0.000691904
0.514887	0.000106032	0.00169738	0.00169037		0.514887	0.000732844
0.525679	0.000110523	0.00174392	0.00175216		0.525679	0.000775942
0.536698	0.000115204	0.00177595	0.00176484		0.536698	0.000821297
0.547947	0.000120084	0.00180441	0.00180875		0.547947	0.000869011
0.559433	0.00012517	0.0018555	0.00183949		0.559433	0.000919189
0.571159	0.000130472	0.00189314	0.00188973		0.571159	0.000971941
0.583131	0.000135998	0.00192279	0.0019383		0.583131	0.00102738
0.595353	0.000141758	0.00196876	0.00195817		0.595353	0.00108563
0.607832	0.000147762	0.00201204	0.00201083		0.607832	0.0011468
0.620573	0.000154021	0.00205342	0.00205006		0.620573	0.00121102
0.63358	0.000160544	0.00207957	0.00210865		0.63358	0.00127843
0.646861	0.000167344	0.00213223	0.0021405		0.646861	0.00134915
0.660419	0.000174431	0.00218698	0.00219184		0.660419	0.00142333
0.674262	0.000181819	0.00222275	0.00222356		0.674262	0.00150112
0.688395	0.000189519	0.00228	0.00228817		0.688395	0.00158265
0.702824	0.000197546	0.00233661	0.00233045		0.702824	0.00166808
0.717556	0.000205912	0.00237782	0.00238868		0.717556	0.00175758
0.732597	0.000214633	0.00242907	0.00242008		0.732597	0.0018513
0.747952	0.000223723	0.00246826	0.00247207		0.747952	0.00194941
0.76363	0.000233198	0.00252883	0.00252866		0.76363	0.00205209
0.779636	0.000243074	0.00259876	0.00259474		0.779636	0.00215952
0.795978	0.000253368	0.00265419	0.00265055		0.795978	0.00227188
0.812662	0.000264098	0.00269586	0.00270809		0.812662	0.00238935
0.829696	0.000275282	0.00276078	0.00277411		0.829696	0.00251215
0.847087	0.00028694	0.00281404	0.00280369		0.847087	0.00264046
0.864842	0.000299091	0.00285409	0.00287483		0.864842	0.00277449
0.88297	0.000311757	0.00293686	0.00291486		0.88297	0.00291446
0.901478	0.000324959	0.00299245	0.00298638		0.901478	0.00306059
0.920373	0.00033872	0.00307167	0.00305273		0.920373	0.0032131
0.939665	0.000353063	0.00311158	0.00312979		0.939665	0.00337222
0.959361	0.000368014	0.00318173	0.00315973		0.959361	0.00353819
0.97947	0.000383597	0.00323965	0.00322907		0.97947	0.00371125
1	0.00039984	0.00332035	0.00330608		1	0.00389166
1.02096	0.00041677	0.00339333	0.00340192		1.02096	0.00407966
1.04236	0.000434418	0.00344346	0.00345262		1.04236	0.00427552
1.06421	0.000452811	0.00352912	0.00349938		1.06421	0.00447952
1.08652	0.000471984	0.00361308	0.00361946		1.08652	0.00469192
1.10929	0.000491967	0.00369756	0.00368101		1.10929	0.004913
1.13254	0.000512797	0.00378321	0.00374961		1.13254	0.00514307
1.15628	0.000534508	0.00382756	0.00384173		1.15628	0.00538241
1.18052	0.000557137	0.00393016	0.00393612		1.18052	0.00563132
1.20526	0.000580724	0.00402052	0.00398544		1.20526	0.00589012
1.23052	0.000605309	0.00411553	0.00410197		1.23052	0.00615912
1.25632	0.000630934	0.00417282	0.00420221		1.25632	0.00643865
1.28265	0.000657643	0.00428237	0.0042935		1.28265	0.00672903
1.30954	0.000685483	0.0043673	0.00436901		1.30954	0.0070306
1.33698	0.000714499	0.00448642	0.00446649		1.33698	0.00734371
1.36501	0.000744743	0.00454359	0.00454049		1.36501	0.0076687
1.39362	0.000776267	0.00464285	0.00465061		1.39362	0.00800594
1.42283	0.000809123	0.00472723	0.00473015		1.42283	0.00835579
1.45265	0.000843369	0.00483838	0.00483699		1.45265	0.00871862
1.4831	0.000879064	0.00495163	0.00497006		1.4831	0.00909481
1.51419	0.000916267	0.00506065	0.0050939		1.51419	0.00948475
1.54593	0.000955044	0.00517851	0.00518083		1.54593	0.00988883
1.57833	0.00099546	0.00524103	0.00526916		1.57833	0.0103074
1.61141	0.00103758	0.00538988	0.00538899		1.61141	0.010741
1.64519	0.00108149	0.00548733	0.00548249		1.64519	0.0111899
1.67967	0.00112725	0.00560688	0.00562103		1.67967	0.0116546
1.71488	0.00117495	0.00575758	0.00573605		1.71488	0.0121355
1.75083	0.00122466	0.00585392	0.00586852		1.75083	0.012633
1.78753	0.00127647	0.00600541	0.00602535		1.78753	0.0131476
1.82499	0.00133047	0.00611746	0.00616553		1.82499	0.0136797
1.86325	0.00138675	0.00623608	0.00628555		1.86325	0.0142298
1.9023	0.00144541	0.00639802	0.00636444		1.9023	0.0147983
1.94217	0.00150654	0.00645919	0.0064823		1.94217	0.0153857
1.98288	0.00157026	0.00666524	0.00668014		1.98288	0.0159925
2.02445	0.00163667	0.00677044	0.00682795		2.02445	0.0166191
2.06688	0.00170588	0.00693289	0.00693493		2.06688	0.0172661
2.1102	0.00177802	0.00703097	0.0070775		2.1102	0.0179338
2.15443	0.00185319	0.00721925	0.00725693		2.15443	0.0186228
2.19959	0.00193155	0.00733083	0.00740874		2.19959	0.0193337
2.2457	0.0020132	0.00750853	0.00754647		2.2457	0.0200668
2.29277	0.0020983	0.00772882	0.00775196		2.29277	0.0208228
2.34083	0.002187	0.00787482	0.00788823		2.34083	0.021602
2.38989	0.00227943	0.00799681	0.00801254		2.38989	0.0224051
2.43999	0.00237576	0.00826008	0.00818714		2.43999	0.0232326
2.49113	0.00247615	0.00841648	0.00841028		2.49113	0.0240849
2.54335	0.00258077	0.00853118	0.00856196		2.54335	0.0249626
2.59666	0.00268979	0.00873248	0.00877724		2.59666	0.0258663
2.65108	0.00280342	0.00895492	0.00890709		2.65108	0.0267965
2.70665	0.00292182	0.00914244	0.00910845		2.70665	0.0277536
2.76339	0.00304522	0.00928818	0.0093028		2.76339	0.0287384
2.82131	0.00317381	0.00943234	0.00953433		2.82131	0.0297512
2.88044	0.00330781	0.00976512	0.00969765		2.88044	0.0307927
2.94082	0.00344744	0.00991745	0.00992963		2.94082	0.0318633
3.00246	0.00359295	0.010077	0.0101421		3.00246	0.0329637
3.0654	0.00374458	0.0103827	0.0103927		3.0654	0.0340944
3.12965	0.00390259	0.0105703	0.0105718		3.12965	0.035256
3.19525	0.00406723	0.0108981	0.0108949		3.19525	0.0364489
3.26222	0.00423879	0.0111254	0.0110998		3.26222	0.0376738
3.3306	0.00441756	0.0113171	0.0112684		3.3306	0.0389312
3.40041	0.00460383	0.0115457	0.0115527		3.40041	0.0402217
3.47169	0.00479791	0.0116862	0.0118073		3.47169	0.0415457
3.54446	0.00500014	0.0119888	0.0120234		3.54446	0.0429039
3.61875	0.00521084	0.0122705	0.0123415		3.61875	0.0442968
3.6946	0.00543038	0.0125721	0.0125664		3.6946	0.045725
3.77204	0.00565911	0.0127952	0.0128227		3.77204	0.047189
3.85111	0.00589742	0.0131351	0.0130413		3.85111	0.0486893
3.93183	0.00614571	0.013434	0.013465		3.93183	0.0502265
4.01424	0.00640438	0.0135808	0.0137013		4.01424	0.0518011
4.09838	0.00667386	0.0139625	0.014032		4.09838	0.0534137
4.18429	0.0069546	0.0142505	0.0143006		4.18429	0.0550647
4.27199	0.00724707	0.0145859	0.0145443		4.27199	0.0567548
4.36154	0.00755174	0.0148612	0.0148904		4.36154	0.0584844
4.45296	0.00786912	0.0152129	0.015233		4.45296	0.060254
4.5463	0.00819973	0.0155014	0.0156136		4.5463	0.0620641
4.64159	0.00854411	0.0160145	0.0158761		4.64159	0.0639153
4.73888	0.00890282	0.0162085	0.0162857		4.73888	0.065808
4.83821	0.00927645	0.0165672	0.0165459		4.83821	0.0677428
4.93962	0.00966561	0.0168586	0.0168555		4.93962	0.06972
5.04316	0.0100709	0.017268	0.0173967		5.04316	0.0717403
5.14887	0.0104931	0.0176643	0.0177525		5.14887	0.0738039
5.25679	0.0109327	0.0180039	0.0180065		5.25679	0.0759115
5.36698	0.0113905	0.0184167	0.0184642		5.36698	0.0780634
5.47947	0.0118673	0.0187799	0.0187421		5.47947	0.08026
5.59433	0.0123638	0.0192484	0.0192669		5.59433	0.0825019
5.71159	0.0128808	0.0196373	0.0196853		5.71159	0.0847893
5.83131	0.0134191	0.0200907	0.020049		5.83131	0.0871228
5.95353	0.0139796	0.020594	0.0206496		5.95353	0.0895026
6.07832	0.0145632	0.02099	0.0209257		6.07832	0.0919293
6.20573	0.0151707	0.0214051	0.0214583		6.20573	0.094403
6.3358	0.0158032	0.0219366	0.0219559		6.3358	0.0969243
6.46861	0.0164616	0.022286	0.0223631		6.46861	0.0994933
6.60419	0.017147	0.022775	0.0227686		6.60419	0.102111
6.74262	0.0178604	0.0232503	0.0232964		6.74262	0.104776
6.88395	0.0186029	0.0238615	0.0238936		6.88395	0.107491
7.02824	0.0193757	0.0243481	0.0244273		7.02824	0.110254
7.17556	0.0201799	0.0248881	0.0249202		7.17556	0.113067
7.32597	0.0210167	0.0253342	0.0254451		7.32597	0.115929
7.47952	0.0218875	0.0260828	0.0259668		7.47952	0.118841
7.6363	0.0227936	0.0263924	0.0265544		7.6363	0.121803
7.79636	0.0237362	0.0270772	0.0271579		7.79636	0.124816
7.95978	0.0247168	0.0277401	0.027815		7.95978	0.127878
8.12662	0.0257369	0.028319	0.0284523		8.12662	0.130991
8.29696	0.0267979	0.0289487	0.0290366		8.29696	0.134155
8.47087	0.0279014	0.0294736	0.0294466		8.47087	0.13737
8.64842	0.029049	0.0301992	0.0301476		8.64842	0.140635
8.8297	0.0302423	0.0308064	0.0307513		8.8297	0.143952
9.01478	0.0314831	0.03162	0.0314078		9.01478	0.147319
9.20373	0.032773	0.0321293	0.0322618		9.20373	0.150738
9.39665	0.0341139	0.0330357	0.0329137		9.39665	0.154208
9.59361	0.0355077	0.0335248	0.0334648		9.59361	0.157729
9.7947	0.0369563	0.0344711	0.0342766		9.7947	0.161301
10	0.0384615	0.0351579	0.0352101		10	0.164924
10.2096	0.0400256	0.0359208	0.0356361		10.2096	0.168598
10.4236	0.0416505	0.0367559	0.0366828		10.4236	0.172323
10.6421	0.0433384	0.0372772	0.0373278		10.6421	0.176099
10.8652	0.0450914	0.0380591	0.037885		10.8652	0.179925
11.0929	0.0469119	0.0389224	0.0388577		11.0929	0.183802
11.3254	0.0488022	0.0397201	0.039495		11.3254	0.18773
11.5628	0.0507645	0.0408842	0.0407352		11.5628	0.191707
11.8052	0.0528014	0.0414362	0.0414224		11.8052	0.195735
12.0526	0.0549152	0.0422789	0.0421385		12.0526	0.199812
12.3052	0.0571086	0.0432355	0.0430079		12.3052	0.203939
12.5632	0.0593841	0.0443921	0.0443578		12.5632	0.208115
12.8265	0.0617444	0.0452021	0.0448744		12.8265	0.21234
13.0954	0.064192	0.0457101	0.0460512		13.0954	0.216613
13.3698	0.0667298	0.0469725	0.046962		13.3698	0.220935
13.6501	0.0693604	0.0481309	0.0478233		13.6501	0.225304
13.9362	0.0720868	0.0491222	0.0488579		13.9362	0.229721
14.2283	0.0749117	0.0497514	0.0494479		14.2283	0.234184
14.5265	0.077838	0.0504645	0.0507129		14.5265	0.238694
14.831	0.0808686	0.0520136	0.0518262		14.831	0.243251
15.1419	0.0840065	0.0528935	0.0526647		15.1419	0.247852
15.4593	0.0872545	0.0540616	0.0540789		15.4593	0.252499
15.7833	0.0906158	0.054821	0.0551366		15.7833	0.257191
16.1141	0.0940931	0.056443	0.0564464		16.1141	0.261926
16.4519	0.0976896	0.0571331	0.0571816		16.4519	0.266704
16.7967	0.101408	0.0585709	0.0585611		16.7967	0.271526
17.1488	0.105252	0.059826	0.0596803		17.1488	0.276389
17.5083	0.109223	0.0610156	0.0606971		17.5083	0.281294
17.8753	0.113326	0.0623181	0.0617891		17.8753	0.286239
18.2499	0.117562	0.0631824	0.0632046		18.2499	0.291225
18.6325	0.121935	0.0640032	0.0643583		18.6325	0.29625
19.023	0.126447	0.0652108	0.0657826		19.023	0.301313
19.4217	0.131101	0.0667414	0.0667932		19.4217	0.306414
19.8288	0.1359	0.0680452	0.067697		19.8288	0.311553
20.2445	0.140846	0.0691255	0.0694024		20.2445	0.316727
20.6688	0.145941	0.0706052	0.0704662		20.6688	0.321937
21.102	0.151189	0.0715277	0.0718711		21.102	0.327181
21.5443	0.15659	0.0730291	0.0728711		21.5443	0.33246
21.9959	0.162148	0.0740436	0.0741995		21.9959	0.33777
22.457	0.167864	0.0752823	0.0754983		22.457	0.343113
22.9277	0.173739	0.0772858	0.0767085		22.9277	0.348487
23.4083	0.179776	0.0784162	0.0783222		23.4083	0.353891
23.8989	0.185975	0.0792923	0.0790696		23.8989	0.359324
24.3999	0.192338	0.0808614	0.080796		24.3999	0.364785
24.9113	0.198865	0.0815905	0.0826783		24.9113	0.370273
25.4335	0.205557	0.0831898	0.0837775		25.4335	0.375787
25.9666	0.212415	0.0851905	0.0847048		25.9666	0.381327
26.5108	0.219439	0.0863188	0.0867018		26.5108	0.38689
27.0665	0.226628	0.0877084	0.0876293		27.0665	0.392476
27.6339	0.233982	0.0890092	0.0890485		27.6339	0.398085
28.2131	0.2415	0.0903978	0.0904245		28.2131	0.403714
28.8044	0.249181	0.0915021	0.0915907		28.8044	0.409363
29.4082	0.257023	0.0937303	0.0938023		29.4082	0.415031
30.0246	0.265025	0.0945072	0.0941761		30.0246	0.420716
30.654	0.273185	0.0952763	0.0955309		30.654	0.426418
31.2965	0.2815	0.0968514	0.0969536		31.2965	0.432135
31.9525	0.289967	0.0984848	0.0974432		31.9525	0.437866
32.6222	0.298582	0.0999127	0.100307		32.6222	0.44361
33.306	0.307343	0.100572	0.100049		33.306	0.449366
34.0041	0.316245	0.102476	0.101833		34.0041	0.455133
34.7169	0.325284	0.103179	0.102519		34.7169	0.46091
35.4446	0.334454	0.104406	0.10418		35.4446	0.466695
36.1875	0.343752	0.10632	0.105757		36.1875	0.472487
36.946	0.353171	0.107488	0.107358		36.946	0.478285
37.7204	0.362705	0.108375	0.108451		37.7204	0.484087
38.5111	0.372349	0.108916	0.109252		38.5111	0.489894
39.3183	0.382095	0.110514	0.110456		39.3183	0.495703
40.1424	0.391937	0.112165	0.111884		40.1424	0.501513
40.9838	0.401867	0.112833	0.113024		40.9838	0.507323
41.8429	0.411879	0.114168	0.114563		41.8429	0.513132
42.7199	0.421964	0.114977	0.115061		42.7199	0.518939
43.6154	0.432115	0.116691	0.116798		43.6154	0.524742
44.5296	0.442323	0.117417	0.117091		44.5296	0.53054
45.463	0.45258	0.11861	0.118252		45.463	0.536333
46.4159	0.462878	0.120633	0.119458		46.4159	0.542118
47.3888	0.473207	0.120589	0.120128		47.3888	0.547895
48.3821	0.483559	0.121237	0.121747		48.3821	0.553662
49.3962	0.493926	0.122874	0.122658		49.3962	0.559419
50.4316	0.504297	0.124193	0.123839		50.4316	0.565164
51.4887	0.514665	0.124519	0.12462		51.4887	0.570896
52.5679	0.525021	0.125381	0.12474		52.5679	0.576614
53.6698	0.535354	0.126251	0.126674		53.6698	0.582317
54.7947	0.545658	0.128216	0.127261		54.7947	0.588003
55.9433	0.555923	0.12871	0.128607		55.9433	0.593671
57.1159	0.56614	0.129755	0.12935		57.1159	0.599321
58.3131	0.576301	0.13032	0.128944		58.3131	0.604951
59.5353	0.586398	0.131733	0.131		59.5353	0.610561
60.7832	0.596423	0.132582	0.131833		60.7832	0.616148
62.0573	0.606368	0.133576	0.132317		62.0573	0.621712
63.358	0.616226	0.133753	0.133736		63.358	0.627252
64.6861	0.625989	0.134443	0.135121		64.6861	0.632767
66.0419	0.63565	0.135185	0.135337		66.0419	0.638256
67.4262	0.645204	0.135537	0.135709		67.4262	0.643718
68.8395	0.654643	0.136596	0.137133		68.8395	0.649152
70.2824	0.663961	0.137374	0.137836		70.2824	0.654556
71.7556	0.673154	0.137432	0.138268		71.7556	0.659931
73.2597	0.682216	0.139603	0.139053		73.2597	0.665274
74.7952	0.691142	0.139656	0.138495		74.7952	0.670585
76.363	0.699927	0.140216	0.139959		76.363	0.675863
77.9636	0.708568	0.141659	0.141749		77.9636	0.681108
79.5978	0.71706	0.141924	0.141882		79.5978	0.686318
81.2662	0.725401	0.141569	0.141253		81.2662	0.691492
82.9696	0.733588	0.143827	0.142788		82.9696	0.69663
84.7087	0.741617	0.144988	0.144776		84.7087	0.701731
86.4842	0.749487	0.144223	0.14477		86.4842	0.706793
88.297	0.757196	0.145334	0.14551		88.297	0.711817
90.1478	0.764742	0.145931	0.145366		90.1478	0.716802
92.0373	0.772124	0.146969	0.146327		92.0373	0.721746
93.9665	0.779341	0.146418	0.14647		93.9665	0.726649
95.9361	0.786393	0.147096	0.146568		95.9361	0.731511
97.947	0.793279	0.147689	0.147886		97.947	0.73633
100	0.8	0.149794	0.148235		100	0.741106
102.096	0.806556	0.148096	0.148815		102.096	0.745839
104.236	0.812946	0.149427	0.149204		104.236	0.750527
106.421	0.819174	0.150189	0.150228		106.421	0.755171
108.652	0.825238	0.151373	0.151046		108.652	0.75977
110.929	0.831141	0.150934	0.150417		110.929	0.764322
113.254	0.836884	0.151025	0.151479		113.254	0.768828
115.628	0.842468	0.151536	0.152267		115.628	0.773287
118.052	0.847897	0.152563	0.152346		118.052	0.777699
120.526	0.85317	0.152394	0.153127		120.526	0.782064
123.052	0.858292	0.15272	0.152614		123.052	0.78638
125.632	0.863263	0.15326	0.154106		125.632	0.790647
128.265	0.868087	0.153264	0.153685		128.265	0.794866
130.954	0.872766	0.153128	0.15293		130.954	0.799035
133.698	0.877302	0.15552	0.153663		133.698	0.803155
136.501	0.881699	0.153968	0.154732		136.501	0.807225
139.362	0.885958	0.154529	0.155022		139.362	0.811245
142.283	0.890083	0.154308	0.155083		142.283	0.815214
145.265	0.894077	0.154749	0.155323		145.265	0.819133
148.31	0.897942	0.156061	0.15545		148.31	0.823001
151.419	0.901682	0.156213	0.156605		151.419	0.826818
154.593	0.905299	0.156201	0.156179		154.593	0.830584
157.833	0.908797	0.15804	0.157864		157.833	0.834299
161.141	0.912178	0.155947	0.156207		161.141	0.837962
164.519	0.915445	0.157029	0.158813		164.519	0.841574
167.967	0.918601	0.157577	0.158228		167.967	0.845134
171.488	0.92165	0.159442	0.157687		171.488	0.848643
175.083	0.924594	0.158964	0.158242		175.083	0.8521
178.753	0.927436	0.158089	0.158907		178.753	0.855506
182.499	0.930179	0.158999	0.158528		182.499	0.85886
186.325	0.932826	0.158625	0.159847		186.325	0.862163
190.23	0.93538	0.159453	0.159488		190.23	0.865414
194.217	0.937843	0.158763	0.159956		194.217	0.868614
198.288	0.940218	0.159734	0.160049		198.288	0.871763
202.445	0.942507	0.159783	0.160371		202.445	0.87486
206.688	0.944715	0.160089	0.160346		206.688	0.877907
211.02	0.946842	0.160453	0.160146		211.02	0.880902
215.443	0.948892	0.160746	0.160988		215.443	0.883847
219.959	0.950867	0.161015	0.161009		219.959	0.886742
224.57	0.952769	0.161534	0.161337		224.57	0.889587
229.277	0.954602	0.16102	0.159792		229.277	0.892381
234.083	0.956366	0.159929	0.161284		234.083	0.895126
238.989	0.958065	0.161041	0.159996		238.989	0.897821
243.999	0.9597	0.160591	0.16088		243.999	0.900467
249.113	0.961275	0.162069	0.162456		249.113	0.903065
254.335	0.96279	0.161181	0.161357		254.335	0.905613
259.666	0.964248	0.161974	0.161108		259.666	0.908114
265.108	0.965651	0.161718	0.161153		265.108	0.910566
270.665	0.967001	0.163123	0.162378		270.665	0.912972
276.339	0.968299	0.1624	0.162781		276.339	0.91533
282.131	0.969549	0.161559	0.161963		282.131	0.917641
288.044	0.97075	0.161962	0.16145		288.044	0.919906
294.082	0.971905	0.162337	0.161777		294.082	0.922125
300.246	0.973016	0.161334	0.162572		300.246	0.924298
306.54	0.974084	0.163218	0.162843		306.54	0.926426
312.965	0.975111	0.162938	0.163017		312.965	0.92851
319.525	0.976099	0.162519	0.162632		319.525	0.93055
326.222	0.977048	0.161281	0.162933		326.222	0.932545
333.06	0.97796	0.163338	0.162627		333.06	0.934498
340.041	0.978837	0.162179	0.162674		340.041	0.936408
347.169	0.979679	0.162788	0.162796		347.169	0.938275
354.446	0.980489	0.161945	0.162846		354.446	0.940101
361.875	0.981267	0.163032	0.163019		361.875	0.941885
369.46	0.982014	0.163396	0.162266		369.46	0.943629
377.204	0.982733	0.162834	0.164235		377.204	0.945332
385.111	0.983423	0.162627	0.163712		385.111	0.946996
393.183	0.984086	0.162723	0.163027		393.183	0.948621
401.424	0.984723	0.163748	0.163645		401.424	0.950207
409.838	0.985334	0.163635	0.162597		409.838	0.951754
418.429	0.985922	0.163167	0.164178		418.429	0.953265
427.199	0.986486	0.164175	0.163029		427.199	0.954738
436.154	0.987028	0.163567	0.163075		436.154	0.956175
445.296	0.987549	0.163326	0.163587		445.296	0.957575
454.63	0.988049	0.163021	0.163541		454.63	0.958941
464.159	0.988529	0.164406	0.163332		464.159	0.960272
473.888	0.98899	0.16395	0.163655		473.888	0.961568
483.821	0.989433	0.162735	0.163304		483.821	0.962831
493.962	0.989858	0.163285	0.163142		493.962	0.964061
504.316	0.990266	0.163465	0.163479		504.316	0.965258
514.887	0.990658	0.164547	0.16475		514.887	0.966423
525.679	0.991034	0.164119	0.162656		525.679	0.967557
536.698	0.991395	0.163556	0.163355		536.698	0.96866
547.947	0.991742	0.163082	0.163086		547.947	0.969733
559.433	0.992075	0.163559	0.163378		559.433	0.970776
571.159	0.992395	0.163035	0.1641		571.159	0.97179
583.131	0.992702	0.164635	0.164293		583.131	0.972776
595.353	0.992996	0.16457	0.163866		595.353	0.973733
607.832	0.993279	0.164266	0.164093		607.832	0.974663
620.573	0.99355	0.162901	0.163588		620.573	0.975566
633.58	0.993811	0.164278	0.163596		633.58	0.976443
646.861	0.994061	0.164289	0.163593		646.861	0.977293
660.419	0.994301	0.163684	0.164156		660.419	0.978119
674.262	0.994531	0.163621	0.163374		674.262	0.97892
688.395	0.994752	0.162816	0.163494		688.395	0.979696
702.824	0.994964	0.164743	0.163095		702.824	0.980449
717.556	0.995168	0.16449	0.16408		717.556	0.981179
732.597	0.995363	0.163435	0.163174		732.597	0.981886
747.952	0.995551	0.164569	0.164143		747.952	0.982571
763.63	0.995731	0.163486	0.164702		763.63	0.983235
779.636	0.995904	0.164909	0.164667		779.636	0.983877
795.978	0.99607	0.165081	0.164883		795.978	0.984499
812.662	0.996229	0.164483	0.163853		812.662	0.985101
829.696	0.996382	0.163447	0.164434		829.696	0.985683
847.087	0.996528	0.1645	0.164012		847.087	0.986246
864.842	0.996669	0.163744	0.163663		864.842	0.98679
882.97	0.996804	0.16515	0.164757		882.97	0.987317
901.478	0.996933	0.163689	0.162857		901.478	0.987825
920.373	0.997057	0.164165	0.165303		920.373	0.988316
939.665	0.997177	0.163603	0.163119		939.665	0.988791
959.361	0.997291	0.163967	0.164741		959.361	0.989249
979.47	0.997401	0.164975	0.163808		979.47	0.989691
1000	0.997506	0.164306	0.162523		1000	0.990118
1020.96	0.997607	0.164376	0.16506		1020.96	0.99053
1042.36	0.997704	0.164675	0.163969		1042.36	0.990927
1064.21	0.997797	0.164321	0.163651		1064.21	0.99131
1086.52	0.997887	0.163879	0.164564		1086.52	0.991679
1109.29	0.997972	0.164325	0.164698		1109.29	0.992034
1132.54	0.998055	0.162544	0.164694		1132.54	0.992377
1156.28	0.998134	0.164692	0.164055		1156.28	0.992707
1180.52	0.998209	0.163802	0.163805		1180.52	0.993024
1205.26	0.998282	0.164502	0.164536		1205.26	0.99333
1230.52	0.998352	0.164558	0.164991		1230.52	0.993624
1256.32	0.998419	0.165809	0.164205		1256.32	0.993907
1282.65	0.998483	0.164207	0.164266		1282.65	0.994179
1309.54	0.998544	0.163203	0.164014		1309.54	0.994441
1336.98	0.998603	0.164028	0.164013		1336.98	0.994692
1365.01	0.99866	0.164741	0.16489		1365.01	0.994934
1393.62	0.998714	0.164287	0.163972		1393.62	0.995166
1422.83	0.998767	0.163314	0.164816		1422.83	0.995388
1452.65	0.998817	0.16442	0.164427		1452.65	0.995602
1483.1	0.998865	0.164524	0.163772		1483.1	0.995807
1514.19	0.998911	0.164732	0.16556		1514.19	0.996004
1545.93	0.998955	0.163766	0.164106		1545.93	0.996193
1578.33	0.998997	0.1653	0.164623		1578.33	0.996374
1611.41	0.999038	0.164011	0.164587		1611.41	0.996547
1645.19	0.999077	0.16422	0.165878		1645.19	0.996713
1679.67	0.999115	0.164314	0.16544		1679.67	0.996872
1714.88	0.999151	0.163805	0.164815		1714.88	0.997025
1750.83	0.999185	0.163447	0.163894		1750.83	0.997171
1787.53	0.999218	0.163634	0.164653		1787.53	0.99731
1824.99	0.99925	0.164204	0.163811		1824.99	0.997444
1863.25	0.99928	0.16413	0.164832		1863.25	0.997571
1902.3	0.99931	0.164752	0.165093		1902.3	0.997693
1942.17	0.999338	0.164578	0.164347		1942.17	0.99781
1982.88	0.999365	0.164495	0.164485		1982.88	0.997921
2024.45	0.99939	0.163988	0.164868		2024.45	0.998028
2066.88	0.999415	0.164808	0.164458		2066.88	0.998129
2110.2	0.999439	0.164025	0.16385		2110.2	0.998226
2154.43	0.999462	0.164651	0.164515		2154.43	0.998318
2199.59	0.999484	0.164236	0.164616		2199.59	0.998407
2245.7	0.999505	0.165009	0.16635		2245.7	0.998491
2292.77	0.999525	0.163492	0.164742		2292.77	0.998571
2340.83	0.999544	0.164106	0.163771		2340.83	0.998647
2389.89	0.999562	0.163918	0.16413		2389.89	0.99872
2439.99	0.99958	0.163846	0.164829		2439.99	0.998789
2491.13	0.999597	0.164235	0.164534		2491.13	0.998855
2543.35	0.999614	0.164106	0.163839		2543.35	0.998918
2596.66	0.999629	0.164678	0.164265		2596.66	0.998977
2651.08	0.999644	0.165139	0.165616		2651.08	0.999034
2706.65	0.999659	0.164935	0.166139		2706.65	0.999088
2763.39	0.999673	0.164254	0.165255		2763.39	0.999139
2821.31	0.999686	0.163886	0.163927		2821.31	0.999187
2880.44	0.999699	0.164256	0.163857		2880.44	0.999233
2940.82	0.999711	0.164867	0.16587		2940.82	0.999277
3002.46	0.999723	0.164754	0.164079		3002.46	0.999319
3065.4	0.999734	0.163946	0.164291		3065.4	0.999358
3129.65	0.999745	0.164434	0.16427		3129.65	0.999395
3195.25	0.999755	0.164402	0.164456		3195.25	0.999431
3262.22	0.999765	0.166199	0.164702		3262.22	0.999464
3330.6	0.999775	0.164072	0.165556		3330.6	0.999496
3400.41	0.999784	0.164218	0.164388		3400.41	0.999526
3471.69	0.999793	0.164241	0.163844		3471.69	0.999554
3544.46	0.999801	0.165103	0.163892		3544.46	0.999581
3618.75	0.999809	0.164267	0.164233		3618.75	0.999607
3694.6	0.999817	0.163907	0.163723		3694.6	0.999631
3772.04	0.999824	0.164117	0.16422		3772.04	0.999653
3851.11	0.999831	0.164402	0.164153		3851.11	0.999675
3931.83	0.999838	0.164182	0.163825		3931.83	0.999695
4014.24	0.999845	0.162903	0.164374		4014.24	0.999714
4098.38	0.999851	0.164748	0.163956		4098.38	0.999732
4184.29	0.999857	0.164284	0.164118		4184.29	0.999749
4271.99	0.999863	0.164776	0.164949		4271.99	0.999765
4361.54	0.999869	0.163542	0.163399		4361.54	0.99978
4452.96	0.999874	0.163311	0.164552		4452.96	0.999794
4546.3	0.999879	0.164652	0.163981		4546.3	0.999808
4641.59	0.999884	0.16471	0.164529		4641.59	0.99982
4738.88	0.999889	0.165729	0.164021		4738.88	0.999832
4838.21	0.999893	0.164207	0.164248		4838.21	0.999843
4939.62	0.999898	0.164029	0.164007		4939.62	0.999853
5043.16	0.999902	0.165409	0.164616		5043.16	0.999863
5148.87	0.999906	0.163991	0.16477		5148.87	0.999872
5256.79	0.99991	0.164269	0.164243		5256.79	0.999881
5366.98	0.999913	0.165756	0.165698		5366.98	0.999889
5479.47	0.999917	0.164159	0.164908		5479.47	0.999897
5594.33	0.99992	0.16472	0.164317		5594.33	0.999904
5711.59	0.999923	0.163003	0.163881		5711.59	0.999911
5831.31	0.999926	0.164664	0.164294		5831.31	0.999917
5953.53	0.999929	0.165395	0.164952		5953.53	0.999923
6078.32	0.999932	0.164628	0.164552		6078.32	0.999928
6205.73	0.999935	0.164611	0.164604		6205.73	0.999933
6335.8	0.999938	0.16448	0.164451		6335.8	0.999938
6468.61	0.99994	0.16362	0.164111		6468.61	0.999942
6604.19	0.999943	0.165383	0.164851		6604.19	0.999947
6742.62	0.999945	0.164683	0.164651		6742.62	0.999951
6883.95	0.999947	0.165419	0.165388		6883.95	0.999954
7028.24	0.999949	0.163924	0.164588		7028.24	0.999958
7175.56	0.999951	0.16368	0.163786		7175.56	0.999961
7325.97	0.999953	0.164567	0.163992		7325.97	0.999964
7479.52	0.999955	0.16477	0.165305		7479.52	0.999966
7636.3	0.999957	0.1649	0.163495		7636.3	0.999969
7796.36	0.999959	0.16439	0.164551		7796.36	0.999971
7959.78	0.999961	0.164213	0.16402		7959.78	0.999973
8126.62	0.999962	0.164187	0.165305		8126.62	0.999976
8296.96	0.999964	0.165041	0.164499		8296.96	0.999977
8470.87	0.999965	0.164859	0.16504		8470.87	0.999979
8648.42	0.999967	0.164459	0.164398		8648.42	0.999981
8829.7	0.999968	0.164731	0.164639		8829.7	0.999982
9014.78	0.999969	0.16466	0.164447		9014.78	0.999984
9203.73	0.99997	0.164786	0.165258		9203.73	0.999985
9396.65	0.999972	0.165441	0.164549		9396.65	0.999986
9593.61	0.999973	0.164097	0.165185		9593.61	0.999987
9794.7	0.999974	0.163389	0.16521		9794.7	0.999988
10000	0.999975	0.16383	0.165449		10000	0.999989
10209.6	0.999976	0.163805	0.164677		10209.6	0.99999
10423.6	0.999977	0.163976	0.164587		10423.6	0.999991
10642.1	0.999978	0.165763	0.164797		10642.1	0.999992
10865.2	0.999979	0.164132	0.164753		10865.2	0.999992
11092.9	0.99998	0.16445	0.163418		11092.9	0.999993
11325.4	0.999981	0.164324	0.164591		11325.4	0.999994
11562.8	0.999981	0.164119	0.164067		11562.8	0.999994
11805.2	0.999982	0.164724	0.164235		11805.2	0.999995
12052.6	0.999983	0.163356	0.165382		12052.6	0.999995
12305.2	0.999983	0.164773	0.164767		12305.2	0.999996
12563.2	0.999984	0.164283	0.163408		12563.2	0.999996
12826.5	0.999985	0.163373	0.164321		12826.5	0.999996
13095.4	0.999985	0.165125	0.16535		13095.4	0.999997
13369.8	0.999986	0.16457	0.164923		13369.8	0.999997
13650.1	0.999987	0.164348	0.165375		13650.1	0.999997
13936.2	0.999987	0.164194	0.16418		13936.2	0.999997
14228.3	0.999988	0.164746	0.164318		14228.3	0.999998
14526.5	0.999988	0.163577	0.163946		14526.5	0.999998
14831	0.999989	0.163696	0.16423		14831	0.999998
15141.9	0.999989	0.164839	0.164854		15141.9	0.999998
15459.3	0.99999	0.16417	0.164218		15459.3	0.999998
15783.3	0.99999	0.164977	0.163455		15783.3	0.999999
16114.1	0.99999	0.164557	0.164603		16114.1	0.999999
16451.9	0.999991	0.164858	0.164344		16451.9	0.999999
16796.7	0.999991	0.164517	0.165343		16796.7	0.999999
17148.8	0.999991	0.164786	0.164603		17148.8	0.999999
17508.3	0.999992	0.164726	0.164355		17508.3	0.999999
17875.3	0.999992	0.164649	0.164655		17875.3	0.999999
18249.9	0.999992	0.165193	0.164397		18249.9	0.999999
18632.5	0.999993	0.165206	0.164771		18632.5	0.999999
19023	0.999993	0.163976	0.164525		19023	0.999999
19421.7	0.999993	0.164806	0.165189		19421.7	1
19828.8	0.999994	0.165599	0.164826		19828.8	1
20244.5	0.999994	0.164925	0.164298		20244.5	1
20668.8	0.999994	0.164894	0.164338		20668.8	1
21102	0.999994	0.165785	0.164792		21102	1
21544.3	0.999995	0.163421	0.163821		21544.3	1
21995.9	0.999995	0.164205	0.16436		21995.9	1
22457	0.999995	0.165473	0.165663		22457	1
22927.7	0.999995	0.16521	0.164943		22927.7	1
23408.3	0.999995	0.164341	0.163926		23408.3	1
23898.9	0.999996	0.164956	0.164395		23898.9	1
24399.9	0.999996	0.163951	0.16558		24399.9	1
24911.3	0.999996	0.164031	0.164083		24911.3	1
25433.5	0.999996	0.164899	0.164403		25433.5	1
25966.6	0.999996	0.164633	0.164056		25966.6	1
26510.8	0.999996	0.164141	0.16492		26510.8	1
27066.5	0.999997	0.165266	0.164128		27066.5	1
27633.9	0.999997	0.164261	0.163764		27633.9	1
28213.1	0.999997	0.164217	0.164398		28213.1	1
28804.4	0.999997	0.163685	0.165766		28804.4	1
29408.2	0.999997	0.16544	0.16478		29408.2	1
30024.6	0.999997	0.165	0.164512		30024.6	1
30654	0.999997	0.164195	0.164931		30654	1
31296.5	0.999997	0.164775	0.164393		31296.5	1
31952.5	0.999998	0.16414	0.164288		31952.5	1
32622.2	0.999998	0.164043	0.163997		32622.2	1
33306	0.999998	0.164152	0.16426		33306	1
34004.1	0.999998	0.165234	0.165454		34004.1	1
34716.9	0.999998	0.164926	0.164349		34716.9	1
35444.6	0.999998	0.165353	0.165071		35444.6	1
36187.5	0.999998	0.16341	0.164331		36187.5	1
36946	0.999998	0.164794	0.164365		36946	1
37720.4	0.999998	0.164132	0.164453		37720.4	1
38511.1	0.999998	0.164151	0.164363		38511.1	1
39318.3	0.999998	0.164984	0.164842		39318.3	1
40142.4	0.999998	0.164801	0.164506		40142.4	1
40983.8	0.999999	0.16607	0.1656		40983.8	1
41842.9	0.999999	0.164926	0.164802		41842.9	1
42719.9	0.999999	0.164799	0.163723		42719.9	1
43615.4	0.999999	0.164795	0.164186		43615.4	1
44529.6	0.999999	0.165386	0.163334		44529.6	1
45463	0.999999	0.164277	0.16486		45463	1
46415.9	0.999999	0.163441	0.164163		46415.9	1
47388.8	0.999999	0.164535	0.163679		47388.8	1
48382.1	0.999999	0.163782	0.164264		48382.1	1
49396.2	0.999999	0.164356	0.164909		49396.2	1
50431.6	0.999999	0.164309	0.164692		50431.6	1
51488.7	0.999999	0.16404	0.164207		51488.7	1
52567.9	0.999999	0.163547	0.164982		52567.9	1
53669.8	0.999999	0.164565	0.164527		53669.8	1
54794.7	0.999999	0.163947	0.163849		54794.7	1
55943.3	0.999999	0.164596	0.164516		55943.3	1
57115.9	0.999999	0.16516	0.16275		57115.9	1
58313.1	0.999999	0.164385	0.163623		58313.1	1
59535.3	0.999999	0.164334	0.164344		59535.3	1
60783.2	0.999999	0.163754	0.16456		60783.2	1
62057.3	0.999999	0.164533	0.165053		62057.3	1
63358	0.999999	0.165553	0.166078		63358	1
64686.1	0.999999	0.164203	0.164655		64686.1	1
66041.9	0.999999	0.165231	0.164677		66041.9	1
67426.2	0.999999	0.164969	0.164469		67426.2	1
68839.5	0.999999	0.16552	0.164269		68839.5	1
70282.4	0.999999	0.164739	0.164544		70282.4	1
71755.6	1	0.163747	0.163262		71755.6	1
73259.7	1	0.165796	0.164357		73259.7	1
74795.2	1	0.165036	0.163714		74795.2	1
76363	1	0.165213	0.163849		76363	1
77963.6	1	0.165638	0.165034		77963.6	1
79597.8	1	0.165799	0.16456		79597.8	1
81266.2	1	0.16457	0.164754		81266.2	1
82969.6	1	0.164561	0.164435		82969.6	1
84708.7	1	0.165002	0.164466		84708.7	1
86484.2	1	0.165591	0.165024		86484.2	1
88297	1	0.165154	0.164127		88297	1
90147.8	1	0.164655	0.164802		90147.8	1
92037.3	1	0.16408	0.164324		92037.3	1
93966.5	1	0.165382	0.165268		93966.5	1
95936.1	1	0.164217	0.163376		95936.1	1
97947	1	0.164267	0.164748		97947	1
100000	1	0.165289	0.163488		100000	1
102096	1	0.163235	0.162798		102096	1
104236	1	0.164906	0.16375		104236	1
106421	1	0.164272	0.164635		106421	1
108652	1	0.163143	0.163748		108652	1
110929	1	0.164236	0.165438		110929	1
113254	1	0.163931	0.163928		113254	1
115628	1	0.164319	0.164167		115628	1
118052	1	0.165091	0.164824		118052	1
120526	1	0.163665	0.164408		120526	1
123052	1	0.164844	0.165058		123052	1
125632	1	0.164687	0.164929		125632	1
128265	1	0.164097	0.165462		128265	1
130954	1	0.164067	0.164818		130954	1
133698	1	0.163992	0.163865		133698	1
136501	1	0.165319	0.16467		136501	1
139362	1	0.164616	0.164515		139362	1
142283	1	0.165091	0.164508		142283	1
145265	1	0.163607	0.163661		145265	1
148310	1	0.165237	0.165457		148310	1
151419	1	0.165323	0.164626		151419	1
154593	1	0.164284	0.164772		154593	1
157833	1	0.164454	0.16387		157833	1
161141	1	0.164272	0.164875		161141	1
164519	1	0.1647	0.164829		164519	1
167967	1	0.165613	0.164946		167967	1
171488	1	0.164529	0.165271		171488	1
175083	1	0.163955	0.164706		175083	1
178753	1	0.164684	0.164788		178753	1
182499	1	0.165252	0.165554		182499	1
186325	1	0.164977	0.165005		186325	1
190230	1	0.164899	0.163785		190230	1
194217	1	0.164512	0.16507		194217	1
198288	1	0.164959	0.16386		198288	1
202445	1	0.164194	0.164767		202445	1
206688	1	0.164731	0.165999		206688	1
211020	1	0.164643	0.164233		211020	1
215443	1	0.165174	0.164639		215443	1
219959	1	0.164464	0.164629		219959	1
224570	1	0.163586	0.164728		224570	1
229277	1	0.164268	0.163886		229277	1
234083	1	0.165605	0.164948		234083	1
238989	1	0.166236	0.164027		238989	1
243999	1	0.163812	0.164492		243999	1
249113	1	0.164878	0.164822		249113	1
254335	1	0.16457	0.165502		254335	1
259666	1	0.16556	0.165546		259666	1
265108	1	0.165039	0.164074		265108	1
270665	1	0.163181	0.164074		270665	1
276339	1	0.163781	0.164677		276339	1
282131	1	0.165143	0.164068		282131	1
288044	1	0.164754	0.164609		288044	1
294082	1	0.164131	0.164223		294082	1
300246	1	0.164112	0.164734		300246	1
306540	1	0.164234	0.164176		306540	1
312965	1	0.164932	0.165271		312965	1
319525	1	0.164668	0.163473		319525	1
326222	1	0.165508	0.164395		326222	1
333060	1	0.164227	0.163911		333060	1
340041	1	0.164768	0.164497		340041	1
347169	1	0.164679	0.164379		347169	1
354446	1	0.16492	0.165278		354446	1
361875	1	0.165111	0.164203		361875	1
369460	1	0.164506	0.163767		369460	1
377204	1	0.164998	0.164498		377204	1
385111	1	0.164768	0.16398		385111	1
393183	1	0.163834	0.16359		393183	1
401424	1	0.164356	0.163815		401424	1
409838	1	0.163906	0.165457		409838	1
418429	1	0.164336	0.164364		418429	1
427199	1	0.165254	0.16534		427199	1
436154	1	0.165603	0.164732		436154	1
445296	1	0.163811	0.163917		445296	1
454630	1	0.16421	0.16369		454630	1
464159	1	0.163856	0.165139		464159	1
473888	1	0.165456	0.164861		473888	1
483821	1	0.165304	0.164706		483821	1
493962	1	0.163794	0.163887		493962	1
504316	1	0.166267	0.164952		504316	1
514887	1	0.165328	0.165468		514887	1
525679	1	0.163416	0.16299		525679	1
536698	1	0.16441	0.163719		536698	1
547947	1	0.163041	0.163386		547947	1
559433	1	0.165211	0.164072		559433	1
571159	1	0.164436	0.16415		571159	1
583131	1	0.164258	0.163857		583131	1
595353	1	0.164377	0.164667		595353	1
607832	1	0.163749	0.16338		607832	1
620573	1	0.165664	0.164303		620573	1
633580	1	0.164255	0.164958		633580	1
646861	1	0.164051	0.163827		646861	1
660419	1	0.163946	0.164475		660419	1
674262	1	0.164275	0.164753		674262	1
688395	1	0.164643	0.164815		688395	1
702824	1	0.164155	0.1653		702824	1
717556	1	0.16493	0.164563		717556	1
732597	1	0.164566	0.164647		732597	1
747952	1	0.164386	0.164735		747952	1
763630	1	0.164754	0.165017		763630	1
779636	1	0.165025	0.164226		779636	1
795978	1	0.165243	0.164429		795978	1
812662	1	0.162695	0.163446		812662	1
829696	1	0.164568	0.16544		829696	1
847087	1	0.164743	0.164959		847087	1
864842	1	0.164029	0.163127		864842	1
882970	1	0.163416	0.16403		882970	1
901478	1	0.163949	0.164434		901478	1
920373	1	0.164822	0.164685		920373	1
939665	1	0.16385	0.16367		939665	1
959361	1	0.16447	0.164662		959361	1
979470	1	0.164588	0.16365		979470	1
1000000	1	0.163998	0.163595		1000000	1
