# Supplementary material for: Sparse estimation of mutual information landscapes quantifies information transmission through cellular biochemical reaction networks
Source: Commun Biol. 2020 Apr 30;3:203. doi: 10.1038/s42003-020-0901-9 (PMC7192899; doi:10.1038/s42003-020-0901-9)
Supplement: Supplementary file 4 — Supplementary Data 2 [file 42003_2020_901_MOESM4_ESM.xlsx]

## Sheet: Figure3a-c_response_curves
Input, X	Mean response, g	0.95	0.05		Input, X	Mean response, g	0.95	0.05		Input, X	Mean response, g	0.95	0.05
1	19.6856	178.314	9.18562		0.706	15.7903	130.21	7.79029		0.398	14.5287	95.4713	8.5287
5.622	36.4962	350.504	16.4962		1.584	18.8002	143.7	9.80016		0.63	14.9595	101.54	8.4595
31.622	214.866	641.634	164.866		3.548	24.7329	161.767	14.7329		1	19.6856	178.314	9.18562
177.826	720.11	588.89	349.11		7.942	53.0982	330.902	32.5982		1.584	18.8002	143.7	9.80016
1000	820.757	473.743	334.757		17.782	116.74	446.76	85.7398		2.51	22.385	207.115	10.385
					39.81	328.557	497.943	273.057		3.98	31.2705	346.73	11.7705
					89.124	524.533	475.967	381.033		6.492	43.362	363.638	22.362
					199.526	739.049	413.951	331.049		10	64.9906	460.509	37.9906
					446.682	788.459	416.541	334.959		15.848	98.4659	510.034	66.4659
					1000	820.757	473.743	334.757		25.118	168.074	495.426	130.074
										39.81	328.557	497.943	273.057
										63.094	461.782	490.718	341.282
										100	567.141	523.359	379.641
										158.488	681.977	545.023	412.477
										244.06	755.128	502.372	341.128
										398.106	788.656	412.844	347.156
										668.342	799.422	461.578	377.922
										1000	820.757	473.743	334.757
										1631.17	812.841	416.659	341.841
										2585.23	820.089	426.911	355.089

## Sheet: Figure3a-landscape
sigma\E	1	1.1514	1.32571	1.52642	1.75751	2.02359	2.32995	2.6827	3.08884	3.55648	4.09492	4.71487	5.42868	6.25055	7.19686	8.28643	9.54095	10.9854	12.6486	14.5635	16.7683	19.307	22.23	25.5955	29.4705	33.9322	39.0694	44.9843	51.7947	59.6362	68.6649	79.0604	91.0298	104.811	120.679	138.95	159.986	184.207	212.095	244.205	281.177	323.746	372.759	429.193	494.171	568.987	655.129	754.312	868.511
1.99526	0.0287439	0.035503	0.0412112	0.0457649	0.0667515	0.091238	0.116085	0.143361	0.17453	0.210499	0.25154	0.297185	0.346172	0.399725	0.45525	0.509162	0.559604	0.605154	0.645059	0.679327	0.708659	0.734244	0.757455	0.779502	0.801115	0.822493	0.84295	0.860862	0.874164	0.880518	0.877669	0.863826	0.837984	0.800146	0.751398	0.693807	0.630182	0.563675	0.49739	0.433998	0.375453	0.322845	0.276963	0.236971	0.202081	0.171343	0.143841	0.118837	0.0958139
2.16119	0.0311275	0.0372771	0.0424055	0.0572364	0.0877333	0.116101	0.144858	0.175619	0.209445	0.24688	0.287912	0.332115	0.38378	0.437002	0.490568	0.543034	0.593034	0.639483	0.681715	0.719531	0.753164	0.783145	0.810115	0.834609	0.857237	0.877584	0.895004	0.90839	0.916305	0.917181	0.90956	0.892345	0.865009	0.827737	0.781455	0.727767	0.668789	0.606877	0.544377	0.483375	0.425506	0.371839	0.322859	0.279332	0.240392	0.20543	0.173943	0.145465	0.119626
2.34093	0.0332456	0.0388296	0.0434371	0.0790988	0.112196	0.143618	0.175281	0.208434	0.243834	0.281769	0.324118	0.372957	0.423717	0.47576	0.528123	0.579725	0.629522	0.676631	0.720419	0.760534	0.796881	0.829549	0.85886	0.885001	0.907804	0.926983	0.941969	0.951938	0.955898	0.952824	0.941817	0.922261	0.893961	0.85722	0.812858	0.762156	0.706752	0.648457	0.589077	0.530268	0.473395	0.419454	0.369051	0.322416	0.28045	0.242491	0.207927	0.176532	0.148089
2.53561	0.0351136	0.040179	0.0649024	0.103998	0.1391	0.172706	0.206322	0.240909	0.276991	0.317991	0.365204	0.414023	0.464344	0.515655	0.567223	0.618214	0.667788	0.715187	0.75979	0.801137	0.83894	0.873304	0.903885	0.930546	0.953064	0.971084	0.984108	0.991517	0.992634	0.986807	0.973517	0.952473	0.923696	0.887562	0.844811	0.796498	0.743921	0.688539	0.631765	0.574939	0.519216	0.465506	0.414454	0.366451	0.321648	0.28088	0.244173	0.210566	0.179985
2.74647	0.036753	0.0442955	0.0912895	0.131022	0.167444	0.202428	0.237166	0.272392	0.311831	0.358686	0.406375	0.455305	0.505363	0.55615	0.60709	0.657509	0.706699	0.753981	0.798741	0.840646	0.879257	0.914147	0.945017	0.971571	0.993481	1.01037	1.0218	1.0273	1.02642	1.01874	1.00402	0.982154	0.95331	0.917901	0.876599	0.830302	0.780076	0.727083	0.672551	0.617541	0.563047	0.509902	0.458751	0.410061	0.364127	0.321098	0.281274	0.24617	0.214013
2.97488	0.0381875	0.0738957	0.119263	0.15927	0.196376	0.232043	0.267215	0.30421	0.352	0.399433	0.447532	0.496538	0.546355	0.596659	0.646977	0.696736	0.745316	0.792145	0.836834	0.878664	0.917156	0.95188	0.982439	1.00845	1.02955	1.04535	1.05547	1.05955	1.05728	1.04843	1.03289	1.01071	0.982126	0.947561	0.907635	0.863128	0.814941	0.764044	0.711432	0.658127	0.604919	0.55257	0.501713	0.452847	0.406343	0.362462	0.321359	0.283064	0.248982
3.22228	0.0514577	0.103806	0.148108	0.187976	0.22522	0.260999	0.296062	0.344183	0.3922	0.440079	0.488414	0.537375	0.586871	0.636625	0.686227	0.735173	0.783097	0.829385	0.873397	0.914594	0.952469	0.986549	1.01639	1.04159	1.06174	1.0765	1.08553	1.08855	1.08535	1.0758	1.05989	1.03776	1.00967	0.976051	0.93747	0.894616	0.848271	0.799269	0.748461	0.696678	0.644806	0.593429	0.543155	0.494494	0.447859	0.40357	0.361864	0.322903	0.286774
3.49025	0.0847096	0.134006	0.177181	0.216538	0.253474	0.288914	0.334625	0.384018	0.432256	0.480347	0.528707	0.577451	0.626486	0.675562	0.724307	0.772582	0.819641	0.864958	0.907997	0.948231	0.985149	1.01827	1.04714	1.07135	1.09051	1.10428	1.11239	1.11461	1.11078	1.10086	1.0849	1.06306	1.03563	1.00304	0.965786	0.924503	0.879876	0.832639	0.783541	0.733319	0.682676	0.632384	0.582911	0.534745	0.488317	0.44398	0.402019	0.362652	0.326039
3.78052	0.117116	0.164056	0.205962	0.244505	0.280784	0.322939	0.374504	0.423623	0.471876	0.519932	0.568092	0.616427	0.664834	0.713125	0.761216	0.808469	0.854423	0.898582	0.940439	0.979487	1.01523	1.0472	1.07495	1.09808	1.11622	1.12908	1.13639	1.13799	1.13376	1.12369	1.10788	1.0865	1.05985	1.02831	0.992383	0.952614	0.909623	0.864067	0.816615	0.767935	0.718668	0.669417	0.620837	0.573386	0.527424	0.483323	0.441395	0.401892	0.365013
4.09492	0.148771	0.193558	0.234062	0.271556	0.308765	0.363487	0.413945	0.462718	0.510757	0.558539	0.60628	0.654012	0.701682	0.749328	0.796399	0.842511	0.887234	0.930103	0.970639	1.00836	1.0428	1.07351	1.10006	1.12208	1.13922	1.15122	1.15784	1.15894	1.15446	1.14439	1.12886	1.10804	1.08223	1.05178	1.01716	0.978856	0.937441	0.893504	0.847655	0.800502	0.752638	0.704626	0.656993	0.610243	0.564946	0.521302	0.479637	0.440223	0.403287
4.43546	0.179479	0.222199	0.261198	0.297475	0.350958	0.403149	0.452739	0.501012	0.548619	0.595909	0.643029	0.690022	0.737086	0.783743	0.829691	0.874568	0.917968	0.95946	0.998593	1.03492	1.06799	1.09739	1.12272	1.14362	1.1598	1.17098	1.17699	1.1777	1.17306	1.16309	1.14792	1.12772	1.10277	1.07342	1.04007	1.0032	0.963306	0.920941	0.876658	0.831019	0.784572	0.737849	0.691349	0.645534	0.600825	0.557682	0.516458	0.477315	0.440492
4.80433	0.209037	0.24975	0.287182	0.337031	0.391291	0.44192	0.490628	0.53824	0.585223	0.631827	0.678155	0.724579	0.77069	0.816262	0.861005	0.904576	0.946597	0.986661	1.02435	1.05924	1.09093	1.11901	1.14312	1.16294	1.17818	1.18862	1.19408	1.19446	1.18973	1.17992	1.16514	1.14559	1.12152	1.09324	1.06114	1.02565	0.987237	0.946398	0.903647	0.859503	0.81448	0.769075	0.723763	0.678989	0.635161	0.59265	0.551786	0.512906	0.476332
5.20387	0.237289	0.276053	0.32192	0.378531	0.430339	0.479621	0.527378	0.574182	0.620374	0.666131	0.711863	0.757358	0.802423	0.846834	0.890312	0.932534	0.973142	1.01176	1.04799	1.08145	1.11176	1.13854	1.16147	1.18023	1.19459	1.20432	1.20929	1.20939	1.20461	1.195	1.18065	1.16175	1.13854	1.11131	1.08042	1.04627	1.00928	0.969923	0.928667	0.885994	0.842387	0.798312	0.754222	0.71054	0.667664	0.625953	0.585735	0.547296	0.510888
5.63664	0.264128	0.305904	0.365107	0.418142	0.468068	0.516063	0.56279	0.608663	0.653927	0.698982	0.743828	0.788309	0.832257	0.875454	0.917629	0.958476	0.997662	1.03483	1.06962	1.10167	1.13062	1.15614	1.17792	1.19568	1.2092	1.21828	1.22279	1.22266	1.21786	1.20846	1.19454	1.17628	1.15391	1.1277	1.09798	1.06512	1.02951	0.991583	0.951779	0.910548	0.868338	0.825592	0.782736	0.740177	0.698294	0.657439	0.617929	0.580049	0.544048
6.1054	0.289488	0.35131	0.405516	0.456087	0.504361	0.55108	0.596709	0.64155	0.685972	0.730164	0.774017	0.817419	0.860201	0.902147	0.942999	0.982467	1.02024	1.05598	1.08935	1.12002	1.14766	1.17197	1.19265	1.20945	1.22217	1.23064	1.23474	1.2344	1.22961	1.22042	1.20693	1.1893	1.16774	1.14251	1.11392	1.08229	1.048	1.01146	0.973059	0.93323	0.892391	0.850958	0.809335	0.767907	0.72704	0.687072	0.648311	0.611033	0.575483
6.61315	0.337424	0.392654	0.443806	0.492358	0.539101	0.584542	0.629019	0.672868	0.71641	0.759617	0.802423	0.844703	0.886287	0.926965	0.966489	1.00458	1.04096	1.0753	1.10729	1.13663	1.16301	1.18614	1.20578	1.22167	1.23365	1.24154	1.24526	1.24473	1.23996	1.23099	1.21792	1.2009	1.18013	1.15583	1.12831	1.09786	1.06485	1.02963	0.992589	0.954119	0.914615	0.874469	0.834062	0.793762	0.753915	0.714846	0.676852	0.640199	0.605125
7.16312	0.379687	0.431325	0.480122	0.5269	0.572189	0.616352	0.65969	0.702599	0.745159	0.787342	0.829063	0.870194	0.910565	0.949971	0.988175	1.02492	1.05992	1.0929	1.12356	1.15162	1.17678	1.19881	1.21744	1.23248	1.24375	1.25111	1.25447	1.25378	1.24904	1.24029	1.22762	1.21118	1.19115	1.16776	1.14125	1.11194	1.08014	1.04619	1.01045	0.973295	0.935085	0.896191	0.856975	0.817783	0.778947	0.740775	0.703551	0.66753	0.632938
7.75882	0.418653	0.467669	0.51449	0.559658	0.603553	0.64644	0.688742	0.730668	0.772221	0.813354	0.853971	0.893942	0.933098	0.971239	1.00814	1.04356	1.07723	1.10889	1.13827	1.16509	1.1891	1.21006	1.22775	1.24198	1.25259	1.25945	1.26249	1.26165	1.25694	1.2484	1.23612	1.22024	1.20092	1.17837	1.15285	1.12461	1.09397	1.06123	1.02674	0.990843	0.953878	0.916196	0.878135	0.840025	0.802179	0.764888	0.728424	0.693029	0.658915
8.40407	0.454902	0.501811	0.546908	0.59059	0.633081	0.674817	0.716139	0.757077	0.797613	0.837685	0.877193	0.916004	0.953953	0.990848	1.02648	1.0606	1.09299	1.12338	1.15152	1.17716	1.20007	1.22002	1.23682	1.25028	1.26027	1.26667	1.26939	1.26842	1.26374	1.25541	1.24351	1.22815	1.20951	1.18777	1.16317	1.13596	1.10642	1.07484	1.04154	1.00684	0.971075	0.934558	0.897613	0.860549	0.823662	0.787229	0.751504	0.716717	0.683065
9.10298	0.488671	0.53381	0.577372	0.619518	0.66076	0.701532	0.741892	0.781847	0.821365	0.860377	0.89878	0.936442	0.973202	1.00888	1.04326	1.07614	1.10728	1.13644	1.1634	1.18792	1.20978	1.22878	1.24474	1.25748	1.26688	1.27284	1.27528	1.27419	1.26955	1.26142	1.24987	1.23501	1.21701	1.19604	1.17232	1.14607	1.11757	1.0871	1.05493	1.02138	0.986756	0.951355	0.915479	0.87942	0.843456	0.807848	0.772835	0.738629	0.705414
9.86001	0.520087	0.563703	0.605569	0.646438	0.686753	0.726601	0.76602	0.805005	0.843515	0.881478	0.918791	0.955323	0.990919	1.0254	1.05858	1.09025	1.12019	1.14819	1.17402	1.19747	1.21834	1.23643	1.25159	1.26365	1.2725	1.27805	1.28023	1.27902	1.27442	1.26648	1.25527	1.24089	1.2235	1.20325	1.18035	1.15503	1.12752	1.09808	1.067	1.03454	1.001	0.96666	0.931804	0.896705	0.861623	0.826802	0.792465	0.758809	0.726001
10.68	0.549234	0.590926	0.631627	0.671636	0.711086	0.750048	0.788552	0.826586	0.864107	0.901041	0.937285	0.972713	1.00718	1.04051	1.07252	1.10303	1.13182	1.1587	1.18345	1.20588	1.22581	1.24305	1.25745	1.26887	1.27721	1.28237	1.28431	1.283	1.27844	1.27068	1.25978	1.24586	1.22903	1.20947	1.18736	1.1629	1.13633	1.10788	1.07781	1.04639	1.01388	0.980549	0.946662	0.912474	0.878228	0.844152	0.810451	0.777308	0.74487
11.5682	0.575103	0.615966	0.655913	0.695145	0.733784	0.771902	0.809522	0.846633	0.883189	0.919119	0.954323	0.988679	1.02205	1.05426	1.08516	1.11454	1.14224	1.16805	1.19177	1.21324	1.23227	1.24871	1.26239	1.27322	1.28107	1.28587	1.28758	1.28617	1.28165	1.27407	1.26347	1.24998	1.23369	1.21478	1.19341	1.16977	1.14407	1.11656	1.08745	1.05701	1.02547	0.993092	0.960121	0.926793	0.893336	0.859959	0.826852	0.79418	0.762074
12.5302	0.598914	0.639179	0.678473	0.716998	0.754882	0.792197	0.828969	0.865188	0.900811	0.935768	0.969965	1.00328	1.03559	1.06674	1.09656	1.12488	1.15152	1.17631	1.19906	1.21962	1.2378	1.25347	1.26649	1.27675	1.28414	1.28861	1.29011	1.28861	1.28413	1.27671	1.2664	1.2533	1.23753	1.21922	1.19855	1.17568	1.15082	1.12418	1.09598	1.06646	1.03584	1.00436	0.972249	0.93973	0.907011	0.874286	0.841728	0.809484	0.777668
13.5723	0.620842	0.660621	0.699346	0.737231	0.774413	0.810971	0.846934	0.882298	0.917022	0.951042	0.984269	1.01659	1.04788	1.078	1.10679	1.13409	1.15973	1.18355	1.20539	1.22507	1.24246	1.25741	1.2698	1.27952	1.28649	1.29064	1.29193	1.29036	1.28592	1.27865	1.26861	1.25589	1.2406	1.22287	1.20284	1.1807	1.15662	1.13081	1.10346	1.0748	1.04505	1.01441	0.983111	0.951348	0.919317	0.887195	0.855139	0.823277	0.791707
14.701	0.640951	0.68034	0.718573	0.755882	0.792416	0.828264	0.863461	0.898009	0.931874	0.964996	0.997293	1.02866	1.05898	1.08811	1.11592	1.14225	1.16694	1.18984	1.2108	1.22967	1.2463	1.26057	1.27236	1.28158	1.28815	1.29201	1.29311	1.29146	1.28706	1.27994	1.27015	1.25779	1.24295	1.22576	1.20635	1.18489	1.16154	1.1365	1.10996	1.08211	1.05316	1.02332	0.992769	0.961709	0.930315	0.898747	0.867144	0.835619	0.804251
15.9236	0.659298	0.698382	0.736194	0.77299	0.808931	0.844117	0.878593	0.912369	0.945416	0.977682	1.00909	1.03955	1.06893	1.09713	1.124	1.14941	1.1732	1.19523	1.21536	1.23345	1.24937	1.263	1.27424	1.28299	1.28918	1.29276	1.29369	1.29197	1.2876	1.28062	1.27107	1.25904	1.24463	1.22794	1.20911	1.18828	1.16563	1.14131	1.11552	1.08843	1.06024	1.03113	1.00128	0.970871	0.940063	0.908998	0.877801	0.846567	0.815354
17.2478	0.675934	0.71479	0.752253	0.788595	0.823998	0.858572	0.892375	0.925423	0.957696	0.98915	1.01971	1.0493	1.07781	1.10512	1.1311	1.15563	1.17857	1.19977	1.21912	1.23648	1.25173	1.26476	1.27546	1.28377	1.28961	1.29293	1.2937	1.29191	1.28758	1.28072	1.27141	1.25969	1.24567	1.22945	1.21116	1.19094	1.16892	1.14529	1.12019	1.09381	1.06632	1.0379	1.0087	0.97889	0.948616	0.918006	0.887167	0.856175	0.825074
18.6822	0.690907	0.729611	0.766789	0.802738	0.837658	0.871672	0.90485	0.937216	0.968761	0.999448	1.02921	1.05798	1.08565	1.11211	1.13726	1.16096	1.18309	1.20352	1.22213	1.2388	1.25341	1.26587	1.27608	1.28398	1.28948	1.29256	1.29317	1.29133	1.28702	1.28029	1.27119	1.25977	1.24612	1.23034	1.21256	1.19289	1.17148	1.14847	1.12403	1.09831	1.07147	1.04368	1.01508	0.985817	0.956028	0.925823	0.895293	0.864498	0.833463
20.2359	0.704264	0.742885	0.779844	0.81546	0.849952	0.883458	0.91606	0.947793	0.978657	1.00862	1.03764	1.06563	1.09251	1.11817	1.14252	1.16544	1.18681	1.2065	1.22442	1.24044	1.25446	1.26638	1.27613	1.28363	1.28883	1.29167	1.29215	1.29024	1.28597	1.27936	1.27044	1.2593	1.246	1.23064	1.21332	1.19417	1.17332	1.15091	1.12707	1.10196	1.07573	1.04851	1.02046	0.991701	0.962347	0.932499	0.902231	0.871586	0.840572
21.9188	0.716052	0.754658	0.79146	0.826802	0.86092	0.89397	0.926046	0.957195	0.987425	1.01672	1.04502	1.07229	1.09842	1.12334	1.14694	1.16912	1.18977	1.20877	1.22603	1.24144	1.2549	1.26633	1.27564	1.28277	1.28767	1.29031	1.29065	1.28869	1.28444	1.27794	1.26921	1.25832	1.24534	1.23037	1.21349	1.19483	1.1745	1.15263	1.12935	1.10481	1.07913	1.05245	1.0249	0.996586	0.967619	0.93808	0.908026	0.877487	0.84645
23.7416	0.726313	0.76497	0.801676	0.836802	0.870602	0.903249	0.93485	0.965462	0.995106	1.02377	1.05142	1.078	1.10344	1.12765	1.15055	1.17203	1.192	1.21036	1.227	1.24184	1.25477	1.26573	1.27463	1.28142	1.28605	1.28848	1.2887	1.28669	1.28247	1.27606	1.2675	1.25685	1.24418	1.22956	1.21309	1.19488	1.17503	1.15367	1.13091	1.10689	1.08172	1.05552	1.02842	1.00051	0.971886	0.942609	0.912725	0.882245	0.851141
25.716	0.735091	0.773862	0.810533	0.845499	0.879036	0.911332	0.942508	0.972634	1.00174	1.02982	1.05686	1.0828	1.10759	1.13114	1.15338	1.17421	1.19355	1.2113	1.22736	1.24166	1.2541	1.26462	1.27313	1.2796	1.28397	1.28622	1.28631	1.28426	1.28006	1.27375	1.26535	1.25492	1.24253	1.22824	1.21215	1.19435	1.17495	1.15406	1.13177	1.10823	1.08352	1.05777	1.03107	1.00352	0.975187	0.946126	0.916365	0.885901	0.854686
27.8547	0.742424	0.781371	0.818067	0.85293	0.886258	0.918255	0.949057	0.978745	1.00736	1.03491	1.06138	1.08673	1.11091	1.13385	1.15547	1.17569	1.19444	1.21161	1.22714	1.24093	1.25291	1.26301	1.27117	1.27734	1.28147	1.28354	1.28352	1.28142	1.27725	1.27101	1.26276	1.25254	1.24041	1.22643	1.21069	1.19328	1.17429	1.15382	1.13197	1.10886	1.08458	1.05922	1.03289	1.00564	0.977558	0.948667	0.918986	0.888492	0.857123
30.1711	0.748352	0.787536	0.824314	0.859131	0.892304	0.924054	0.954532	0.983831	1.012	1.03907	1.06502	1.08982	1.11344	1.1358	1.15685	1.1765	1.19469	1.21134	1.22636	1.23968	1.25123	1.26094	1.26876	1.27465	1.27855	1.28045	1.28033	1.27819	1.27403	1.26788	1.25977	1.24973	1.23784	1.22414	1.20873	1.19167	1.17305	1.15298	1.13153	1.10881	1.08491	1.05991	1.03389	1.00691	0.97903	0.950266	0.920619	0.890053	0.858485
32.6803	0.752907	0.79239	0.829309	0.864135	0.897205	0.92876	0.958963	0.987922	1.0157	1.04233	1.0678	1.0921	1.11519	1.13703	1.15754	1.17667	1.19434	1.21049	1.22504	1.23792	1.24906	1.25841	1.26592	1.27154	1.27524	1.27698	1.27677	1.27458	1.27044	1.26436	1.25637	1.24651	1.23483	1.2214	1.20628	1.18955	1.17128	1.15156	1.13047	1.10811	1.08454	1.05986	1.03411	1.00736	0.979633	0.950951	0.921295	0.890612	0.858803
35.3981	0.75612	0.795963	0.833081	0.867971	0.900993	0.932404	0.962382	0.991049	1.01848	1.04471	1.06975	1.09359	1.11621	1.13755	1.15757	1.17621	1.19341	1.20909	1.2232	1.23567	1.24643	1.25545	1.26267	1.26804	1.27154	1.27314	1.27283	1.2706	1.26647	1.26046	1.25258	1.24288	1.23141	1.21821	1.20336	1.18692	1.16897	1.14957	1.12881	1.10677	1.0835	1.05908	1.03357	1.007	0.97939	0.950747	0.921039	0.890195	0.858101
38.3419	0.758018	0.798284	0.835659	0.870668	0.903694	0.935012	0.964815	0.993237	1.02036	1.04625	1.0709	1.09433	1.11651	1.1374	1.15697	1.17515	1.1919	1.20716	1.22086	1.23294	1.24336	1.25206	1.259	1.26415	1.26746	1.26892	1.26853	1.26626	1.26215	1.25619	1.24841	1.23886	1.22757	1.21459	1.19999	1.18382	1.16614	1.14704	1.12657	1.1048	1.0818	1.05761	1.03229	1.00586	0.978324	0.949678	0.919873	0.888825	0.8564
41.5305	0.758622	0.799375	0.837066	0.872251	0.905334	0.936609	0.966285	0.99451	1.02138	1.04696	1.07127	1.09432	1.1161	1.13659	1.15574	1.17351	1.18985	1.2047	1.21803	1.22976	1.23985	1.24826	1.25495	1.25988	1.26302	1.26435	1.26387	1.26157	1.25746	1.25155	1.24387	1.23445	1.22333	1.21055	1.19617	1.18024	1.16282	1.14397	1.12376	1.10223	1.07945	1.05546	1.03029	1.00395	0.976452	0.947759	0.917814	0.886517	0.853714
44.9843	0.757946	0.799254	0.837323	0.87274	0.905934	0.937217	0.966815	0.99489	1.02155	1.04687	1.07088	1.0936	1.11502	1.13514	1.1539	1.17129	1.18726	1.20175	1.21472	1.22612	1.23592	1.24406	1.2505	1.25523	1.25821	1.25943	1.25887	1.25653	1.25243	1.24657	1.23897	1.22966	1.21869	1.20609	1.1919	1.17619	1.15899	1.14038	1.12039	1.09907	1.07648	1.05264	1.02758	1.0013	0.973789	0.945007	0.914877	0.883283	0.850054
48.7254	0.755997	0.797933	0.836444	0.872151	0.90551	0.936853	0.966423	0.994394	1.02089	1.04599	1.06974	1.09217	1.11327	1.13305	1.15148	1.16852	1.18414	1.19829	1.21094	1.22205	1.23156	1.23945	1.24568	1.25022	1.25305	1.25415	1.25352	1.25115	1.24705	1.24122	1.2337	1.2245	1.21366	1.20121	1.1872	1.17168	1.15468	1.13626	1.11646	1.09532	1.07288	1.04916	1.02417	0.997907	0.970345	0.941429	0.911069	0.87913	0.845421
52.7775	0.752769	0.795416	0.834438	0.870498	0.904078	0.935533	0.965123	0.993037	1.01941	1.04433	1.06787	1.09004	1.11087	1.13036	1.14847	1.1652	1.1805	1.19435	1.20671	1.21754	1.22679	1.23445	1.24048	1.24485	1.24754	1.24853	1.24783	1.24542	1.24132	1.23553	1.22807	1.21896	1.20823	1.19593	1.18207	1.16671	1.14989	1.13164	1.11199	1.091	1.06867	1.04503	1.02007	0.993783	0.966127	0.937032	0.906394	0.874058	0.839811
57.1667	0.748246	0.791697	0.831307	0.867784	0.901644	0.933265	0.962926	0.990831	1.01713	1.04192	1.06528	1.08724	1.10783	1.12705	1.14489	1.16134	1.17636	1.18993	1.20202	1.21259	1.22162	1.22906	1.2349	1.23911	1.24167	1.24257	1.2418	1.23935	1.23524	1.22948	1.22207	1.21304	1.20242	1.19023	1.17651	1.16129	1.14461	1.1265	1.10698	1.0861	1.06385	1.04025	1.01528	0.988931	0.961136	0.931816	0.900848	0.86806	0.83321
61.9208	0.742389	0.78676	0.827044	0.86401	0.898212	0.930055	0.959838	0.987783	1.01405	1.03876	1.06198	1.08377	1.10415	1.12315	1.14075	1.15694	1.17171	1.18503	1.19688	1.20722	1.21603	1.22328	1.22894	1.233	1.23544	1.23625	1.23541	1.23294	1.22882	1.22307	1.21571	1.20675	1.19621	1.18413	1.17052	1.15542	1.13885	1.12085	1.10143	1.08062	1.05841	1.03482	1.00981	0.983347	0.955368	0.925773	0.894422	0.861119	0.825592
67.0704	0.735132	0.780568	0.821629	0.859165	0.893777	0.925901	0.955861	0.983895	1.01018	1.03484	1.05797	1.07962	1.09984	1.11864	1.13604	1.15201	1.16656	1.17966	1.19128	1.20142	1.21003	1.2171	1.22261	1.22653	1.22886	1.22958	1.22868	1.22617	1.22204	1.21631	1.20898	1.20007	1.18961	1.1776	1.16409	1.14908	1.13261	1.11468	1.09533	1.07456	1.05237	1.02874	1.00364	0.977026	0.948815	0.918893	0.887098	0.853208	0.816916
72.6481	0.726358	0.773061	0.815027	0.853228	0.888326	0.920797	0.950991	0.979166	1.00551	1.03017	1.05325	1.07481	1.0949	1.11355	1.13076	1.14655	1.1609	1.1738	1.18523	1.19518	1.20362	1.21053	1.21589	1.21969	1.22191	1.22255	1.22159	1.21904	1.2149	1.20918	1.20187	1.19301	1.1826	1.17066	1.15721	1.14228	1.12587	1.108	1.08868	1.06792	1.0457	1.02199	0.996768	0.969955	0.941461	0.911153	0.878846	0.844285	0.807116
78.6898	0.715854	0.764137	0.807181	0.846163	0.881836	0.914726	0.945216	0.973587	1.00005	1.02476	1.04782	1.06932	1.08932	1.10785	1.12492	1.14055	1.15473	1.16746	1.17873	1.18851	1.19679	1.20355	1.20878	1.21247	1.21459	1.21515	1.21414	1.21156	1.2074	1.20167	1.19438	1.18555	1.17518	1.16329	1.14989	1.135	1.11863	1.10079	1.08147	1.06068	1.0384	1.01458	0.989178	0.962116	0.933282	0.902522	0.869623	0.834288	0.796095
85.2339	0.703158	0.753621	0.797996	0.837912	0.874268	0.907661	0.938516	0.967143	0.993772	1.01857	1.04167	1.06316	1.0831	1.10154	1.11851	1.13401	1.14805	1.16064	1.17175	1.18138	1.18953	1.19616	1.20127	1.20485	1.20689	1.20738	1.20631	1.20369	1.19951	1.19377	1.18649	1.17768	1.16733	1.15547	1.1421	1.12724	1.11088	1.09303	1.07369	1.05284	1.03044	1.00647	0.980846	0.953481	0.924243	0.892954	0.859365	0.823122	0.783698
92.3222	0.688582	0.741167	0.787316	0.828384	0.865562	0.89956	0.930861	0.959811	0.986665	1.01161	1.03479	1.05631	1.07623	1.09462	1.11151	1.12691	1.14085	1.15331	1.1643	1.17381	1.18183	1.18835	1.19335	1.19684	1.1988	1.19922	1.1981	1.19544	1.19123	1.18548	1.1782	1.16938	1.15905	1.1472	1.13384	1.11897	1.1026	1.08472	1.06531	1.04436	1.02182	0.997641	0.971742	0.944011	0.914295	0.882384	0.847979	0.810641	0.769655
100	0.69007	0.725777	0.77485	0.817431	0.855627	0.89036	0.922204	0.951555	0.978698	1.00385	1.02716	1.04875	1.0687	1.08707	1.10392	1.11925	1.1331	1.14547	1.15636	1.16576	1.17368	1.1801	1.18501	1.18841	1.1903	1.19065	1.18948	1.18678	1.18254	1.17677	1.16947	1.16065	1.15031	1.13845	1.12507	1.11018	1.09377	1.07582	1.05631	1.03522	1.01249	0.988058	0.961822	0.933653	0.90337	0.870717	0.835323	0.796602	0.753416
[truncated: 1 more columns]

## Sheet: Figure3b-landscape
sigma\E	1	1.1514	1.32571	1.52642	1.75751	2.02359	2.32995	2.6827	3.08884	3.55648	4.09492	4.71487	5.42868	6.25055	7.19686	8.28643	9.54095	10.9854	12.6486	14.5635	16.7683	19.307	22.23	25.5955	29.4705	33.9322	39.0694	44.9843	51.7947	59.6362	68.6649	79.0604	91.0298	104.811	120.679	138.95	159.986	184.207	212.095	244.205	281.177	323.746	372.759	429.193	494.171	568.987	655.129	754.312	868.511
1.99526	0.0291103	0.0403957	0.0509462	0.0667799	0.0836983	0.1017	0.12336	0.147801	0.17424	0.202751	0.23325	0.265197	0.298346	0.332594	0.36784	0.404043	0.441082	0.478627	0.516022	0.552253	0.586011	0.615838	0.6404	0.658719	0.67037	0.675557	0.67504	0.66993	0.661365	0.650254	0.637031	0.621568	0.603256	0.581262	0.554688	0.523028	0.486326	0.445254	0.401046	0.355383	0.309933	0.266216	0.225436	0.188506	0.156266	0.127865	0.103011	0.0812304	0.0639506
2.16119	0.037707	0.049908	0.0657701	0.0852059	0.104438	0.12668	0.152739	0.180157	0.209589	0.241389	0.274961	0.310109	0.346687	0.384358	0.422846	0.461868	0.501053	0.539894	0.577702	0.613608	0.646616	0.675708	0.699982	0.718765	0.731737	0.738942	0.740749	0.737724	0.730473	0.719498	0.705036	0.687072	0.665365	0.639572	0.609412	0.574847	0.536146	0.493938	0.449222	0.403218	0.357222	0.312631	0.270217	0.230686	0.194396	0.162771	0.134588	0.109524	0.0873249
2.34093	0.0470823	0.0611614	0.0841829	0.105447	0.127359	0.156292	0.185283	0.215567	0.248472	0.283053	0.319319	0.357291	0.396577	0.436782	0.477556	0.518472	0.559042	0.598691	0.636753	0.672483	0.705097	0.733833	0.758027	0.777179	0.791004	0.799426	0.802569	0.800681	0.794054	0.782944	0.767514	0.747832	0.723871	0.695602	0.663074	0.626494	0.586286	0.543143	0.497904	0.45152	0.405022	0.359373	0.315655	0.274356	0.235818	0.200262	0.16872	0.141117	0.116402
2.53561	0.0567423	0.0801682	0.104185	0.126686	0.157312	0.188717	0.220204	0.254223	0.289689	0.326635	0.365347	0.405592	0.446881	0.488885	0.531187	0.573307	0.61471	0.654811	0.692986	0.728579	0.76094	0.789455	0.813591	0.832928	0.847182	0.856211	0.86	0.858615	0.852179	0.840827	0.824685	0.803864	0.778476	0.748681	0.714713	0.676919	0.635798	0.591995	0.546279	0.499612	0.452722	0.406437	0.361483	0.318643	0.278479	0.240996	0.206363	0.17459	0.147974
2.74647	0.0729667	0.100402	0.125013	0.154968	0.189707	0.223127	0.258127	0.294693	0.332251	0.371313	0.412153	0.454046	0.496763	0.539977	0.583228	0.626034	0.667853	0.708119	0.746245	0.781642	0.81374	0.842011	0.865992	0.885302	0.899658	0.908875	0.912859	0.91159	0.905108	0.893494	0.876858	0.855346	0.829146	0.798511	0.763769	0.725361	0.683813	0.639742	0.593855	0.546896	0.499769	0.453101	0.407498	0.363525	0.321623	0.28278	0.246588	0.213194	0.182635
2.97488	0.0940608	0.121233	0.148704	0.187789	0.223747	0.25971	0.297765	0.336103	0.375285	0.416641	0.458885	0.501948	0.545638	0.589576	0.633328	0.67642	0.718326	0.758503	0.796401	0.831478	0.863218	0.891141	0.914826	0.933914	0.948125	0.957253	0.961168	0.959809	0.953178	0.941334	0.92439	0.902518	0.875942	0.844963	0.809957	0.77138	0.729769	0.685757	0.639966	0.59308	0.545784	0.498849	0.452929	0.408397	0.365713	0.325236	0.287562	0.25295	0.221122
3.22228	0.115383	0.142105	0.182791	0.221841	0.258666	0.298675	0.338059	0.377652	0.419195	0.461733	0.504955	0.548809	0.59306	0.637338	0.681235	0.724296	0.766015	0.805877	0.843366	0.877975	0.909225	0.936671	0.959917	0.978624	0.992515	1.00138	1.00508	1.00353	0.996729	0.984725	0.967636	0.945645	0.919004	0.888033	0.853121	0.814728	0.773379	0.72965	0.684191	0.637611	0.590531	0.54356	0.49728	0.452536	0.409428	0.368341	0.329577	0.293355	0.260341
3.49025	0.136525	0.174784	0.217407	0.256395	0.297335	0.338049	0.378302	0.419854	0.462762	0.506091	0.549935	0.594242	0.63871	0.683013	0.726773	0.769544	0.810847	0.850197	0.887106	0.9211	0.951727	0.97857	1.00126	1.01946	1.03292	1.04142	1.04482	1.04306	1.0361	1.02401	1.00692	0.984997	0.958515	0.927793	0.893234	0.855278	0.814431	0.77124	0.726285	0.680186	0.633541	0.586886	0.540764	0.495669	0.452261	0.410891	0.371682	0.334895	0.300725
3.78052	0.164024	0.210643	0.252127	0.293825	0.336106	0.377214	0.418662	0.462083	0.505556	0.549321	0.593533	0.637956	0.682358	0.726435	0.769825	0.812092	0.85279	0.89146	0.927643	0.960891	0.99078	1.01691	1.03894	1.05656	1.06951	1.07759	1.08068	1.07869	1.07162	1.05952	1.04253	1.02082	0.994667	0.964381	0.930346	0.893008	0.852844	0.810368	0.766126	0.720675	0.674576	0.628443	0.582712	0.537863	0.49433	0.452491	0.413031	0.375936	0.341341
4.09492	0.201919	0.246019	0.288372	0.332382	0.374489	0.415709	0.459813	0.503507	0.547225	0.591236	0.635467	0.679748	0.723848	0.767502	0.810324	0.851915	0.891855	0.929709	0.965046	0.997443	1.0265	1.05185	1.07315	1.09013	1.10253	1.11017	1.11293	1.11073	1.10359	1.09155	1.07475	1.05336	1.02765	0.997933	0.964566	0.92797	0.88861	0.846985	0.803595	0.758965	0.713621	0.668077	0.622877	0.578471	0.53524	0.493563	0.45377	0.416143	0.381206
4.43546	0.238425	0.281332	0.327133	0.370308	0.412042	0.456108	0.5001	0.543807	0.587588	0.631542	0.675555	0.719477	0.763111	0.806154	0.848254	0.889033	0.928093	0.965025	0.999424	1.03089	1.05905	1.08356	1.10409	1.12039	1.13222	1.13942	1.14186	1.13949	1.13231	1.12038	1.10383	1.08285	1.05768	1.02861	0.996005	0.960256	0.921799	0.881098	0.838665	0.794968	0.750505	0.705764	0.661216	0.617304	0.574525	0.533181	0.493585	0.456025	0.420747
4.80433	0.273662	0.320698	0.364915	0.407251	0.451176	0.495513	0.539242	0.582794	0.626422	0.670075	0.713674	0.757083	0.800087	0.842381	0.883636	0.923496	0.961585	0.997519	1.03091	1.0614	1.08862	1.11225	1.13199	1.14759	1.15885	1.16561	1.16775	1.16523	1.15805	1.14628	1.13004	1.10951	1.08493	1.05658	1.0248	0.989966	0.952486	0.9128	0.871367	0.828673	0.785182	0.741346	0.697612	0.654409	0.612135	0.571153	0.531866	0.494508	0.459302
5.20387	0.313468	0.358599	0.4015	0.445271	0.489949	0.533708	0.57704	0.620314	0.663548	0.706727	0.749764	0.79253	0.83477	0.876206	0.916524	0.955387	0.99244	1.02732	1.05967	1.08913	1.11539	1.13812	1.15707	1.17198	1.18267	1.189	1.19086	1.18821	1.18106	1.16948	1.15359	1.13355	1.1096	1.08201	1.0511	1.01722	0.980762	0.942138	0.901782	0.860136	0.817647	0.774788	0.731952	0.689548	0.647961	0.607544	0.56862	0.531474	0.496357
5.63664	0.351653	0.395018	0.43868	0.483632	0.527394	0.570506	0.6134	0.656174	0.698866	0.741433	0.783812	0.825806	0.867186	0.907682	0.946996	0.984806	1.02078	1.05457	1.08585	1.11428	1.13956	1.1614	1.17955	1.19378	1.20392	1.20983	1.21143	1.20867	1.20158	1.19021	1.17469	1.15517	1.13188	1.10508	1.07505	1.04215	1.00674	0.969203	0.929955	0.889412	0.847995	0.806123	0.764208	0.722669	0.681839	0.642062	0.603652	0.566888	0.532018
6.1054	0.388008	0.431696	0.476781	0.52048	0.563355	0.605838	0.64812	0.69028	0.732311	0.774195	0.815799	0.856938	0.897386	0.936883	0.975145	1.01187	1.04673	1.07942	1.10962	1.13701	1.16132	1.18228	1.19964	1.2132	1.22281	1.22833	1.22968	1.22684	1.21982	1.20869	1.19355	1.17457	1.15194	1.12593	1.09681	1.06489	1.03053	0.994097	0.955969	0.916546	0.876225	0.835404	0.794469	0.753793	0.713731	0.67464	0.636798	0.600471	0.565898
6.61315	0.424549	0.46958	0.513123	0.555722	0.597759	0.639523	0.68112	0.722575	0.763886	0.804992	0.845749	0.885971	0.925436	0.963895	1.00108	1.03669	1.07044	1.10202	1.13114	1.15751	1.18086	1.20094	1.21754	1.23046	1.23955	1.24469	1.24582	1.24291	1.23598	1.22509	1.21034	1.1919	1.16995	1.14473	1.1165	1.08557	1.05226	1.01692	0.979918	0.941617	0.902399	0.86264	0.822707	0.782955	0.743722	0.705324	0.668052	0.632168	0.597906
7.16312	0.462123	0.505417	0.547689	0.58925	0.630479	0.671497	0.712349	0.753038	0.793572	0.833844	0.873705	0.912967	0.951416	0.988813	1.0249	1.0594	1.09203	1.12251	1.15057	1.17593	1.19834	1.21758	1.23343	1.24572	1.25432	1.25911	1.26004	1.25707	1.25024	1.2396	1.22525	1.20734	1.18606	1.16162	1.13428	1.10432	1.07205	1.03779	1.0019	0.964709	0.926589	0.88789	0.848961	0.81014	0.771748	0.734086	0.697432	0.662036	0.628119
7.75882	0.497344	0.539246	0.580333	0.621032	0.661471	0.701714	0.741757	0.781673	0.821391	0.860791	0.899721	0.937997	0.975412	1.01174	1.04672	1.08011	1.11164	1.14104	1.16805	1.19243	1.21393	1.23234	1.24748	1.25917	1.2673	1.27175	1.27249	1.26948	1.26275	1.25236	1.23841	1.22104	1.20041	1.17674	1.15027	1.12126	1.09001	1.05681	1.022	0.985911	0.948872	0.91122	0.873287	0.835391	0.797837	0.760912	0.724879	0.689975	0.656408
8.40407	0.530241	0.570925	0.611146	0.651044	0.6907	0.730091	0.769376	0.808501	0.847377	0.885881	0.92386	0.961137	0.997512	1.03276	1.06666	1.09895	1.12939	1.15774	1.18373	1.20715	1.22777	1.24539	1.25984	1.27096	1.27863	1.28278	1.28334	1.2803	1.27368	1.26354	1.24998	1.23312	1.21314	1.19022	1.16459	1.13651	1.10624	1.07408	1.04034	1.00531	0.969329	0.932703	0.895746	0.858759	0.822031	0.785833	0.750412	0.715992	0.682766
9.10298	0.560794	0.600675	0.640129	0.679232	0.718025	0.7567	0.79523	0.833552	0.871573	0.909169	0.946192	0.982469	1.01781	1.052	1.08482	1.11604	1.14542	1.17273	1.19774	1.22023	1.24	1.25686	1.27064	1.28122	1.28846	1.29231	1.29271	1.28965	1.28314	1.27326	1.26007	1.24372	1.22436	1.20217	1.17736	1.15018	1.12087	1.08971	1.05699	1.023	0.988045	0.952415	0.916407	0.880305	0.844381	0.80889	0.774064	0.740111	0.707208
9.86001	0.589315	0.62852	0.667157	0.705462	0.743598	0.781571	0.819348	0.856865	0.894029	0.930717	0.966787	1.00207	1.03639	1.06953	1.1013	1.13147	1.15982	1.18613	1.21019	1.23179	1.25074	1.26687	1.28002	1.29007	1.29692	1.30049	1.30074	1.29766	1.29127	1.28163	1.26882	1.25296	1.2342	1.21271	1.18869	1.16237	1.13398	1.10379	1.07206	1.03907	1.0051	0.970431	0.93534	0.900092	0.864944	0.830134	0.795877	0.762367	0.729763
10.68	0.615784	0.654186	0.6922	0.729936	0.767444	0.804731	0.841766	0.878486	0.914799	0.95059	0.985719	1.02003	1.05334	1.08547	1.11621	1.14536	1.17271	1.19806	1.2212	1.24194	1.26011	1.27554	1.28809	1.29765	1.30411	1.30742	1.30753	1.30444	1.29817	1.28876	1.27631	1.26093	1.24274	1.22193	1.19867	1.17318	1.14568	1.11641	1.08563	1.0536	1.02058	0.986831	0.952617	0.918189	0.883782	0.849619	0.815902	0.782803	0.750468
11.5682	0.639852	0.6779	0.715469	0.75268	0.789591	0.826215	0.862525	0.898462	0.933941	0.968851	1.00306	1.03641	1.06875	1.09988	1.12963	1.1578	1.18419	1.20861	1.23087	1.25079	1.26821	1.28297	1.29496	1.30404	1.31015	1.31321	1.31319	1.31009	1.30393	1.29476	1.28266	1.26773	1.2501	1.22993	1.20739	1.18269	1.15604	1.12766	1.09779	1.06667	1.03455	1.00169	0.968312	0.934662	0.900958	0.867407	0.834192	0.801471	0.769369
12.5302	0.662045	0.699815	0.736996	0.773725	0.810073	0.84606	0.881669	0.916846	0.951513	0.985565	1.01888	1.0513	1.08269	1.11287	1.14166	1.16887	1.19434	1.21787	1.23929	1.25842	1.27513	1.28927	1.3007	1.30935	1.31511	1.31794	1.31781	1.31471	1.30866	1.29971	1.28794	1.27344	1.25634	1.23679	1.21495	1.191	1.16515	1.13761	1.10861	1.07836	1.04711	1.01508	0.982494	0.949579	0.916538	0.883558	0.850807	0.818425	0.786519
13.5723	0.682407	0.719967	0.756814	0.793105	0.828926	0.864309	0.899246	0.933691	0.967573	1.0008	1.03324	1.06477	1.09524	1.1245	1.15236	1.17867	1.20325	1.22593	1.24654	1.26494	1.28096	1.2945	1.30542	1.31364	1.31908	1.3217	1.32146	1.31836	1.31242	1.30369	1.29223	1.27815	1.26156	1.24259	1.22141	1.19818	1.17309	1.14635	1.11817	1.08875	1.05831	1.02706	0.995231	0.963008	0.930585	0.898134	0.865805	0.833722	0.801971
14.701	0.700979	0.738391	0.774957	0.810855	0.84619	0.881005	0.915303	0.949049	0.982178	1.0146	1.04621	1.07689	1.10648	1.13485	1.16183	1.18727	1.211	1.23287	1.25272	1.2704	1.28578	1.29875	1.30918	1.31701	1.32215	1.32456	1.32422	1.32112	1.31529	1.30676	1.29561	1.28192	1.26581	1.2474	1.22684	1.20429	1.17993	1.15395	1.12654	1.09789	1.06822	1.03772	1.00659	0.975014	0.943163	0.911197	0.879247	0.84742	0.815783
15.9236	0.717802	0.755125	0.791463	0.827017	0.861907	0.896194	0.929891	0.962972	0.995385	1.02705	1.05786	1.08771	1.11647	1.14399	1.17013	1.19473	1.21766	1.23875	1.25787	1.27488	1.28966	1.30208	1.31206	1.31951	1.32436	1.32659	1.32615	1.32306	1.31732	1.309	1.29813	1.28482	1.26916	1.25128	1.23131	1.20941	1.18573	1.16046	1.13378	1.10587	1.07692	1.04711	1.01664	0.985657	0.954334	0.922807	0.891192	0.859577	0.828012
17.2478	0.732915	0.770209	0.806372	0.841629	0.87612	0.909921	0.943056	0.975512	1.00725	1.03819	1.06824	1.09731	1.12526	1.15198	1.17731	1.20113	1.22329	1.24365	1.26208	1.27846	1.29265	1.30457	1.31411	1.3212	1.32579	1.32784	1.32731	1.32423	1.31859	1.31045	1.29986	1.28691	1.27168	1.25429	1.23488	1.21358	1.19055	1.16595	1.13995	1.11273	1.08445	1.0553	1.02543	0.994998	0.964156	0.933022	0.901696	0.87025	0.838714
18.6822	0.74636	0.783682	0.819724	0.854734	0.888872	0.922229	0.954845	0.986717	1.01781	1.04807	1.07741	1.10573	1.13293	1.15888	1.18345	1.20652	1.22796	1.24763	1.2654	1.28117	1.29482	1.30625	1.31539	1.32215	1.32649	1.32836	1.32776	1.32468	1.31914	1.31118	1.30085	1.28822	1.2734	1.25649	1.2376	1.21687	1.19444	1.17047	1.14511	1.11853	1.09088	1.06233	1.03302	1.00309	0.972685	0.941898	0.910817	0.879494	0.847943
20.2359	0.758178	0.795585	0.831558	0.866371	0.900204	0.933164	0.965305	0.996636	1.02713	1.05675	1.08542	1.11304	1.13952	1.16474	1.1886	1.21096	1.23171	1.25072	1.26788	1.28308	1.29621	1.30719	1.31594	1.32239	1.32649	1.32821	1.32754	1.32446	1.31901	1.31122	1.30113	1.28882	1.27438	1.25791	1.23951	1.21931	1.19745	1.17407	1.14931	1.12332	1.09626	1.06826	1.03946	1.01	0.979974	0.949489	0.918607	0.887363	0.855754
21.9188	0.76841	0.805958	0.841916	0.876583	0.910159	0.942768	0.974479	1.00531	1.03526	1.06428	1.09231	1.11927	1.14508	1.16963	1.1928	1.2145	1.2346	1.25299	1.26957	1.28423	1.29688	1.30743	1.31582	1.32197	1.32585	1.32743	1.32668	1.32362	1.31825	1.31061	1.30076	1.28875	1.27466	1.2586	1.24066	1.22096	1.19963	1.1768	1.15259	1.12716	1.10063	1.07314	1.04481	1.01576	0.986074	0.955844	0.925115	0.893907	0.862195
23.7416	0.777095	0.81484	0.850836	0.885408	0.918777	0.951083	0.982409	1.01279	1.04223	1.0707	1.09814	1.12449	1.14966	1.17357	1.1961	1.21717	1.23666	1.25447	1.27051	1.28466	1.29686	1.30701	1.31505	1.32093	1.32461	1.32604	1.32523	1.32217	1.31689	1.3094	1.29976	1.28803	1.27428	1.2586	1.24109	1.22186	1.20102	1.17869	1.155	1.13008	1.10404	1.07701	1.04911	1.02042	0.99103	0.96101	0.93039	0.899173	0.867316
25.716	0.784271	0.822269	0.858357	0.892886	0.926097	0.958148	0.989137	1.01911	1.04809	1.07604	1.10294	1.12872	1.1533	1.17661	1.19855	1.21903	1.23795	1.25521	1.27073	1.28441	1.29618	1.30596	1.31368	1.3193	1.32278	1.32409	1.32322	1.32017	1.31496	1.30761	1.29817	1.2867	1.27326	1.25794	1.24083	1.22203	1.20165	1.17979	1.15658	1.13212	1.10653	1.07992	1.05239	1.02402	0.994886	0.96503	0.934475	0.903205	0.871159
27.8547	0.789976	0.828282	0.864516	0.899053	0.932155	0.964	0.994699	1.02431	1.05287	1.08036	1.10676	1.132	1.15604	1.17879	1.20017	1.2201	1.23849	1.25524	1.27028	1.28352	1.29489	1.30431	1.31174	1.31712	1.32041	1.3216	1.32067	1.31763	1.31248	1.30527	1.29601	1.28478	1.27164	1.25666	1.23992	1.22152	1.20156	1.18013	1.15735	1.13332	1.10814	1.08191	1.05471	1.02661	0.99768	0.967944	0.937409	0.906042	0.873766
30.1711	0.794243	0.832914	0.869347	0.903944	0.936988	0.968675	0.999131	1.02843	1.05662	1.08369	1.10962	1.13438	1.15791	1.18015	1.20101	1.22043	1.23832	1.25459	1.26918	1.28201	1.293	1.3021	1.30924	1.31439	1.31752	1.3186	1.31762	1.31458	1.3095	1.3024	1.29332	1.28232	1.26944	1.25477	1.23837	1.22034	1.20077	1.17974	1.15735	1.13371	1.10889	1.08299	1.05608	1.02822	0.999448	0.969789	0.93923	0.907722	0.875171
32.6803	0.797102	0.836195	0.872881	0.907591	0.940627	0.972205	1.00247	1.0315	1.05936	1.08605	1.11157	1.13588	1.15895	1.18071	1.20109	1.22004	1.23746	1.25329	1.26746	1.2799	1.29055	1.29933	1.30622	1.31116	1.31413	1.3151	1.31407	1.31104	1.30601	1.29903	1.29011	1.27931	1.26669	1.2523	1.23622	1.21853	1.19931	1.17864	1.15661	1.13332	1.10883	1.08322	1.05655	1.02888	1.00022	0.970596	0.939969	0.908277	0.875407
35.3981	0.79858	0.838153	0.875149	0.910023	0.943103	0.97462	1.00473	1.03355	1.06112	1.08748	1.11263	1.13654	1.15918	1.1805	1.20044	1.21895	1.23594	1.25137	1.26515	1.27723	1.28754	1.29605	1.30269	1.30743	1.31025	1.31113	1.31005	1.30702	1.30205	1.29517	1.2864	1.27579	1.2634	1.24927	1.23348	1.2161	1.1972	1.17686	1.15515	1.13217	1.10796	1.0826	1.05614	1.02861	1.00003	0.970394	0.939655	0.907735	0.8745
38.3419	0.798699	0.838814	0.876175	0.911267	0.944441	0.975948	1.00596	1.0346	1.06194	1.08801	1.11282	1.13637	1.15863	1.17955	1.19909	1.21719	1.23379	1.24883	1.26226	1.274	1.28402	1.29225	1.29867	1.30323	1.30591	1.30669	1.30557	1.30254	1.29763	1.29084	1.2822	1.27177	1.25958	1.2457	1.23017	1.21307	1.19446	1.17441	1.153	1.13028	1.10632	1.08117	1.05487	1.02745	0.998899	0.969207	0.938312	0.906118	0.872474
41.5305	0.797473	0.838194	0.87598	0.911346	0.944666	0.976211	1.00617	1.03468	1.06182	1.08765	1.11218	1.13541	1.15732	1.17788	1.19705	1.21478	1.23102	1.24571	1.2588	1.27024	1.27998	1.28797	1.29417	1.29856	1.30112	1.30181	1.30065	1.29762	1.29275	1.28604	1.27754	1.26726	1.25527	1.24159	1.22631	1.20946	1.19111	1.17132	1.15016	1.12767	1.10392	1.07894	1.05277	1.0254	0.996846	0.967055	0.93596	0.903446	0.869343
44.9843	0.794911	0.836309	0.874581	0.910277	0.943796	0.975431	1.00539	1.03382	1.06081	1.08643	1.11071	1.13366	1.15527	1.17551	1.19434	1.21174	1.22764	1.24202	1.2548	1.26596	1.27543	1.2832	1.28921	1.29344	1.29588	1.29649	1.29529	1.29226	1.28743	1.2808	1.2724	1.26227	1.25045	1.23697	1.2219	1.20527	1.18715	1.1676	1.14665	1.12437	1.10079	1.07594	1.04984	1.0225	0.993888	0.963954	0.932613	0.899731	0.865119
48.7254	0.791009	0.833162	0.871987	0.908073	0.941847	0.973622	1.00362	1.03202	1.05891	1.08437	1.10845	1.13116	1.15249	1.17244	1.19098	1.20807	1.22368	1.23776	1.25027	1.26116	1.2704	1.27796	1.28379	1.28788	1.2902	1.29074	1.2895	1.28647	1.28167	1.27511	1.26681	1.25681	1.24514	1.23184	1.21695	1.20053	1.18261	1.16325	1.14249	1.12037	1.09692	1.07217	1.04611	1.01875	0.990037	0.959915	0.92828	0.894979	0.859802
52.7775	0.785752	0.82875	0.868203	0.904743	0.938829	0.970798	1.0009	1.0293	1.05613	1.08148	1.10539	1.1279	1.149	1.1687	1.18698	1.2038	1.21914	1.23295	1.2452	1.25586	1.26489	1.27225	1.27792	1.28187	1.28409	1.28456	1.28328	1.28025	1.27548	1.26898	1.26077	1.25088	1.23935	1.2262	1.21148	1.19523	1.17748	1.15829	1.13768	1.11569	1.09233	1.06763	1.04158	1.01415	0.985301	0.954944	0.922965	0.889192	0.853388
57.1667	0.779107	0.823059	0.863223	0.900286	0.934746	0.966965	0.997208	1.02567	1.05249	1.07776	1.10156	1.1239	1.14481	1.1643	1.18234	1.19892	1.21402	1.2276	1.23962	1.25007	1.25889	1.26608	1.2716	1.27543	1.27755	1.27796	1.27664	1.27361	1.26886	1.26241	1.25428	1.24449	1.23308	1.22006	1.20548	1.18938	1.17178	1.15272	1.13223	1.11033	1.08704	1.06235	1.03626	1.00872	0.979681	0.949041	0.916664	0.882359	0.84586
61.9208	0.771016	0.816056	0.857029	0.894695	0.929595	0.962123	0.992566	1.02114	1.04799	1.07324	1.09695	1.11917	1.13993	1.15923	1.17708	1.19345	1.20833	1.2217	1.23352	1.24377	1.25242	1.25945	1.26483	1.26855	1.27058	1.27093	1.26958	1.26654	1.26181	1.2554	1.24734	1.23763	1.22632	1.21342	1.19896	1.18297	1.16549	1.14654	1.12613	1.10429	1.08102	1.05631	1.03014	1.00245	0.973174	0.942199	0.909367	0.874462	0.837188
67.0704	0.76138	0.807688	0.84959	0.88795	0.923366	0.956266	0.986967	1.0157	1.04264	1.0679	1.09157	1.11371	1.13435	1.1535	1.17119	1.18738	1.20208	1.21526	1.2269	1.23698	1.24548	1.25236	1.25762	1.26123	1.26318	1.26347	1.26209	1.25904	1.25432	1.24795	1.23994	1.23031	1.21908	1.20627	1.19191	1.17602	1.15863	1.13975	1.1194	1.09758	1.07429	1.04952	1.02322	0.995333	0.965771	0.934403	0.901051	0.86547	0.827322
72.6481	0.750031	0.797866	0.840855	0.880019	0.916036	0.94938	0.9804	1.00935	1.03642	1.06174	1.08542	1.10751	1.12807	1.14712	1.16467	1.18072	1.19526	1.20828	1.21977	1.2297	1.23805	1.2448	1.24995	1.25347	1.25534	1.25558	1.25416	1.2511	1.24639	1.24005	1.23209	1.22251	1.21135	1.19861	1.18433	1.16851	1.15117	1.13234	1.11201	1.09018	1.06684	1.04196	1.01549	0.987356	0.957452	0.92563	0.891684	0.855334	0.81619
78.6898	0.736665	0.786447	0.830739	0.870849	0.90757	0.941441	0.972849	1.00207	1.02933	1.05476	1.07848	1.10058	1.12109	1.14007	1.15752	1.17345	1.18787	1.20076	1.21211	1.2219	1.23013	1.23677	1.24182	1.24525	1.24706	1.24725	1.2458	1.24272	1.23802	1.2317	1.22376	1.21423	1.20312	1.19044	1.1762	1.16043	1.14313	1.12431	1.10396	1.08209	1.05865	1.03362	1.00693	0.978498	0.948192	0.915842	0.881215	0.843982	0.803676
85.2339	0.720593	0.77318	0.819113	0.860359	0.897914	0.932409	0.964283	0.993852	1.02135	1.04694	1.07076	1.0929	1.11341	1.13234	1.14973	1.16558	1.17989	1.19267	1.20391	1.2136	1.22172	1.22826	1.23322	1.23658	1.23833	1.23847	1.23699	1.23389	1.22919	1.22287	1.21496	1.20546	1.19438	1.18173	1.16752	1.15177	1.13448	1.11564	1.09524	1.07328	1.04971	1.02448	0.997524	0.968728	0.937949	0.904988	0.86957	0.831304	0.789597
92.3222	0.702412	0.75756	0.805754	0.848424	0.886986	0.922227	0.954661	0.984648	1.01245	1.03826	1.06223	1.08445	1.105	1.12393	1.14129	1.15708	1.17132	1.18402	1.19517	1.20476	1.2128	1.21926	1.22414	1.22743	1.22912	1.22922	1.22771	1.2246	1.21988	1.21357	1.20567	1.19618	1.18511	1.17248	1.15828	1.14252	1.1252	1.10631	1.08583	1.06374	1.03999	1.01451	0.987225	0.958001	0.926668	0.892992	0.856642	0.817127	0.77363
100	0.703066	0.738009	0.790246	0.834836	0.874661	0.91081	0.94392	0.974416	1.0026	1.02869	1.05286	1.07521	1.09584	1.11481	1.13217	1.14794	1.16214	1.17478	1.18586	1.19539	1.20335	1.20974	1.21456	1.21779	1.21944	1.21949	1.21795	1.21482	1.21009	1.20377	1.19586	1.18637	1.1753	1.16266	1.14844	1.13265	1.11527	1.09629	1.07569	1.05343	1.02945	1.00367	0.97599	0.946257	0.914269	0.879744	0.842264	0.80116	0.755081
[truncated: 1 more columns]

## Sheet: Figure3c-landscape
sigma\E	1	1.1514	1.32571	1.52642	1.75751	2.02359	2.32995	2.6827	3.08884	3.55648	4.09492	4.71487	5.42868	6.25055	7.19686	8.28643	9.54095	10.9854	12.6486	14.5635	16.7683	19.307	22.23	25.5955	29.4705	33.9322	39.0694	44.9843	51.7947	59.6362	68.6649	79.0604	91.0298	104.811	120.679	138.95	159.986	184.207	212.095	244.205	281.177	323.746	372.759	429.193	494.171	568.987	655.129	754.312	868.511
1.99526	0.0465794	0.0540597	0.0618017	0.0700575	0.0795395	0.0907728	0.104132	0.119776	0.137711	0.157827	0.179993	0.204146	0.230386	0.258926	0.290049	0.324023	0.360969	0.400657	0.442486	0.485404	0.527866	0.567979	0.603708	0.633154	0.654842	0.667937	0.672357	0.66873	0.658223	0.642168	0.62188	0.598377	0.572209	0.543534	0.512262	0.478305	0.441608	0.402511	0.361759	0.320325	0.27939	0.240161	0.203771	0.170894	0.141938	0.117019	0.0962251	0.0789521	0.0647876
2.16119	0.0560521	0.0651948	0.0758156	0.0867743	0.0989132	0.112816	0.12888	0.147348	0.168323	0.191828	0.217794	0.246165	0.276927	0.310105	0.345729	0.383755	0.423993	0.466041	0.50916	0.552263	0.594007	0.632861	0.667261	0.695789	0.717337	0.731241	0.737331	0.735901	0.727602	0.713288	0.693852	0.670021	0.642378	0.611326	0.577131	0.540019	0.500331	0.458595	0.415528	0.371986	0.328964	0.2875	0.248416	0.212412	0.179955	0.15137	0.126554	0.105335	0.0874703
2.34093	0.0677992	0.0797868	0.093186	0.107365	0.122397	0.139182	0.158162	0.179624	0.203725	0.230516	0.259969	0.292007	0.326522	0.363382	0.402422	0.44339	0.485886	0.529335	0.57296	0.615775	0.656639	0.6943	0.727527	0.755215	0.776488	0.790778	0.797855	0.797803	0.790971	0.777878	0.759119	0.735292	0.706975	0.674615	0.638669	0.599607	0.557979	0.51439	0.469576	0.424368	0.379661	0.336298	0.295036	0.25652	0.22126	0.189484	0.161298	0.13666	0.11545
2.53561	0.0832359	0.0981855	0.114617	0.131899	0.150047	0.169785	0.191698	0.21609	0.243138	0.272904	0.305355	0.34039	0.377832	0.417435	0.458884	0.501779	0.545609	0.589736	0.633384	0.675654	0.715557	0.752066	0.784187	0.81103	0.831865	0.846184	0.853719	0.854433	0.848496	0.836227	0.818052	0.794452	0.76593	0.733008	0.696241	0.656193	0.613478	0.568788	0.522876	0.476552	0.430598	0.38579	0.342834	0.302347	0.26478	0.230428	0.199476	0.171951	0.147691
2.74647	0.101416	0.120745	0.140168	0.160276	0.181495	0.204094	0.228783	0.255888	0.285576	0.317901	0.352812	0.390167	0.429735	0.471202	0.514176	0.558176	0.602634	0.64689	0.690194	0.731725	0.770618	0.805998	0.837034	0.862976	0.883206	0.897273	0.904888	0.905949	0.90052	0.888804	0.871118	0.847864	0.819508	0.786569	0.749611	0.709246	0.666138	0.621015	0.574599	0.527651	0.480931	0.435163	0.39102	0.349047	0.309699	0.273304	0.240104	0.210129	0.183351
2.97488	0.125021	0.146789	0.16934	0.19215	0.215974	0.24142	0.268612	0.298101	0.330033	0.364439	0.401247	0.440284	0.481286	0.523902	0.567696	0.612157	0.656695	0.700656	0.743327	0.783955	0.821768	0.856003	0.88594	0.910932	0.930438	0.944044	0.951473	0.952603	0.947433	0.936099	0.918849	0.896027	0.868063	0.835456	0.798764	0.758605	0.71564	0.670567	0.624112	0.577005	0.529988	0.483715	0.438812	0.39582	0.355199	0.31729	0.282306	0.250362	0.221534
3.22228	0.152195	0.176971	0.201604	0.226795	0.25301	0.280805	0.310292	0.341783	0.375538	0.41156	0.449753	0.489926	0.531792	0.574983	0.61905	0.663472	0.707669	0.751009	0.792816	0.832396	0.869049	0.902095	0.930899	0.954891	0.973588	0.986613	0.993705	0.994723	0.98965	0.978589	0.961744	0.939416	0.911999	0.879961	0.843841	0.804235	0.761785	0.717167	0.671078	0.624214	0.577255	0.530848	0.485592	0.442023	0.40056	0.361549	0.32525	0.291844	0.261368
3.49025	0.183088	0.209601	0.236415	0.263446	0.291817	0.321584	0.352967	0.386117	0.421283	0.458491	0.497623	0.538471	0.58074	0.624057	0.667977	0.711987	0.755526	0.797989	0.838744	0.877148	0.912564	0.944377	0.972014	0.994966	1.0128	1.02517	1.03183	1.03265	1.02759	1.01674	1.00028	0.978478	0.951704	0.920391	0.885047	0.846238	0.804573	0.760695	0.715266	0.668947	0.622382	0.576189	0.53093	0.487109	0.445157	0.405465	0.368265	0.333744	0.302015
3.78052	0.216488	0.244711	0.272798	0.301747	0.331771	0.363099	0.395919	0.430406	0.466616	0.504627	0.544316	0.585463	0.62777	0.670868	0.71432	0.757635	0.800274	0.841669	0.88123	0.91836	0.952474	0.983013	1.00946	1.03134	1.04828	1.05995	1.06613	1.0667	1.06162	1.05097	1.03489	1.01364	0.987567	0.957068	0.922625	0.88477	0.844074	0.801143	0.756597	0.711058	0.665139	0.619422	0.574445	0.5307	0.488607	0.44852	0.410719	0.375462	0.342861
4.09492	0.251909	0.280984	0.310474	0.340828	0.372225	0.40474	0.438649	0.474047	0.511023	0.54951	0.589436	0.630575	0.672631	0.715242	0.757987	0.800397	0.841965	0.882155	0.920418	0.956203	0.988971	1.01821	1.04344	1.06425	1.08028	1.09124	1.09693	1.09723	1.09211	1.08163	1.06594	1.04527	1.01994	0.990316	0.956852	0.920043	0.880426	0.838573	0.795064	0.750482	0.705403	0.660373	0.615909	0.572481	0.530502	0.490331	0.45226	0.416514	0.383266
4.43546	0.288208	0.318146	0.348804	0.380309	0.41261	0.446008	0.480676	0.51667	0.554078	0.592795	0.632696	0.673582	0.715161	0.757083	0.798944	0.840302	0.880677	0.919569	0.956469	0.990865	1.02226	1.05019	1.07421	1.09395	1.10907	1.11932	1.12451	1.12454	1.11937	1.10907	1.09377	1.0737	1.04912	1.02041	0.987974	0.952274	0.913813	0.87312	0.83074	0.787226	0.74312	0.698937	0.655166	0.612254	0.570606	0.530574	0.492456	0.456497	0.422895
4.80433	0.325045	0.3559	0.387434	0.419541	0.452488	0.486495	0.521601	0.557944	0.595529	0.634238	0.673903	0.714342	0.755271	0.796354	0.837205	0.877407	0.91651	0.954049	0.989548	1.02254	1.05256	1.07918	1.102	1.12068	1.13492	1.14447	1.14917	1.14893	1.14372	1.1336	1.1187	1.09921	1.07541	1.04762	1.01623	0.981665	0.944398	0.90492	0.863739	0.82137	0.778321	0.735082	0.692131	0.649885	0.608737	0.56903	0.531061	0.495085	0.461308
5.20387	0.362338	0.393765	0.425618	0.458125	0.491502	0.525803	0.561158	0.597634	0.635189	0.673678	0.712939	0.752778	0.792928	0.833062	0.872817	0.911797	0.949583	0.98574	1.01983	1.05141	1.08007	1.10541	1.12706	1.14471	1.15807	1.16695	1.17118	1.17069	1.16545	1.15551	1.141	1.1221	1.09906	1.07219	1.04185	1.00842	0.972363	0.93412	0.894171	0.852996	0.811071	0.76886	0.726803	0.685312	0.644781	0.605534	0.567866	0.532033	0.498242
5.63664	0.39949	0.430975	0.462997	0.495752	0.529281	0.563705	0.599138	0.635574	0.67293	0.711022	0.74974	0.788865	0.828139	0.86725	0.905852	0.943574	0.980023	1.01479	1.04748	1.07768	1.105	1.12909	1.1496	1.16625	1.17879	1.18701	1.1908	1.19006	1.18479	1.17504	1.16092	1.1426	1.12031	1.09435	1.06504	1.03275	0.997885	0.960878	0.922169	0.882207	0.84144	0.800303	0.759214	0.718566	0.678724	0.640015	0.602739	0.567155	0.533468
6.1054	0.43573	0.467186	0.499302	0.532052	0.565592	0.600044	0.635414	0.671656	0.708634	0.746221	0.784289	0.822615	0.860946	0.898985	0.936404	0.972853	1.00797	1.04137	1.07267	1.10152	1.12755	1.15043	1.16984	1.18553	1.19727	1.20488	1.20824	1.20728	1.20199	1.19242	1.17868	1.16093	1.13938	1.1143	1.086	1.05482	1.02113	0.985349	0.947872	0.909124	0.869525	0.829484	0.789398	0.749642	0.710563	0.67248	0.635678	0.600409	0.566887
6.61315	0.470726	0.502186	0.534123	0.566819	0.600342	0.634705	0.669886	0.705792	0.742264	0.779267	0.816602	0.854068	0.891413	0.928352	0.964576	0.999756	1.03355	1.06561	1.09557	1.12311	1.14789	1.16961	1.18797	1.20275	1.21373	1.22076	1.22372	1.22255	1.21725	1.20787	1.1945	1.17729	1.15646	1.13223	1.10491	1.07481	1.04227	1.00768	0.971417	0.933869	0.895432	0.856492	0.817425	0.778584	0.740304	0.702892	0.666623	0.631742	0.598461
7.16312	0.504255	0.535451	0.567361	0.600015	0.633432	0.667611	0.702488	0.737881	0.773828	0.810166	0.84672	0.883287	0.919621	0.955451	0.990484	1.02441	1.05691	1.08766	1.11634	1.14262	1.1662	1.18681	1.20418	1.21809	1.22836	1.23483	1.23742	1.23606	1.23076	1.22155	1.20854	1.19187	1.17172	1.14832	1.12194	1.09288	1.06146	1.02803	0.992938	0.956564	0.919271	0.881424	0.843374	0.805459	0.767997	0.731279	0.695574	0.661115	0.62811
7.75882	0.535903	0.56713	0.598998	0.631548	0.664798	0.698689	0.733056	0.767982	0.803335	0.838961	0.874702	0.910347	0.945661	0.980386	1.01424	1.04695	1.07819	1.10768	1.13511	1.16019	1.18263	1.20218	1.21861	1.2317	1.2413	1.24726	1.2495	1.24797	1.24267	1.23364	1.22098	1.20482	1.18532	1.16272	1.13724	1.10918	1.07883	1.04651	1.01257	0.977332	0.941156	0.904378	0.867332	0.830338	0.793695	0.757683	0.722556	0.688539	0.655829
8.40407	0.565927	0.597146	0.628954	0.661375	0.694327	0.727744	0.761706	0.796105	0.830813	0.86571	0.900619	0.935335	0.969633	1.00327	1.03598	1.06749	1.09752	1.1258	1.15204	1.17597	1.19733	1.21588	1.23142	1.24374	1.25271	1.25819	1.26011	1.25842	1.25313	1.24428	1.23195	1.21628	1.19742	1.17556	1.15096	1.12385	1.09452	1.06328	1.03043	0.99629	0.961194	0.925457	0.889392	0.8533	0.817466	0.782155	0.747607	0.714036	0.681626
9.10298	0.5942	0.625462	0.657208	0.689282	0.721857	0.754939	0.788437	0.822264	0.856329	0.890484	0.924554	0.958343	0.991638	1.0242	1.0558	1.08616	1.11503	1.14215	1.16725	1.19009	1.21043	1.22804	1.24274	1.25434	1.26272	1.26775	1.26937	1.26754	1.26227	1.25359	1.24159	1.22638	1.20812	1.18699	1.1632	1.137	1.10865	1.07843	1.04663	1.01355	0.979493	0.94476	0.909644	0.87443	0.839386	0.80476	0.77078	0.737647	0.70553
9.86001	0.620759	0.651897	0.68336	0.715251	0.747575	0.780249	0.813262	0.846535	0.879948	0.913355	0.94659	0.979466	1.01178	1.04331	1.07382	1.10308	1.13083	1.15684	1.18087	1.20268	1.22205	1.23878	1.25269	1.26362	1.27144	1.27606	1.2774	1.27545	1.2702	1.26169	1.24999	1.23523	1.21754	1.19709	1.17409	1.14876	1.12134	1.09209	1.06129	1.02922	0.996154	0.962384	0.928181	0.893812	0.859529	0.825566	0.792135	0.759422	0.727583
10.68	0.645065	0.676261	0.707699	0.739407	0.771404	0.80371	0.836265	0.868979	0.901738	0.934403	0.966816	0.998798	1.03016	1.06068	1.09015	1.11835	1.14504	1.17	1.19301	1.21384	1.2323	1.2482	1.26137	1.27167	1.27898	1.28322	1.28431	1.28224	1.27701	1.26867	1.25727	1.24293	1.22579	1.20599	1.18373	1.15921	1.13267	1.10435	1.0745	1.04339	1.01127	0.978421	0.94509	0.91153	0.877975	0.844644	0.811735	0.779418	0.747833
11.5682	0.667545	0.6988	0.730155	0.761696	0.793451	0.825403	0.8575	0.889659	0.921773	0.95371	0.985319	1.01643	1.04687	1.07642	1.1049	1.13209	1.15777	1.18174	1.20377	1.22369	1.24129	1.25641	1.26889	1.27861	1.28544	1.28932	1.29018	1.28801	1.28281	1.27462	1.26351	1.24958	1.23294	1.21376	1.1922	1.16846	1.14275	1.11531	1.08636	1.05615	1.02494	0.992959	0.960456	0.927663	0.894799	0.862066	0.829647	0.797695	0.766336
12.5302	0.688016	0.719445	0.750824	0.782253	0.813774	0.84538	0.877028	0.908644	0.940127	0.971355	1.00219	1.03246	1.06201	1.09064	1.11816	1.14439	1.16911	1.19213	1.21326	1.23231	1.24911	1.2635	1.27534	1.2845	1.29089	1.29444	1.29509	1.29283	1.28767	1.27963	1.26879	1.25524	1.23909	1.22049	1.19959	1.17658	1.15166	1.12504	1.09695	1.0676	1.03723	1.00608	0.974358	0.942289	0.910074	0.877902	0.845936	0.814317	0.783151
13.5723	0.706742	0.73837	0.76979	0.801123	0.832424	0.863697	0.894911	0.926	0.956873	0.987417	1.0175	1.04697	1.07566	1.10341	1.13003	1.15534	1.17916	1.20129	1.22156	1.2398	1.25584	1.26955	1.28078	1.28943	1.29541	1.29866	1.29912	1.29678	1.29164	1.28376	1.27318	1.25999	1.2443	1.22624	1.20597	1.18365	1.15948	1.13364	1.10634	1.0778	1.04824	1.01786	0.986872	0.955481	0.923874	0.89222	0.86067	0.829345	0.798336
14.701	0.723761	0.755613	0.787097	0.818354	0.849452	0.880413	0.911213	0.941797	0.972085	1.00197	1.03133	1.06003	1.08792	1.11482	1.14059	1.16503	1.18799	1.20928	1.22874	1.24622	1.26156	1.27462	1.2853	1.29347	1.29907	1.30203	1.30232	1.29991	1.29481	1.28707	1.27673	1.26389	1.24863	1.23109	1.21141	1.18974	1.16626	1.14115	1.11461	1.08683	1.05802	1.02837	0.998067	0.96731	0.936264	0.905087	0.87391	0.842841	0.81195
15.9236	0.739116	0.771218	0.802791	0.833994	0.864914	0.895584	0.925994	0.956101	0.985832	1.01509	1.04377	1.07174	1.09885	1.12496	1.14991	1.17354	1.19568	1.21619	1.23489	1.25165	1.26633	1.2788	1.28895	1.29668	1.30193	1.30463	1.30475	1.30228	1.29722	1.28962	1.27951	1.26699	1.25215	1.23509	1.21596	1.1949	1.17208	1.14766	1.12182	1.09476	1.06664	1.03767	1.00801	0.977838	0.94731	0.916564	0.88572	0.854864	0.824052
17.2478	0.752849	0.785231	0.81692	0.848096	0.878863	0.90927	0.939318	0.968975	0.99818	1.02685	1.05488	1.08215	1.10854	1.13389	1.15807	1.18093	1.20231	1.22207	1.24007	1.25616	1.27022	1.28213	1.29179	1.29911	1.30403	1.30649	1.30646	1.30394	1.29892	1.29145	1.28157	1.26935	1.25489	1.23829	1.21968	1.19919	1.17698	1.15321	1.12803	1.10163	1.07417	1.04583	1.01676	0.987127	0.95707	0.926712	0.896155	0.865472	0.834697
18.6822	0.765006	0.797697	0.829531	0.860709	0.891353	0.921524	0.95124	0.98048	1.00919	1.03731	1.06473	1.09134	1.11704	1.14168	1.16514	1.18727	1.20794	1.227	1.24433	1.25979	1.27327	1.28466	1.29387	1.30081	1.30543	1.30767	1.3075	1.30493	1.29995	1.29261	1.28294	1.27101	1.25691	1.24074	1.22261	1.20266	1.18103	1.15785	1.13329	1.10751	1.08065	1.05289	1.02437	0.995232	0.9656	0.935585	0.905273	0.874718	0.843939
20.2359	0.775629	0.808662	0.840673	0.871883	0.902434	0.932403	0.961819	0.990674	1.01893	1.04652	1.07337	1.09937	1.12442	1.1484	1.17118	1.19263	1.21262	1.23103	1.24773	1.26261	1.27555	1.28646	1.29524	1.30183	1.30616	1.30819	1.30791	1.30529	1.30036	1.29313	1.28366	1.272	1.25824	1.24247	1.2248	1.20535	1.18425	1.16163	1.13765	1.11244	1.08615	1.05892	1.0309	1.00221	0.972953	0.943236	0.913123	0.882655	0.85183
21.9188	0.784762	0.81817	0.85039	0.881666	0.912157	0.941955	0.971105	0.999611	1.02744	1.05455	1.08087	1.1063	1.13074	1.15409	1.17623	1.19705	1.21641	1.23421	1.25033	1.26466	1.27709	1.28755	1.29594	1.30219	1.30626	1.30811	1.30771	1.30506	1.30017	1.29305	1.28377	1.27237	1.25893	1.24353	1.22629	1.2073	1.1867	1.1646	1.14114	1.11646	1.09069	1.06396	1.03639	1.00809	0.979175	0.949711	0.919755	0.889329	0.858415
23.7416	0.792446	0.826263	0.858726	0.890102	0.920566	0.95023	0.979149	1.00734	1.03479	1.06145	1.08727	1.11217	1.13605	1.15881	1.18036	1.20058	1.21935	1.23658	1.25216	1.26597	1.27794	1.28797	1.296	1.30195	1.30578	1.30745	1.30695	1.30426	1.29941	1.2924	1.28329	1.27213	1.25899	1.24395	1.2271	1.20854	1.1884	1.16679	1.14382	1.11962	1.09433	1.06804	1.04088	1.01294	0.984311	0.955055	0.925211	0.894785	0.86374
25.716	0.798718	0.832981	0.865723	0.897234	0.927708	0.957271	0.985995	1.01391	1.04101	1.06727	1.09263	1.11703	1.14039	1.16261	1.1836	1.20327	1.22149	1.23819	1.25326	1.2666	1.27813	1.28777	1.29545	1.30112	1.30473	1.30624	1.30564	1.30293	1.29811	1.29121	1.28226	1.27132	1.25846	1.24374	1.22726	1.20911	1.1894	1.16822	1.14571	1.12196	1.09709	1.07121	1.04441	1.01678	0.988399	0.959308	0.929532	0.899062	0.867845
27.8547	0.803615	0.83836	0.871419	0.9031	0.93362	0.963121	0.991687	1.01936	1.04616	1.07205	1.09699	1.12094	1.14381	1.16553	1.186	1.20515	1.22287	1.23907	1.25366	1.26656	1.27769	1.28696	1.29433	1.29973	1.30313	1.3045	1.30382	1.30108	1.29629	1.28949	1.2807	1.26997	1.25736	1.24295	1.22681	1.20903	1.18971	1.16894	1.14684	1.1235	1.09902	1.07349	1.04702	1.01966	0.991477	0.962506	0.932756	0.902199	0.870765
30.1711	0.807168	0.842435	0.875848	0.907738	0.938342	0.967817	0.996263	1.02374	1.05026	1.07582	1.10039	1.12392	1.14634	1.1676	1.1876	1.20626	1.22351	1.23925	1.25341	1.2659	1.27664	1.28558	1.29266	1.29782	1.30103	1.30226	1.30149	1.29873	1.29398	1.28727	1.27862	1.26808	1.25571	1.24158	1.22575	1.20832	1.18936	1.16897	1.14724	1.12426	1.10013	1.07493	1.04873	1.0216	0.993575	0.964682	0.934914	0.904227	0.872534
32.6803	0.809405	0.845235	0.879041	0.91118	0.941906	0.971393	0.999758	1.02707	1.05336	1.07863	1.10286	1.12601	1.14803	1.16885	1.18842	1.20664	1.22345	1.23877	1.25252	1.26462	1.27502	1.28365	1.29045	1.29539	1.29842	1.29952	1.29868	1.2959	1.29119	1.28456	1.27604	1.26568	1.25354	1.23966	1.22412	1.207	1.18837	1.16832	1.14693	1.12429	1.10047	1.07554	1.04958	1.02263	0.994723	0.965865	0.936035	0.905176	0.873179
35.3981	0.810348	0.846785	0.881027	0.913455	0.944342	0.973882	1.0022	1.02939	1.05548	1.0805	1.10443	1.12724	1.14889	1.16933	1.18849	1.20631	1.22272	1.23764	1.25101	1.26277	1.27284	1.28118	1.28773	1.29246	1.29533	1.29632	1.29541	1.29261	1.28793	1.28137	1.27298	1.26279	1.25085	1.23721	1.22193	1.2051	1.18677	1.16702	1.14594	1.12359	1.10004	1.07535	1.04959	1.02278	0.994946	0.966079	0.936145	0.905068	0.872724
38.3419	0.810015	0.847107	0.881829	0.914588	0.945677	0.975309	1.00363	1.03073	1.05667	1.08147	1.10513	1.12764	1.14896	1.16905	1.18784	1.20529	1.22133	1.23589	1.24892	1.26035	1.27012	1.2782	1.28452	1.28905	1.29177	1.29265	1.29168	1.28887	1.28421	1.27773	1.26945	1.25941	1.24765	1.23423	1.2192	1.20262	1.18456	1.16509	1.14428	1.12218	1.09887	1.07438	1.04878	1.02207	0.994264	0.965346	0.935264	0.903925	0.871188
41.5305	0.808417	0.846216	0.881465	0.914599	0.945934	0.975698	1.00405	1.03111	1.05693	1.08156	1.105	1.12724	1.14827	1.16803	1.1865	1.20361	1.21931	1.23354	1.24625	1.25738	1.26688	1.27471	1.28082	1.28517	1.28775	1.28853	1.28751	1.28468	1.28005	1.27363	1.26545	1.25555	1.24396	1.23074	1.21592	1.19958	1.18176	1.16254	1.14196	1.12009	1.09697	1.07265	1.04716	1.02051	0.992694	0.963683	0.933408	0.901762	0.868583
44.9843	0.805557	0.844122	0.87995	0.913505	0.945129	0.975069	1.0035	1.03055	1.05629	1.08078	1.10404	1.12605	1.14682	1.16631	1.18447	1.20128	1.21667	1.2306	1.24302	1.25388	1.26313	1.27073	1.27664	1.28083	1.28329	1.28398	1.2829	1.28005	1.27544	1.26909	1.261	1.25123	1.23979	1.22674	1.21212	1.19599	1.17839	1.15937	1.139	1.11731	1.09436	1.07016	1.04475	1.01812	0.99025	0.961102	0.93059	0.898588	0.864916
48.7254	0.801431	0.840827	0.87729	0.911318	0.943278	0.973436	1.00199	1.02907	1.05478	1.07917	1.10227	1.1241	1.14464	1.16388	1.18178	1.19831	1.21343	1.22709	1.23924	1.24985	1.25887	1.26627	1.272	1.27604	1.27838	1.27898	1.27786	1.275	1.27041	1.2641	1.2561	1.24644	1.23514	1.22225	1.2078	1.19185	1.17443	1.1556	1.1354	1.11387	1.09104	1.06693	1.04156	1.0149	0.986942	0.957612	0.926815	0.894408	0.860189
52.7775	0.796019	0.836325	0.873486	0.908042	0.940387	0.970811	0.999527	1.02669	1.0524	1.07672	1.09972	1.12139	1.14174	1.16077	1.17844	1.19473	1.2096	1.22301	1.23493	1.24531	1.25412	1.26133	1.2669	1.2708	1.27303	1.27356	1.27239	1.26951	1.26494	1.25868	1.25076	1.24119	1.23001	1.21726	1.20296	1.18717	1.16991	1.15124	1.13118	1.10977	1.08702	1.06297	1.03759	1.01087	0.982774	0.953216	0.922085	0.88922	0.854393
57.1667	0.789287	0.830598	0.868532	0.903676	0.936461	0.967199	0.996123	1.0234	1.04915	1.07346	1.09638	1.11793	1.13813	1.15698	1.17445	1.19052	1.20518	1.21837	1.23008	1.24026	1.24888	1.25591	1.26133	1.26512	1.26724	1.2677	1.26649	1.2636	1.25904	1.25282	1.24496	1.23548	1.22441	1.21177	1.19761	1.18195	1.16483	1.14628	1.12633	1.105	1.08231	1.05827	1.03285	1.00603	0.977746	0.947912	0.916395	0.883013	0.847511
61.9208	0.781179	0.823615	0.862407	0.898211	0.931494	0.962599	0.99178	1.01922	1.04506	1.06939	1.09227	1.11374	1.13382	1.15252	1.16982	1.18571	1.20018	1.21318	1.22469	1.23469	1.24315	1.25003	1.25531	1.25898	1.26102	1.26141	1.26016	1.25725	1.2527	1.24652	1.23871	1.22931	1.21833	1.20579	1.19174	1.17619	1.15917	1.14072	1.12085	1.09958	1.07691	1.05283	1.02734	1.00037	0.971853	0.941692	0.909733	0.875768	0.839512
67.0704	0.771602	0.815321	0.855081	0.891626	0.925475	0.957005	0.986494	1.01415	1.04011	1.0645	1.08738	1.10881	1.12881	1.14739	1.16456	1.1803	1.1946	1.20743	1.21878	1.22862	1.23693	1.24367	1.24883	1.2524	1.25436	1.25469	1.2534	1.25048	1.24593	1.23977	1.23202	1.22267	1.21176	1.19931	1.18535	1.16988	1.15295	1.13456	1.11474	1.09349	1.0708	1.04666	1.02104	0.993875	0.965083	0.93454	0.902075	0.867453	0.83035
72.6481	0.760406	0.805635	0.846503	0.883888	0.918381	0.950402	0.980256	1.00817	1.03431	1.0588	1.08173	1.10315	1.1231	1.1416	1.15866	1.17428	1.18844	1.20113	1.21234	1.22204	1.23021	1.23683	1.24189	1.24536	1.24725	1.24752	1.2462	1.24326	1.23872	1.23258	1.22486	1.21556	1.20471	1.19233	1.17843	1.16303	1.14615	1.1278	1.108	1.08673	1.06398	1.03974	1.01395	0.986544	0.957418	0.926432	0.89339	0.858022	0.819952
78.6898	0.747328	0.794425	0.836594	0.874947	0.910178	0.942764	0.973046	1.00128	1.02764	1.05228	1.07529	1.09674	1.11668	1.13513	1.15212	1.16764	1.1817	1.19428	1.20536	1.21494	1.223	1.22951	1.23448	1.23787	1.23968	1.23991	1.23855	1.23559	1.23105	1.22493	1.21723	1.20797	1.19717	1.18483	1.17097	1.15561	1.13876	1.12042	1.1006	1.07928	1.05644	1.03205	1.00605	0.978348	0.948831	0.917332	0.883627	0.847403	0.808212
85.2339	0.731832	0.781471	0.825232	0.864726	0.900814	0.934054	0.964836	0.993445	1.02009	1.04492	1.06806	1.08958	1.10954	1.12799	1.14493	1.16039	1.17436	1.18685	1.19784	1.20732	1.21528	1.2217	1.22658	1.2299	1.23166	1.23184	1.23044	1.22747	1.22292	1.2168	1.20912	1.19989	1.18911	1.1768	1.16297	1.14762	1.13077	1.11242	1.09254	1.07113	1.04816	1.02358	0.997311	0.969258	0.93928	0.907188	0.872716	0.835493	0.794958
92.3222	0.711581	0.766358	0.812222	0.853108	0.890209	0.924216	0.955586	0.984643	1.01163	1.03671	1.06002	1.08165	1.10168	1.12015	1.13708	1.1525	1.16642	1.17884	1.18976	1.19916	1.20704	1.21339	1.21819	1.22145	1.22315	1.22329	1.22187	1.21887	1.21431	1.20819	1.20052	1.19129	1.18053	1.16823	1.1544	1.13905	1.12217	1.10376	1.0838	1.06226	1.03911	1.01429	0.9877	0.959229	0.928713	0.895927	0.860555	0.822131	0.779897
100	0.707362	0.747665	0.797209	0.839907	0.87825	0.91317	0.945235	0.974825	1.00221	1.0276	1.05114	1.07293	1.09307	1.11159	1.12855	1.14397	1.15787	1.17024	1.1811	1.19044	1.19826	1.20455	1.2093	1.2125	1.21416	1.21426	1.2128	1.20979	1.20521	1.19908	1.1914	1.18217	1.1714	1.15909	1.14524	1.12985	1.11292	1.09442	1.07434	1.05264	1.02926	1.00414	0.977169	0.948204	0.917053	0.883445	0.846986	0.807051	0.762428
[truncated: 1 more columns]

## Sheet: Figures3a-c_optimal_input_cdf
Figure 3a			Figure 3b			Figure 3c
Input, X	Optimal input CDF		Input, X	Optimal input CDF		Input, X	Optimal input CDF
0.1	0		0.1	0		0.1	0
0.101159	1.46667e-06		0.101159	7.63219e-06		0.101159	1.30802e-05
0.102332	6.35021e-06		0.102332	2.73902e-05		0.102332	4.38028e-05
0.103518	1.49611e-05		0.103518	5.78246e-05		0.103518	8.88089e-05
0.104718	2.74749e-05		0.104718	9.82401e-05		0.104718	0.000146617
0.105931	4.40168e-05		0.105931	0.000148174		0.105931	0.000216282
0.107159	6.46843e-05		0.107159	0.000207279		0.107159	0.00029712
0.108401	8.95572e-05		0.108401	0.00027528		0.108401	0.0003886
0.109658	0.000118702		0.109658	0.000351948		0.109658	0.00049029
0.110929	0.000152178		0.110929	0.000437087		0.110929	0.000601828
0.112215	0.000190033		0.112215	0.000530527		0.112215	0.000722906
0.113515	0.000232314		0.113515	0.000632116		0.113515	0.000853251
0.114831	0.00027906		0.114831	0.000741717		0.114831	0.000992625
0.116162	0.000330307		0.116162	0.000859208		0.116162	0.00114081
0.117509	0.000386087		0.117509	0.000984474		0.117509	0.00129762
0.118871	0.000446431		0.118871	0.00111741		0.118871	0.00146287
0.120249	0.000511364		0.120249	0.00125792		0.120249	0.0016364
0.121642	0.000580912		0.121642	0.00140592		0.121642	0.00181806
0.123052	0.000655098		0.123052	0.00156131		0.123052	0.0020077
0.124479	0.000733943		0.124479	0.00172402		0.124479	0.00220521
0.125922	0.000817466		0.125922	0.00189397		0.125922	0.00241045
0.127381	0.000905686		0.127381	0.00207109		0.127381	0.00262332
0.128858	0.000998619		0.128858	0.00225531		0.128858	0.0028437
0.130351	0.00109628		0.130351	0.00244656		0.130351	0.0030715
0.131862	0.00119868		0.131862	0.00264479		0.131862	0.0033066
0.133391	0.00130584		0.133391	0.00284993		0.133391	0.00354893
0.134937	0.00141777		0.134937	0.00306192		0.134937	0.0037984
0.136501	0.00153448		0.136501	0.00328071		0.136501	0.00405491
0.138083	0.00165599		0.138083	0.00350625		0.138083	0.00431839
0.139684	0.00178229		0.139684	0.00373847		0.139684	0.00458877
0.141303	0.0019134		0.141303	0.00397734		0.141303	0.00486596
0.14294	0.00204933		0.14294	0.00422281		0.14294	0.00514989
0.144597	0.00219009		0.144597	0.00447482		0.144597	0.00544051
0.146273	0.00233569		0.146273	0.00473333		0.146273	0.00573773
0.147969	0.00248613		0.147969	0.0049983		0.147969	0.00604151
0.149684	0.00264141		0.149684	0.00526968		0.149684	0.00635176
0.151419	0.00280155		0.151419	0.00554743		0.151419	0.00666845
0.153174	0.00296655		0.153174	0.00583151		0.153174	0.00699149
0.15495	0.00313641		0.15495	0.00612188		0.15495	0.00732085
0.156746	0.00331114		0.156746	0.0064185		0.156746	0.00765647
0.158562	0.00349074		0.158562	0.00672133		0.158562	0.00799828
0.1604	0.00367522		0.1604	0.00703033		0.1604	0.00834625
0.16226	0.00386459		0.16226	0.00734547		0.16226	0.00870031
0.16414	0.00405883		0.16414	0.00766671		0.16414	0.00906043
0.166043	0.00425796		0.166043	0.00799402		0.166043	0.00942655
0.167967	0.00446198		0.167967	0.00832736		0.167967	0.00979863
0.169914	0.00467088		0.169914	0.0086667		0.169914	0.0101766
0.171884	0.00488468		0.171884	0.009012		0.171884	0.0105605
0.173876	0.00510337		0.173876	0.00936323		0.173876	0.0109501
0.175892	0.00532696		0.175892	0.00972036		0.175892	0.0113456
0.17793	0.00555544		0.17793	0.0100834		0.17793	0.0117468
0.179993	0.00578882		0.179993	0.0104522		0.179993	0.0121537
0.182079	0.0060271		0.182079	0.0108268		0.182079	0.0125662
0.18419	0.00627027		0.18419	0.0112072		0.18419	0.0129844
0.186325	0.00651833		0.186325	0.0115934		0.186325	0.0134082
0.188484	0.0067713		0.188484	0.0119853		0.188484	0.0138375
0.190669	0.00702915		0.190669	0.0123829		0.190669	0.0142723
0.192879	0.00729191		0.192879	0.0127861		0.192879	0.0147125
0.195115	0.00755955		0.195115	0.0131949		0.195115	0.0151582
0.197376	0.00783209		0.197376	0.0136094		0.197376	0.0156094
0.199664	0.00810953		0.199664	0.0140294		0.199664	0.0160658
0.201979	0.00839185		0.201979	0.014455		0.201979	0.0165276
0.20432	0.00867906		0.20432	0.0148861		0.20432	0.0169947
0.206688	0.00897115		0.206688	0.0153227		0.206688	0.0174671
0.209084	0.00926813		0.209084	0.0157648		0.209084	0.0179447
0.211507	0.00956999		0.211507	0.0162123		0.211507	0.0184275
0.213959	0.00987673		0.213959	0.0166653		0.213959	0.0189155
0.216439	0.0101884		0.216439	0.0171236		0.216439	0.0194086
0.218948	0.0105048		0.218948	0.0175873		0.218948	0.0199068
0.221486	0.0108262		0.221486	0.0180564		0.221486	0.0204102
0.224053	0.0111524		0.224053	0.0185308		0.224053	0.0209185
0.22665	0.0114835		0.22665	0.0190104		0.22665	0.0214319
0.229277	0.0118195		0.229277	0.0194954		0.229277	0.0219503
0.231935	0.0121603		0.231935	0.0199856		0.231935	0.0224736
0.234623	0.012506		0.234623	0.020481		0.234623	0.0230019
0.237342	0.0128565		0.237342	0.0209816		0.237342	0.0235351
0.240093	0.0132119		0.240093	0.0214874		0.240093	0.0240732
0.242876	0.0135721		0.242876	0.0219984		0.242876	0.0246161
0.245692	0.0139372		0.245692	0.0225145		0.245692	0.0251639
0.248539	0.0143071		0.248539	0.0230357		0.248539	0.0257165
0.25142	0.0146818		0.25142	0.023562		0.25142	0.0262738
0.254335	0.0150614		0.254335	0.0240934		0.254335	0.026836
0.257283	0.0154457		0.257283	0.0246298		0.257283	0.0274028
0.260265	0.0158349		0.260265	0.0251712		0.260265	0.0279743
0.263282	0.0162289		0.263282	0.0257177		0.263282	0.0285506
0.266333	0.0166278		0.266333	0.0262691		0.266333	0.0291314
0.26942	0.0170314		0.26942	0.0268255		0.26942	0.029717
0.272543	0.0174398		0.272543	0.0273869		0.272543	0.0303071
0.275702	0.017853		0.275702	0.0279532		0.275702	0.0309018
0.278898	0.018271		0.278898	0.0285243		0.278898	0.0315011
0.282131	0.0186938		0.282131	0.0291004		0.282131	0.0321049
0.285401	0.0191214		0.285401	0.0296813		0.285401	0.0327132
0.288709	0.0195537		0.288709	0.030267		0.288709	0.033326
0.292056	0.0199908		0.292056	0.0308576		0.292056	0.0339433
0.295441	0.0204327		0.295441	0.031453		0.295441	0.034565
0.298865	0.0208793		0.298865	0.0320531		0.298865	0.0351912
0.302329	0.0213307		0.302329	0.0326581		0.302329	0.0358218
0.305834	0.0217868		0.305834	0.0332677		0.305834	0.0364567
0.309379	0.0222477		0.309379	0.0338821		0.309379	0.037096
0.312965	0.0227133		0.312965	0.0345012		0.312965	0.0377397
0.316592	0.0231836		0.316592	0.035125		0.316592	0.0383877
0.320262	0.0236586		0.320262	0.0357534		0.320262	0.03904
0.323974	0.0241384		0.323974	0.0363865		0.323974	0.0396965
0.327729	0.0246228		0.327729	0.0370243		0.327729	0.0403574
0.331528	0.025112		0.331528	0.0376666		0.331528	0.0410224
0.335371	0.0256059		0.335371	0.0383135		0.335371	0.0416917
0.339258	0.0261044		0.339258	0.038965		0.339258	0.0423652
0.343191	0.0266076		0.343191	0.0396211		0.343191	0.0430429
0.347169	0.0271155		0.347169	0.0402817		0.347169	0.0437247
0.351193	0.0276281		0.351193	0.0409468		0.351193	0.0444107
0.355263	0.0281453		0.355263	0.0416164		0.355263	0.0451008
0.359381	0.0286672		0.359381	0.0422905		0.359381	0.0457949
0.363547	0.0291938		0.363547	0.0429691		0.363547	0.0464932
0.367761	0.0297249		0.367761	0.0436521		0.367761	0.0471956
0.372024	0.0302608		0.372024	0.0443396		0.372024	0.047902
0.376336	0.0308012		0.376336	0.0450315		0.376336	0.0486124
0.380698	0.0313463		0.380698	0.0457277		0.380698	0.0493268
0.385111	0.0318959		0.385111	0.0464284		0.385111	0.0500453
0.389575	0.0324502		0.389575	0.0471334		0.389575	0.0507677
0.39409	0.0330091		0.39409	0.0478428		0.39409	0.051494
0.398658	0.0335725		0.398658	0.0485564		0.398658	0.0522243
0.403279	0.0341406		0.403279	0.0492744		0.403279	0.0529586
0.407953	0.0347132		0.407953	0.0499967		0.407953	0.0536967
0.412682	0.0352904		0.412682	0.0507233		0.412682	0.0544387
0.417466	0.0358722		0.417466	0.0514542		0.417466	0.0551846
0.422304	0.0364585		0.422304	0.0521892		0.422304	0.0559343
0.427199	0.0370493		0.427199	0.0529286		0.427199	0.0566879
0.432151	0.0376447		0.432151	0.0536721		0.432151	0.0574453
0.43716	0.0382446		0.43716	0.0544198		0.43716	0.0582065
0.442227	0.0388491		0.442227	0.0551717		0.442227	0.0589715
0.447353	0.039458		0.447353	0.0559278		0.447353	0.0597402
0.452539	0.0400715		0.452539	0.056688		0.452539	0.0605127
0.457784	0.0406894		0.457784	0.0574524		0.457784	0.061289
0.46309	0.0413119		0.46309	0.0582208		0.46309	0.0620689
0.468458	0.0419388		0.468458	0.0589934		0.468458	0.0628526
0.473888	0.0425702		0.473888	0.05977		0.473888	0.0636399
0.479381	0.0432061		0.479381	0.0605508		0.479381	0.0644309
0.484937	0.0438464		0.484937	0.0613355		0.484937	0.0652256
0.490558	0.0444912		0.490558	0.0621244		0.490558	0.0660239
0.496244	0.0451404		0.496244	0.0629172		0.496244	0.0668259
0.501997	0.0457941		0.501997	0.063714		0.501997	0.0676314
0.507815	0.0464521		0.507815	0.0645149		0.507815	0.0684405
0.513701	0.0471146		0.513701	0.0653197		0.513701	0.0692533
0.519656	0.0477815		0.519656	0.0661284		0.519656	0.0700695
0.525679	0.0484528		0.525679	0.0669411		0.525679	0.0708894
0.531772	0.0491285		0.531772	0.0677578		0.531772	0.0717127
0.537936	0.0498086		0.537936	0.0685783		0.537936	0.0725396
0.544171	0.050493		0.544171	0.0694028		0.544171	0.07337
0.550479	0.0511818		0.550479	0.0702311		0.550479	0.0742038
0.55686	0.051875		0.55686	0.0710633		0.55686	0.0750412
0.563314	0.0525725		0.563314	0.0718994		0.563314	0.075882
0.569844	0.0532744		0.569844	0.0727393		0.569844	0.0767262
0.576449	0.0539805		0.576449	0.073583		0.576449	0.0775738
0.583131	0.054691		0.583131	0.0744306		0.583131	0.0784249
0.58989	0.0554058		0.58989	0.0752819		0.58989	0.0792794
0.596727	0.0561249		0.596727	0.076137		0.596727	0.0801372
0.603644	0.0568483		0.603644	0.0769959		0.603644	0.0809985
0.610641	0.057576		0.610641	0.0778585		0.610641	0.081863
0.617719	0.058308		0.617719	0.0787249		0.617719	0.082731
0.624879	0.0590442		0.624879	0.0795949		0.624879	0.0836022
0.632122	0.0597847		0.632122	0.0804687		0.632122	0.0844768
0.639449	0.0605295		0.639449	0.0813462		0.639449	0.0853546
0.646861	0.0612784		0.646861	0.0822274		0.646861	0.0862358
0.654359	0.0620316		0.654359	0.0831122		0.654359	0.0871202
0.661943	0.0627891		0.661943	0.0840007		0.661943	0.0880078
0.669616	0.0635507		0.669616	0.0848928		0.669616	0.0888988
0.677378	0.0643165		0.677378	0.0857885		0.677378	0.0897929
0.685229	0.0650866		0.685229	0.0866879		0.685229	0.0906903
0.693172	0.0658608		0.693172	0.0875908		0.693172	0.0915908
0.701206	0.0666392		0.701206	0.0884973		0.701206	0.0924946
0.709334	0.0674217		0.709334	0.0894074		0.709334	0.0934015
0.717556	0.0682084		0.717556	0.090321		0.717556	0.0943116
0.725873	0.0689993		0.725873	0.0912382		0.725873	0.0952248
0.734287	0.0697943		0.734287	0.0921589		0.734287	0.0961412
0.742798	0.0705934		0.742798	0.0930831		0.742798	0.0970607
0.751408	0.0713966		0.751408	0.0940108		0.751408	0.0979833
0.760118	0.072204		0.760118	0.0949419		0.760118	0.098909
0.768928	0.0730154		0.768928	0.0958766		0.768928	0.0998378
0.777841	0.0738309		0.777841	0.0968147		0.777841	0.10077
0.786857	0.0746506		0.786857	0.0977562		0.786857	0.101705
0.795978	0.0754742		0.795978	0.0987012		0.795978	0.102643
0.805204	0.076302		0.805204	0.0996495		0.805204	0.103583
0.814537	0.0771337		0.814537	0.100601		0.814537	0.104527
0.823979	0.0779696		0.823979	0.101556		0.823979	0.105475
0.833529	0.0788094		0.833529	0.102515		0.833529	0.106425
0.843191	0.0796533		0.843191	0.103477		0.843191	0.107377
0.852964	0.0805012		0.852964	0.104442		0.852964	0.108333
0.862851	0.081353		0.862851	0.105411		0.862851	0.109292
0.872853	0.0822089		0.872853	0.106383		0.872853	0.110254
0.88297	0.0830688		0.88297	0.107358		0.88297	0.111219
0.893205	0.0839326		0.893205	0.108336		0.893205	0.112187
0.903558	0.0848004		0.903558	0.109318		0.903558	0.113157
0.914031	0.0856721		0.914031	0.110303		0.914031	0.114131
0.924626	0.0865478		0.924626	0.111291		0.924626	0.115107
0.935343	0.0874274		0.935343	0.112283		0.935343	0.116086
0.946185	0.0883109		0.946185	0.113278		0.946185	0.117068
0.957152	0.0891983		0.957152	0.114276		0.957152	0.118053
0.968247	0.0900896		0.968247	0.115277		0.968247	0.119041
0.97947	0.0909849		0.97947	0.116281		0.97947	0.120032
0.990823	0.091884		0.990823	0.117289		0.990823	0.121025
1.00231	0.0927869		1.00231	0.118299		1.00231	0.122021
1.01393	0.0936937		1.01393	0.119313		1.01393	0.12302
1.02568	0.0946044		1.02568	0.12033		1.02568	0.124022
1.03757	0.0955189		1.03757	0.12135		1.03757	0.125027
1.04959	0.0964373		1.04959	0.122373		1.04959	0.126034
1.06176	0.0973594		1.06176	0.123399		1.06176	0.127044
1.07407	0.0982854		1.07407	0.124429		1.07407	0.128057
1.08652	0.0992151		1.08652	0.125461		1.08652	0.129072
1.09911	0.100149		1.09911	0.126497		1.09911	0.13009
1.11185	0.101086		1.11185	0.127535		1.11185	0.131111
1.12474	0.102027		1.12474	0.128577		1.12474	0.132134
1.13777	0.102972		1.13777	0.129621		1.13777	0.133161
1.15096	0.103921		1.15096	0.130669		1.15096	0.134189
1.1643	0.104873		1.1643	0.13172		1.1643	0.135221
1.1778	0.105829		1.1778	0.132773		1.1778	0.136255
1.19145	0.106789		1.19145	0.13383		1.19145	0.137292
1.20526	0.107752		1.20526	0.134889		1.20526	0.138331
1.21923	0.108719		1.21923	0.135952		1.21923	0.139373
1.23336	0.10969		1.23336	0.137017		1.23336	0.140417
1.24766	0.110665		1.24766	0.138085		1.24766	0.141464
1.26212	0.111643		1.26212	0.139156		1.26212	0.142514
1.27675	0.112625		1.27675	0.14023		1.27675	0.143566
1.29155	0.11361		1.29155	0.141307		1.29155	0.144621
1.30652	0.114599		1.30652	0.142387		1.30652	0.145678
1.32166	0.115592		1.32166	0.14347		1.32166	0.146738
1.33698	0.116588		1.33698	0.144555		1.33698	0.1478
1.35248	0.117588		1.35248	0.145644		1.35248	0.148865
1.36816	0.118591		1.36816	0.146735		1.36816	0.149932
1.38402	0.119598		1.38402	0.147829		1.38402	0.151002
1.40006	0.120609		1.40006	0.148926		1.40006	0.152074
1.41629	0.121623		1.41629	0.150025		1.41629	0.153149
1.4327	0.122641		1.4327	0.151127		1.4327	0.154226
1.44931	0.123662		1.44931	0.152232		1.44931	0.155305
1.46611	0.124687		1.46611	0.15334		1.46611	0.156387
1.4831	0.125715		1.4831	0.154451		1.4831	0.157472
1.50029	0.126747		1.50029	0.155564		1.50029	0.158558
1.51768	0.127782		1.51768	0.15668		1.51768	0.159648
1.53528	0.128821		1.53528	0.157799		1.53528	0.160739
1.55307	0.129863		1.55307	0.15892		1.55307	0.161833
1.57107	0.130909		1.57107	0.160044		1.57107	0.162929
1.58928	0.131958		1.58928	0.161171		1.58928	0.164028
1.6077	0.13301		1.6077	0.1623		1.6077	0.165129
1.62634	0.134066		1.62634	0.163432		1.62634	0.166232
1.64519	0.135126		1.64519	0.164567		1.64519	0.167337
1.66426	0.136188		1.66426	0.165704		1.66426	0.168445
1.68355	0.137254		1.68355	0.166844		1.68355	0.169555
1.70307	0.138324		1.70307	0.167986		1.70307	0.170668
1.72281	0.139397		1.72281	0.169131		1.72281	0.171782
1.74277	0.140473		1.74277	0.170278		1.74277	0.172899
1.76298	0.141553		1.76298	0.171428		1.76298	0.174018
1.78341	0.142635		1.78341	0.172581		1.78341	0.17514
1.80408	0.143722		1.80408	0.173736		1.80408	0.176263
1.82499	0.144811		1.82499	0.174894		1.82499	0.177389
1.84615	0.145904		1.84615	0.176054		1.84615	0.178517
1.86755	0.147		1.86755	0.177217		1.86755	0.179648
1.88919	0.148099		1.88919	0.178382		1.88919	0.18078
1.91109	0.149202		1.91109	0.179549		1.91109	0.181915
1.93324	0.150308		1.93324	0.180719		1.93324	0.183051
1.95565	0.151417		1.95565	0.181892		1.95565	0.18419
1.97832	0.152529		1.97832	0.183067		1.97832	0.185331
2.00125	0.153645		2.00125	0.184244		2.00125	0.186475
2.02445	0.154764		2.02445	0.185424		2.02445	0.18762
2.04791	0.155886		2.04791	0.186606		2.04791	0.188767
2.07165	0.157011		2.07165	0.187791		2.07165	0.189917
2.09566	0.158139		2.09566	0.188977		2.09566	0.191069
2.11995	0.159271		2.11995	0.190167		2.11995	0.192222
2.14453	0.160406		2.14453	0.191358		2.14453	0.193378
2.16938	0.161543		2.16938	0.192552		2.16938	0.194536
2.19453	0.162684		2.19453	0.193749		2.19453	0.195696
2.21997	0.163828		2.21997	0.194947		2.21997	0.196858
2.2457	0.164975		2.2457	0.196148		2.2457	0.198022
2.27173	0.166126		2.27173	0.197351		2.27173	0.199188
2.29806	0.167279		2.29806	0.198557		2.29806	0.200356
2.3247	0.168435		2.3247	0.199765		2.3247	0.201526
2.35164	0.169595		2.35164	0.200975		2.35164	0.202698
2.3789	0.170757		2.3789	0.202187		2.3789	0.203872
2.40648	0.171923		2.40648	0.203401		2.40648	0.205048
2.43437	0.173091		2.43437	0.204618		2.43437	0.206226
2.46259	0.174263		2.46259	0.205837		2.46259	0.207406
2.49113	0.175437		2.49113	0.207058		2.49113	0.208587
2.52	0.176615		2.52	0.208281		2.52	0.209771
2.54921	0.177795		2.54921	0.209507		2.54921	0.210957
2.57876	0.178979		2.57876	0.210735		2.57876	0.212144
2.60865	0.180165		2.60865	0.211964		2.60865	0.213334
2.63889	0.181355		2.63889	0.213196		2.63889	0.214525
2.66948	0.182547		2.66948	0.21443		2.66948	0.215718
2.70042	0.183742		2.70042	0.215667		2.70042	0.216914
2.73172	0.18494		2.73172	0.216905		2.73172	0.218111
2.76339	0.186142		2.76339	0.218145		2.76339	0.219309
2.79542	0.187345		2.79542	0.219388		2.79542	0.22051
2.82782	0.188552		2.82782	0.220633		2.82782	0.221713
2.8606	0.189762		2.8606	0.221879		2.8606	0.222917
2.89375	0.190974		2.89375	0.223128		2.89375	0.224123
2.92729	0.19219		2.92729	0.224379		2.92729	0.225331
2.96123	0.193408		2.96123	0.225631		2.96123	0.226541
2.99555	0.194629		2.99555	0.226886		2.99555	0.227753
3.03027	0.195853		3.03027	0.228143		3.03027	0.228966
3.0654	0.197079		3.0654	0.229402		3.0654	0.230181
3.10093	0.198308		3.10093	0.230663		3.10093	0.231398
3.13687	0.199541		3.13687	0.231925		3.13687	0.232617
3.17323	0.200775		3.17323	0.23319		3.17323	0.233837
3.21001	0.202013		3.21001	0.234457		3.21001	0.235059
3.24722	0.203253		3.24722	0.235725		3.24722	0.236283
3.28486	0.204496		3.28486	0.236996		3.28486	0.237508
3.32293	0.205742		3.32293	0.238268		3.32293	0.238736
3.36145	0.206991		3.36145	0.239543		3.36145	0.239965
3.40041	0.208242		3.40041	0.240819		3.40041	0.241195
3.43983	0.209495		3.43983	0.242097		3.43983	0.242427
3.4797	0.210752		3.4797	0.243377		3.4797	0.243661
3.52003	0.212011		3.52003	0.244659		3.52003	0.244897
3.56083	0.213273		3.56083	0.245943		3.56083	0.246134
3.60211	0.214537		3.60211	0.247228		3.60211	0.247373
3.64386	0.215804		3.64386	0.248516		3.64386	0.248614
3.6861	0.217074		3.6861	0.249805		3.6861	0.249856
3.72882	0.218346		3.72882	0.251096		3.72882	0.251099
3.77204	0.21962		3.77204	0.252389		3.77204	0.252345
3.81576	0.220898		3.81576	0.253684		3.81576	0.253592
3.85999	0.222177		3.85999	0.25498		3.85999	0.25484
3.90474	0.22346		3.90474	0.256278		3.90474	0.25609
3.95	0.224745		3.95	0.257578		3.95	0.257342
3.99578	0.226032		3.99578	0.25888		3.99578	0.258595
4.0421	0.227322		4.0421	0.260183		4.0421	0.25985
4.08895	0.228614		4.08895	0.261488		4.08895	0.261106
4.13634	0.229909		4.13634	0.262795		4.13634	0.262364
4.18429	0.231207		4.18429	0.264104		4.18429	0.263623
4.23279	0.232506		4.23279	0.265414		4.23279	0.264884
4.28185	0.233809		4.28185	0.266726		4.28185	0.266146
4.33148	0.235113		4.33148	0.268039		4.33148	0.26741
4.38169	0.23642		4.38169	0.269355		4.38169	0.268675
4.43248	0.23773		4.43248	0.270671		4.43248	0.269942
4.48386	0.239042		4.48386	0.27199		4.48386	0.27121
4.53583	0.240356		4.53583	0.27331		4.53583	0.272479
4.5884	0.241673		4.5884	0.274632		4.5884	0.27375
4.64159	0.242991		4.64159	0.275955		4.64159	0.275023
4.69539	0.244313		4.69539	0.27728		4.69539	0.276297
4.74981	0.245636		4.74981	0.278606		4.74981	0.277572
4.80487	0.246962		4.80487	0.279934		4.80487	0.278849
4.86056	0.248291		4.86056	0.281264		4.86056	0.280127
4.9169	0.249621		4.9169	0.282595		4.9169	0.281407
4.9739	0.250954		4.9739	0.283928		4.9739	0.282687
5.03155	0.252289		5.03155	0.285262		5.03155	0.28397
5.08987	0.253627		5.08987	0.286598		5.08987	0.285253
5.14887	0.254966		5.14887	0.287935		5.14887	0.286538
5.20855	0.256308		5.20855	0.289274		5.20855	0.287825
5.26892	0.257652		5.26892	0.290614		5.26892	0.289112
5.32999	0.258998		5.32999	0.291956		5.32999	0.290401
5.39177	0.260347		5.39177	0.293299		5.39177	0.291692
5.45427	0.261697		5.45427	0.294643		5.45427	0.292983
5.51749	0.26305		5.51749	0.29599		5.51749	0.294276
5.58145	0.264405		5.58145	0.297337		5.58145	0.29557
5.64614	0.265762		5.64614	0.298686		5.64614	0.296866
5.71159	0.267122		5.71159	0.300036		5.71159	0.298162
5.77779	0.268483		5.77779	0.301388		5.77779	0.29946
5.84476	0.269846		5.84476	0.302741		5.84476	0.30076
5.91251	0.271212		5.91251	0.304095		5.91251	0.30206
5.98104	0.27258		5.98104	0.305451		5.98104	0.303362
6.05037	0.273949		6.05037	0.306808		6.05037	0.304665
6.1205	0.275321		6.1205	0.308167		6.1205	0.305969
6.19144	0.276695		6.19144	0.309527		6.19144	0.307274
6.26321	0.278071		6.26321	0.310888		6.26321	0.308581
6.3358	0.279449		6.3358	0.31225		6.3358	0.309889
6.40924	0.280829		6.40924	0.313614		6.40924	0.311198
6.48353	0.282211		6.48353	0.314979		6.48353	0.312508
6.55869	0.283595		6.55869	0.316345		6.55869	0.313819
6.63471	0.28498		6.63471	0.317713		6.63471	0.315131
6.71161	0.286368		6.71161	0.319082		6.71161	0.316445
6.78941	0.287758		6.78941	0.320452		6.78941	0.31776
6.8681	0.28915		6.8681	0.321823		6.8681	0.319075
6.94771	0.290543		6.94771	0.323196		6.94771	0.320392
7.02824	0.291939		7.02824	0.32457		7.02824	0.32171
7.10971	0.293336		7.10971	0.325945		7.10971	0.32303
7.19212	0.294736		7.19212	0.327321		7.19212	0.32435
7.27548	0.296137		7.27548	0.328698		7.27548	0.325671
7.35981	0.29754		7.35981	0.330077		7.35981	0.326994
7.44512	0.298945		7.44512	0.331456		7.44512	0.328317
7.53142	0.300351		7.53142	0.332837		7.53142	0.329642
7.61872	0.30176		7.61872	0.334219		7.61872	0.330967
7.70703	0.30317		7.70703	0.335602		7.70703	0.332294
7.79636	0.304582		7.79636	0.336987		7.79636	0.333622
7.88673	0.305996		7.88673	0.338372		7.88673	0.33495
7.97814	0.307412		7.97814	0.339758		7.97814	0.33628
8.07062	0.308829		8.07062	0.341146		8.07062	0.337611
8.16417	0.310249		8.16417	0.342535		8.16417	0.338942
8.2588	0.31167		8.2588	0.343924		8.2588	0.340275
8.35453	0.313092		8.35453	0.345315		8.35453	0.341609
8.45137	0.314517		8.45137	0.346707		8.45137	0.342943
8.54933	0.315943		8.54933	0.3481		8.54933	0.344279
8.64842	0.31737		8.64842	0.349494		8.64842	0.345616
8.74867	0.3188		8.74867	0.350888		8.74867	0.346953
8.85007	0.320231		8.85007	0.352284		8.85007	0.348292
8.95266	0.321663		8.95266	0.353681		8.95266	0.349631
9.05643	0.323098		9.05643	0.355079		9.05643	0.350971
9.1614	0.324534		9.1614	0.356478		9.1614	0.352313
9.26759	0.325971		9.26759	0.357878		9.26759	0.353655
9.37502	0.32741		9.37502	0.359279		9.37502	0.354998
9.48368	0.328851		9.48368	0.36068		9.48368	0.356342
9.59361	0.330294		9.59361	0.362083		9.59361	0.357686
9.70481	0.331737		9.70481	0.363486		9.70481	0.359032
9.8173	0.333183		9.8173	0.364891		9.8173	0.360378
9.93109	0.33463		9.93109	0.366296		9.93109	0.361726
10.0462	0.336078		10.0462	0.367703		10.0462	0.363074
10.1627	0.337528		10.1627	0.36911		10.1627	0.364423
10.2804	0.338979		10.2804	0.370518		10.2804	0.365773
10.3996	0.340432		10.3996	0.371927		10.3996	0.367123
10.5202	0.341887		10.5202	0.373336		10.5202	0.368475
10.6421	0.343343		10.6421	0.374747		10.6421	0.369827
10.7654	0.3448		10.7654	0.376158		10.7654	0.37118
10.8902	0.346259		10.8902	0.377571		10.8902	0.372534
11.0165	0.347719		11.0165	0.378984		11.0165	0.373889
11.1442	0.34918		11.1442	0.380397		11.1442	0.375244
11.2733	0.350643		11.2733	0.381812		11.2733	0.3766
11.404	0.352107		11.404	0.383227		11.404	0.377957
11.5362	0.353573		11.5362	0.384644		11.5362	0.379315
11.6699	0.35504		11.6699	0.386061		11.6699	0.380673
11.8052	0.356508		11.8052	0.387478		11.8052	0.382032
11.942	0.357978		11.942	0.388897		11.942	0.383392
12.0804	0.359449		12.0804	0.390316		12.0804	0.384753
12.2204	0.360921		12.2204	0.391736		12.2204	0.386114
12.3621	0.362395		12.3621	0.393156		12.3621	0.387476
12.5054	0.36387		12.5054	0.394577		12.5054	0.388838
12.6503	0.365346		12.6503	0.395999		12.6503	0.390201
12.797	0.366823		12.797	0.397422		12.797	0.391565
12.9453	0.368301		12.9453	0.398845		12.9453	0.39293
13.0954	0.369781		13.0954	0.400269		13.0954	0.394295
13.2471	0.371262		13.2471	0.401694		13.2471	0.395661
13.4007	0.372744		13.4007	0.403119		13.4007	0.397027
13.556	0.374228		13.556	0.404545		13.556	0.398395
13.7131	0.375712		13.7131	0.405971		13.7131	0.399762
13.8721	0.377198		13.8721	0.407398		13.8721	0.401131
14.0329	0.378685		14.0329	0.408826		14.0329	0.402499
14.1955	0.380173		14.1955	0.410254		14.1955	0.403869
14.3601	0.381662		14.3601	0.411683		14.3601	0.405239
14.5265	0.383152		14.5265	0.413112		14.5265	0.40661
14.6949	0.384643		14.6949	0.414542		14.6949	0.407981
14.8652	0.386136		14.8652	0.415973		14.8652	0.409353
15.0376	0.387629		15.0376	0.417404		15.0376	0.410725
15.2119	0.389124		15.2119	0.418835		15.2119	0.412098
15.3882	0.390619		15.3882	0.420267		15.3882	0.413471
15.5665	0.392116		15.5665	0.4217		15.5665	0.414845
15.747	0.393613		15.747	0.423133		15.747	0.416219
15.9295	0.395112		15.9295	0.424566		15.9295	0.417594
16.1141	0.396611		16.1141	0.426		16.1141	0.41897
16.3009	0.398112		16.3009	0.427435		16.3009	0.420346
16.4899	0.399613		16.4899	0.428869		16.4899	0.421722
16.681	0.401116		16.681	0.430305		16.681	0.423099
16.8744	0.402619		16.8744	0.43174		16.8744	0.424476
17.0699	0.404123		17.0699	0.433177		17.0699	0.425854
17.2678	0.405629		17.2678	0.434613		17.2678	0.427232
17.468	0.407135		17.468	0.43605		17.468	0.428611
17.6704	0.408642		17.6704	0.437488		17.6704	0.42999
17.8753	0.410149		17.8753	0.438925		17.8753	0.431369
18.0824	0.411658		18.0824	0.440363		18.0824	0.432749
18.292	0.413168		18.292	0.441802		18.292	0.43413
18.5041	0.414678		18.5041	0.443241		18.5041	0.43551
18.7186	0.416189		18.7186	0.44468		18.7186	0.436891
18.9355	0.417701		18.9355	0.446119		18.9355	0.438273
19.155	0.419214		19.155	0.447559		19.155	0.439655
19.377	0.420728		19.377	0.448999		19.377	0.441037
19.6016	0.422242		19.6016	0.45044		19.6016	0.442419
19.8288	0.423757		19.8288	0.45188		19.8288	0.443802
20.0587	0.425273		20.0587	0.453321		20.0587	0.445185
20.2912	0.426789		20.2912	0.454763		20.2912	0.446569
20.5264	0.428307		20.5264	0.456204		20.5264	0.447953
20.7643	0.429825		20.7643	0.457646		20.7643	0.449337
21.005	0.431343		21.005	0.459088		21.005	0.450722
21.2485	0.432863		21.2485	0.46053		21.2485	0.452106
21.4947	0.434383		21.4947	0.461972		21.4947	0.453491
21.7439	0.435903		21.7439	0.463415		21.7439	0.454877
21.9959	0.437424		21.9959	0.464858		21.9959	0.456262
22.2509	0.438946		22.2509	0.466301		22.2509	0.457648
22.5088	0.440469		22.5088	0.467744		22.5088	0.459034
22.7697	0.441992		22.7697	0.469188		22.7697	0.460421
23.0336	0.443516		23.0336	0.470631		23.0336	0.461807
23.3006	0.44504		23.3006	0.472075		23.3006	0.463194
23.5707	0.446565		23.5707	0.473519		23.5707	0.464581
23.8439	0.44809		23.8439	0.474962		23.8439	0.465969
24.1203	0.449616		24.1203	0.476407		24.1203	0.467356
24.3999	0.451142		24.3999	0.477851		24.3999	0.468744
24.6827	0.452669		24.6827	0.479295		24.6827	0.470132
24.9688	0.454196		24.9688	0.480739		24.9688	0.47152
25.2582	0.455724		25.2582	0.482184		25.2582	0.472908
25.551	0.457253		25.551	0.483628		25.551	0.474296
25.8471	0.458781		25.8471	0.485073		25.8471	0.475685
26.1467	0.460311		26.1467	0.486517		26.1467	0.477073
26.4498	0.46184		26.4498	0.487962		26.4498	0.478462
26.7564	0.46337		26.7564	0.489407		26.7564	0.479851
27.0665	0.464901		27.0665	0.490851		27.0665	0.48124
27.3803	0.466431		27.3803	0.492296		27.3803	0.482629
27.6976	0.467963		27.6976	0.493741		27.6976	0.484019
28.0187	0.469494		28.0187	0.495185		28.0187	0.485408
28.3434	0.471026		28.3434	0.49663		28.3434	0.486797
28.672	0.472558		28.672	0.498074		28.672	0.488187
29.0043	0.474091		29.0043	0.499519		29.0043	0.489577
29.3405	0.475624		29.3405	0.500963		29.3405	0.490966
29.6806	0.477157		29.6806	0.502408		29.6806	0.492356
30.0246	0.47869		30.0246	0.503852		30.0246	0.493746
30.3726	0.480224		30.3726	0.505297		30.3726	0.495136
30.7247	0.481758		30.7247	0.506741		30.7247	0.496525
31.0808	0.483292		31.0808	0.508185		31.0808	0.497915
31.4411	0.484826		31.4411	0.509629		31.4411	0.499305
31.8055	0.486361		31.8055	0.511073		31.8055	0.500695
32.1742	0.487896		32.1742	0.512516		32.1742	0.502085
32.5471	0.489431		32.5471	0.51396		32.5471	0.503475
32.9244	0.490966		32.9244	0.515403		32.9244	0.504864
33.306	0.492501		33.306	0.516846		33.306	0.506254
33.6921	0.494037		33.6921	0.51829		33.6921	0.507644
34.0826	0.495572		34.0826	0.519732		34.0826	0.509034
34.4776	0.497108		34.4776	0.521175		34.4776	0.510423
34.8773	0.498644		34.8773	0.522618		34.8773	0.511813
35.2815	0.50018		35.2815	0.52406		35.2815	0.513203
35.6905	0.501716		35.6905	0.525502		35.6905	0.514592
36.1042	0.503252		36.1042	0.526944		36.1042	0.515981
36.5227	0.504788		36.5227	0.528385		36.5227	0.517371
36.946	0.506324		36.946	0.529827		36.946	0.51876
37.3743	0.50786		37.3743	0.531268		37.3743	0.520149
37.8075	0.509396		37.8075	0.532708		37.8075	0.521538
38.2457	0.510932		38.2457	0.534149		38.2457	0.522927
38.689	0.512468		38.689	0.535589		38.689	0.524315
39.1375	0.514005		39.1375	0.537029		39.1375	0.525704
39.5911	0.515541		39.5911	0.538468		39.5911	0.527092
40.05	0.517077		40.05	0.539908		40.05	0.52848
40.5142	0.518613		40.5142	0.541347		40.5142	0.529868
40.9838	0.520148		40.9838	0.542785		40.9838	0.531256
41.4589	0.521684		41.4589	0.544223		41.4589	0.532644
41.9394	0.52322		41.9394	0.545661		41.9394	0.534031
42.4256	0.524755		42.4256	0.547099		42.4256	0.535419
42.9173	0.526291		42.9173	0.548536		42.9173	0.536806
43.4148	0.527826		43.4148	0.549972		43.4148	0.538193
43.918	0.529361		43.918	0.551409		43.918	0.539579
44.4271	0.530896		44.4271	0.552845		44.4271	0.540966
44.942	0.532431		44.942	0.55428		44.942	0.542352
45.463	0.533965		45.463	0.555715		45.463	0.543738
45.9899	0.5355		45.9899	0.55715		45.9899	0.545123
46.523	0.537034		46.523	0.558584		46.523	0.546509
47.0622	0.538568		47.0622	0.560017		47.0622	0.547894
47.6078	0.540101		47.6078	0.561451		47.6078	0.549278
48.1596	0.541635		48.1596	0.562883		48.1596	0.550663
48.7178	0.543168		48.7178	0.564315		48.7178	0.552047
49.2825	0.5447		49.2825	0.565747		49.2825	0.553431
49.8537	0.546233		49.8537	0.567178		49.8537	0.554815
50.4316	0.547765		50.4316	0.568609		50.4316	0.556198
51.0162	0.549297		51.0162	0.570039		51.0162	0.557581
51.6075	0.550828		51.6075	0.571469		51.6075	0.558963
52.2057	0.552359		52.2057	0.572898		52.2057	0.560345
52.8108	0.55389		52.8108	0.574326		52.8108	0.561727
53.4229	0.55542		53.4229	0.575754		53.4229	0.563109
54.0422	0.55695		54.0422	0.577181		54.0422	0.56449
54.6686	0.55848		54.6686	0.578608		54.6686	0.56587
55.3022	0.560009		55.3022	0.580034		55.3022	0.567251
55.9433	0.561537		55.9433	0.58146		55.9433	0.568631
56.5917	0.563066		56.5917	0.582885		56.5917	0.57001
57.2477	0.564593		57.2477	0.584309		57.2477	0.571389
57.9112	0.56612		57.9112	0.585732		57.9112	0.572768
58.5825	0.567647		58.5825	0.587155		58.5825	0.574146
59.2615	0.569173		59.2615	0.588578		59.2615	0.575524
59.9484	0.570699		59.9484	0.589999		59.9484	0.576901
60.6433	0.572224		60.6433	0.59142		60.6433	0.578278
61.3462	0.573749		61.3462	0.59284		61.3462	0.579654
62.0573	0.575273		62.0573	0.59426		62.0573	0.58103
62.7766	0.576796		62.7766	0.595679		62.7766	0.582406
63.5043	0.578319		63.5043	0.597097		63.5043	0.583781
64.2403	0.579841		64.2403	0.598514		64.2403	0.585155
64.985	0.581363		64.985	0.599931		64.985	0.586529
65.7382	0.582884		65.7382	0.601346		65.7382	0.587902
66.5002	0.584404		66.5002	0.602761		66.5002	0.589275
67.271	0.585924		67.271	0.604176		67.271	0.590647
68.0507	0.587443		68.0507	0.605589		68.0507	0.592019
68.8395	0.588961		68.8395	0.607002		68.8395	0.59339
69.6374	0.590479		69.6374	0.608414		69.6374	0.594761
70.4446	0.591996		70.4446	0.609825		70.4446	0.596131
71.2612	0.593512		71.2612	0.611235		71.2612	0.597501
72.0872	0.595027		72.0872	0.612645		72.0872	0.598869
72.9227	0.596542		72.9227	0.614053		72.9227	0.600238
73.768	0.598056		73.768	0.615461		73.768	0.601605
74.623	0.599569		74.623	0.616868		74.623	0.602973
75.488	0.601082		75.488	0.618274		75.488	0.604339
76.363	0.602593		76.363	0.619679		76.363	0.605705
77.2481	0.604104		77.2481	0.621083		77.2481	0.60707
78.1435	0.605614		78.1435	0.622487		78.1435	0.608435
79.0493	0.607123		79.0493	0.623889		79.0493	0.609799
79.9655	0.608631		79.9655	0.625291		79.9655	0.611162
80.8924	0.610138		80.8924	0.626691		80.8924	0.612524
81.8301	0.611645		81.8301	0.628091		81.8301	0.613886
82.7786	0.61315		82.7786	0.629489		82.7786	0.615247
83.7381	0.614655		83.7381	0.630887		83.7381	0.616608
84.7087	0.616159		84.7087	0.632284		84.7087	0.617968
85.6906	0.617661		85.6906	0.63368		85.6906	0.619327
86.6838	0.619163		86.6838	0.635074		86.6838	0.620685
87.6886	0.620664		87.6886	0.636468		87.6886	0.622043
88.705	0.622164		88.705	0.637861		88.705	0.6234
89.7332	0.623663		89.7332	0.639253		89.7332	0.624756
90.7733	0.625161		90.7733	0.640643		90.7733	0.626111
91.8254	0.626657		91.8254	0.642033		91.8254	0.627466
92.8898	0.628153		92.8898	0.643422		92.8898	0.62882
93.9665	0.629648		93.9665	0.644809		93.9665	0.630173
95.0557	0.631141		95.0557	0.646195		95.0557	0.631525
96.1575	0.632634		96.1575	0.647581		96.1575	0.632877
97.272	0.634126		97.272	0.648965		97.272	0.634227
98.3995	0.635616		98.3995	0.650348		98.3995	0.635577
99.5401	0.637105		99.5401	0.65173		99.5401	0.636926
100.694	0.638593		100.694	0.653111		100.694	0.638274
101.861	0.64008		101.861	0.654491		101.861	0.639622
103.042	0.641566		103.042	0.65587		103.042	0.640968
104.236	0.643051		104.236	0.657247		104.236	0.642314
105.444	0.644534		105.444	0.658624		105.444	0.643658
106.666	0.646017		106.666	0.659999		106.666	0.645002
107.903	0.647498		107.903	0.661373		107.903	0.646345
109.154	0.648978		109.154	0.662745		109.154	0.647687
110.419	0.650456		110.419	0.664117		110.419	0.649029
111.699	0.651934		111.699	0.665487		111.699	0.650369
112.993	0.65341		112.993	0.666857		112.993	0.651708
114.303	0.654884		114.303	0.668224		114.303	0.653047
115.628	0.656358		115.628	0.669591		115.628	0.654384
116.968	0.65783		116.968	0.670957		116.968	0.655721
118.324	0.659301		118.324	0.672321		118.324	0.657057
119.696	0.660771		119.696	0.673684		119.696	0.658391
121.083	0.662239		121.083	0.675045		121.083	0.659725
122.486	0.663706		122.486	0.676405		122.486	0.661058
123.906	0.665171		123.906	0.677764		123.906	0.662389
125.342	0.666635		125.342	0.679122		125.342	0.66372
126.795	0.668098		126.795	0.680478		126.795	0.66505
128.265	0.669559		128.265	0.681834		128.265	0.666378
129.752	0.671019		129.752	0.683187		129.752	0.667706
131.256	0.672477		131.256	0.684539		131.256	0.669033
132.777	0.673934		132.777	0.68589		132.777	0.670358
134.316	0.67539		134.316	0.68724		134.316	0.671683
135.873	0.676844		135.873	0.688588		135.873	0.673006
137.448	0.678296		137.448	0.689935		137.448	0.674329
139.041	0.679747		139.041	0.69128		139.041	0.67565
140.653	0.681197		140.653	0.692624		140.653	0.67697
142.283	0.682645		142.283	0.693967		142.283	0.67829
143.932	0.684091		143.932	0.695308		143.932	0.679608
145.601	0.685536		145.601	0.696648		145.601	0.680925
147.288	0.686979		147.288	0.697986		147.288	0.68224
148.996	0.688421		148.996	0.699323		148.996	0.683555
150.723	0.689861		150.723	0.700658		150.723	0.684869
152.47	0.691299		152.47	0.701992		152.47	0.686181
154.237	0.692736		154.237	0.703324		154.237	0.687492
156.025	0.694171		156.025	0.704655		156.025	0.688802
157.833	0.695604		157.833	0.705984		157.833	0.690111
159.663	0.697036		159.663	0.707312		159.663	0.691419
161.513	0.698466		161.513	0.708638		161.513	0.692726
163.385	0.699895		163.385	0.709963		163.385	0.694031
165.279	0.701321		165.279	0.711286		165.279	0.695335
167.195	0.702746		167.195	0.712608		167.195	0.696638
169.133	0.70417		169.133	0.713928		169.133	0.69794
171.093	0.705591		171.093	0.715246		171.093	0.69924
173.077	0.707011		173.077	0.716563		173.077	0.70054
175.083	0.708429		175.083	0.717878		175.083	0.701838
177.112	0.709845		177.112	0.719191		177.112	0.703134
179.165	0.711259		179.165	0.720503		179.165	0.70443
181.242	0.712672		181.242	0.721814		181.242	0.705724
183.343	0.714082		183.343	0.723122		183.343	0.707017
185.468	0.715491		185.468	0.724429		185.468	0.708308
187.617	0.716898		187.617	0.725735		187.617	0.709599
189.792	0.718303		189.792	0.727038		189.792	0.710888
191.992	0.719706		191.992	0.72834		191.992	0.712175
194.217	0.721108		194.217	0.729641		194.217	0.713462
196.469	0.722507		196.469	0.730939		196.469	0.714747
198.746	0.723904		198.746	0.732236		198.746	0.71603
201.05	0.7253		201.05	0.733531		201.05	0.717313
203.38	0.726693		203.38	0.734824		203.38	0.718593
205.737	0.728085		205.737	0.736116		205.737	0.719873
208.122	0.729475		208.122	0.737406		208.122	0.721151
210.535	0.730862		210.535	0.738694		210.535	0.722428
212.975	0.732248		212.975	0.73998		212.975	0.723703
215.443	0.733631		215.443	0.741265		215.443	0.724977
217.941	0.735013		217.941	0.742548		217.941	0.72625
220.467	0.736392		220.467	0.743829		220.467	0.727521
223.022	0.73777		223.022	0.745108		223.022	0.72879
225.607	0.739145		225.607	0.746385		225.607	0.730058
228.222	0.740518		228.222	0.74766		228.222	0.731325
230.868	0.741889		230.868	0.748934		230.868	0.73259
233.544	0.743258		233.544	0.750206		233.544	0.733854
236.251	0.744625		236.251	0.751475		236.251	0.735116
238.989	0.74599		238.989	0.752743		238.989	0.736377
241.759	0.747352		241.759	0.754009		241.759	0.737636
244.562	0.748713		244.562	0.755274		244.562	0.738894
247.396	0.750071		247.396	0.756536		247.396	0.74015
250.264	0.751427		250.264	0.757796		250.264	0.741405
253.165	0.752781		253.165	0.759055		253.165	0.742658
256.099	0.754132		256.099	0.760311		256.099	0.74391
259.068	0.755482		259.068	0.761566		259.068	0.74516
262.071	0.756829		262.071	0.762818		262.071	0.746408
265.108	0.758174		265.108	0.764069		265.108	0.747655
268.181	0.759516		268.181	0.765317		268.181	0.748901
271.29	0.760856		271.29	0.766564		271.29	0.750144
274.434	0.762194		274.434	0.767808		274.434	0.751386
277.615	0.76353		277.615	0.769051		277.615	0.752627
280.833	0.764863		280.833	0.770291		280.833	0.753866
284.088	0.766194		284.088	0.77153		284.088	0.755103
287.381	0.767522		287.381	0.772766		287.381	0.756339
290.712	0.768848		290.712	0.774001		290.712	0.757573
294.082	0.770172		294.082	0.775233		294.082	0.758805
297.491	0.771494		297.491	0.776463		297.491	0.760035
300.939	0.772813		300.939	0.777692		300.939	0.761264
304.427	0.774129		304.427	0.778918		304.427	0.762492
307.956	0.775443		307.956	0.780142		307.956	0.763717
311.525	0.776755		311.525	0.781363		311.525	0.764941
315.136	0.778064		315.136	0.782583		315.136	0.766163
318.789	0.77937		318.789	0.783801		318.789	0.767383
322.484	0.780675		322.484	0.785016		322.484	0.768602
326.222	0.781976		326.222	0.786229		326.222	0.769819
330.003	0.783275		330.003	0.78744		330.003	0.771034
333.829	0.784572		333.829	0.788649		333.829	0.772247
337.698	0.785866		337.698	0.789856		337.698	0.773459
341.612	0.787157		341.612	0.791061		341.612	0.774669
345.572	0.788446		345.572	0.792263		345.572	0.775877
349.578	0.789733		349.578	0.793463		349.578	0.777083
353.63	0.791016		353.63	0.794661		353.63	0.778287
357.729	0.792297		357.729	0.795856		357.729	0.77949
361.875	0.793576		361.875	0.79705		361.875	0.780691
366.07	0.794851		366.07	0.798241		366.07	0.781889
370.313	0.796125		370.313	0.79943		370.313	0.783086
374.605	0.797395		374.605	0.800616		374.605	0.784282
378.947	0.798663		378.947	0.8018		378.947	0.785475
383.34	0.799928		383.34	0.802982		383.34	0.786666
387.783	0.80119		387.783	0.804162		387.783	0.787856
392.278	0.80245		392.278	0.805339		392.278	0.789043
396.825	0.803707		396.825	0.806514		396.825	0.790229
401.424	0.804961		401.424	0.807687		401.424	0.791413
406.077	0.806212		406.077	0.808857		406.077	0.792594
410.784	0.807461		410.784	0.810025		410.784	0.793774
415.546	0.808706		415.546	0.81119		415.546	0.794952
420.362	0.809949		420.362	0.812353		420.362	0.796128
425.235	0.811189		425.235	0.813514		425.235	0.797302
430.164	0.812427		430.164	0.814672		430.164	0.798474
435.15	0.813661		435.15	0.815828		435.15	0.799644
440.194	0.814893		440.194	0.816981		440.194	0.800812
445.296	0.816122		445.296	0.818132		445.296	0.801978
450.457	0.817347		450.457	0.819281		450.457	0.803142
455.679	0.81857		455.679	0.820427		455.679	0.804304
460.96	0.81979		460.96	0.82157		460.96	0.805464
466.303	0.821007		466.303	0.822712		466.303	0.806622
471.708	0.822222		471.708	0.82385		471.708	0.807778
477.176	0.823433		477.176	0.824986		477.176	0.808931
482.707	0.824641		482.707	0.82612		482.707	0.810083
488.302	0.825846		488.302	0.827251		488.302	0.811233
493.962	0.827048		493.962	0.828379		493.962	0.81238
499.688	0.828248		499.688	0.829505		499.688	0.813525
505.48	0.829444		505.48	0.830629		505.48	0.814669
511.339	0.830637		511.339	0.831749		511.339	0.81581
517.266	0.831827		517.266	0.832868		517.266	0.816949
523.261	0.833014		523.261	0.833983		523.261	0.818085
529.327	0.834198		529.327	0.835096		529.327	0.81922
535.462	0.835379		535.462	0.836207		535.462	0.820352
541.669	0.836557		541.669	0.837315		541.669	0.821483
547.947	0.837731		547.947	0.83842		547.947	0.822611
554.299	0.838903		554.299	0.839522		554.299	0.823737
560.723	0.840071		560.723	0.840622		560.723	0.82486
567.223	0.841237		567.223	0.841719		567.223	0.825982
573.798	0.842399		573.798	0.842814		573.798	0.827101
580.449	0.843557		580.449	0.843906		580.449	0.828218
587.177	0.844713		587.177	0.844995		587.177	0.829332
593.983	0.845866		593.983	0.846081		593.983	0.830445
600.868	0.847015		600.868	0.847165		600.868	0.831555
607.832	0.848161		607.832	0.848246		607.832	0.832663
614.878	0.849304		614.878	0.849324		614.878	0.833768
622.005	0.850443		622.005	0.850399		622.005	0.834871
629.215	0.851579		629.215	0.851472		629.215	0.835972
636.508	0.852712		636.508	0.852542		636.508	0.837071
643.886	0.853842		643.886	0.853609		643.886	0.838167
651.349	0.854968		651.349	0.854673		651.349	0.839261
658.899	0.856091		658.899	0.855735		658.899	0.840352
666.536	0.857211		666.536	0.856793		666.536	0.841442
674.262	0.858327		674.262	0.857849		674.262	0.842528
682.078	0.85944		682.078	0.858902		682.078	0.843613
689.984	0.860549		689.984	0.859952		689.984	0.844695
697.981	0.861656		697.981	0.861		697.981	0.845774
706.072	0.862758		706.072	0.862044		706.072	0.846851
714.256	0.863858		714.256	0.863086		714.256	0.847926
722.535	0.864953		722.535	0.864124		722.535	0.848998
730.91	0.866046		730.91	0.86516		730.91	0.850068
739.382	0.867135		739.382	0.866193		739.382	0.851135
747.952	0.86822		747.952	0.867223		747.952	0.8522
756.622	0.869302		756.622	0.86825		756.622	0.853262
765.392	0.870381		765.392	0.869274		765.392	0.854322
774.264	0.871456		774.264	0.870295		774.264	0.855379
783.238	0.872527		783.238	0.871313		783.238	0.856434
792.317	0.873595		792.317	0.872328		792.317	0.857486
801.501	0.874659		801.501	0.87334		801.501	0.858536
810.791	0.87572		810.791	0.874349		810.791	0.859583
820.189	0.876777		820.189	0.875355		820.189	0.860627
829.696	0.877831		829.696	0.876358		829.696	0.861669
839.313	0.878881		839.313	0.877358		839.313	0.862708
849.042	0.879927		849.042	0.878355		849.042	0.863745
858.883	0.88097		858.883	0.879348		858.883	0.864779
868.838	0.882009		868.838	0.880339		868.838	0.865811
878.909	0.883044		878.909	0.881327		878.909	0.866839
889.097	0.884076		889.097	0.882311		889.097	0.867866
899.402	0.885104		899.402	0.883293		899.402	0.868889
909.827	0.886129		909.827	0.884271		909.827	0.86991
920.373	0.887149		920.373	0.885246		920.373	0.870928
931.041	0.888166		931.041	0.886218		931.041	0.871943
941.833	0.889179		941.833	0.887187		941.833	0.872956
952.75	0.890189		952.75	0.888153		952.75	0.873966
963.793	0.891194		963.793	0.889116		963.793	0.874973
974.965	0.892196		974.965	0.890075		974.965	0.875978
986.266	0.893194		986.266	0.891031		986.266	0.87698
997.698	0.894189		997.698	0.891984		997.698	0.877979
1009.26	0.895179		1009.26	0.892934		1009.26	0.878975
1020.96	0.896166		1020.96	0.89388		1020.96	0.879968
1032.79	0.897148		1032.79	0.894824		1032.79	0.880959
1044.77	0.898127		1044.77	0.895764		1044.77	0.881947
1056.88	0.899102		1056.88	0.8967		1056.88	0.882932
1069.13	0.900074		1069.13	0.897634		1069.13	0.883914
1081.52	0.901041		1081.52	0.898564		1081.52	0.884893
1094.05	0.902004		1094.05	0.899491		1094.05	0.885869
1106.74	0.902964		1106.74	0.900414		1106.74	0.886843
1119.56	0.903919		1119.56	0.901334		1119.56	0.887813
1132.54	0.904871		1132.54	0.902251		1132.54	0.888781
1145.67	0.905818		1145.67	0.903165		1145.67	0.889746
1158.95	0.906762		1158.95	0.904075		1158.95	0.890708
1172.38	0.907702		1172.38	0.904982		1172.38	0.891667
1185.97	0.908637		1185.97	0.905885		1185.97	0.892623
1199.72	0.909569		1199.72	0.906785		1199.72	0.893575
1213.62	0.910496		1213.62	0.907682		1213.62	0.894525
1227.69	0.91142		1227.69	0.908575		1227.69	0.895473
1241.92	0.91234		1241.92	0.909465		1241.92	0.896417
1256.32	0.913255		1256.32	0.910351		1256.32	0.897357
1270.88	0.914166		1270.88	0.911234		1270.88	0.898295
1285.61	0.915074		1285.61	0.912113		1285.61	0.89923
1300.51	0.915977		1300.51	0.912989		1300.51	0.900162
1315.59	0.916876		1315.59	0.913861		1315.59	0.901091
1330.83	0.917771		1330.83	0.91473		1330.83	0.902017
1346.26	0.918662		1346.26	0.915595		1346.26	0.902939
1361.87	0.919548		1361.87	0.916457		1361.87	0.903859
1377.65	0.920431		1377.65	0.917315		1377.65	0.904775
1393.62	0.921309		1393.62	0.91817		1393.62	0.905688
1409.77	0.922183		1409.77	0.919021		1409.77	0.906598
1426.11	0.923053		1426.11	0.919869		1426.11	0.907505
1442.64	0.923919		1442.64	0.920713		1442.64	0.908409
1459.37	0.92478		1459.37	0.921553		1459.37	0.90931
1476.28	0.925637		1476.28	0.92239		1476.28	0.910207
1493.39	0.92649		1493.39	0.923223		1493.39	0.911101
1510.7	0.927339		1510.7	0.924053		1510.7	0.911992
1528.21	0.928183		1528.21	0.924879		1528.21	0.91288
1545.93	0.929023		1545.93	0.925701		1545.93	0.913764
1563.85	0.929859		1563.85	0.926519		1563.85	0.914645
1581.97	0.93069		1581.97	0.927334		1581.97	0.915523
1600.31	0.931518		1600.31	0.928145		1600.31	0.916398
1618.86	0.93234		1618.86	0.928953		1618.86	0.917269
1637.62	0.933159		1637.62	0.929756		1637.62	0.918137
1656.61	0.933973		1656.61	0.930556		1656.61	0.919002
1675.81	0.934783		1675.81	0.931353		1675.81	0.919863
1695.23	0.935588		1695.23	0.932145		1695.23	0.920721
1714.88	0.936389		1714.88	0.932934		1714.88	0.921575
1734.76	0.937185		1734.76	0.933719		1734.76	0.922426
1754.87	0.937977		1754.87	0.9345		1754.87	0.923274
1775.21	0.938765		1775.21	0.935277		1775.21	0.924118
1795.78	0.939548		1795.78	0.93605		1795.78	0.924959
1816.6	0.940326		1816.6	0.93682		1816.6	0.925796
1837.66	0.941101		1837.66	0.937586		1837.66	0.92663
1858.96	0.94187		1858.96	0.938348		1858.96	0.92746
1880.5	0.942635		1880.5	0.939106		1880.5	0.928287
1902.3	0.943396		1902.3	0.93986		1902.3	0.929111
1924.35	0.944152		1924.35	0.94061		1924.35	0.92993
1946.66	0.944904		1946.66	0.941356		1946.66	0.930747
1969.22	0.945651		1969.22	0.942099		1969.22	0.931559
1992.05	0.946393		1992.05	0.942837		1992.05	0.932369
2015.14	0.947131		2015.14	0.943572		2015.14	0.933174
2038.49	0.947864		2038.49	0.944302		2038.49	0.933976
2062.12	0.948593		2062.12	0.945029		2062.12	0.934774
2086.02	0.949317		2086.02	0.945752		2086.02	0.935569
2110.2	0.950036		2110.2	0.94647		2110.2	0.93636
2134.66	0.950751		2134.66	0.947185		2134.66	0.937147
2159.41	0.951461		2159.41	0.947895		2159.41	0.937931
2184.44	0.952166		2184.44	0.948602		2184.44	0.938711
2209.76	0.952867		2209.76	0.949304		2209.76	0.939487
2235.37	0.953563		2235.37	0.950002		2235.37	0.94026
2261.28	0.954254		2261.28	0.950697		2261.28	0.941029
2287.49	0.954941		2287.49	0.951387		2287.49	0.941794
2314.01	0.955623		2314.01	0.952073		2314.01	0.942555
2340.83	0.9563		2340.83	0.952755		2340.83	0.943312
2367.96	0.956972		2367.96	0.953432		2367.96	0.944066
2395.41	0.95764		2395.41	0.954106		2395.41	0.944815
2423.17	0.958303		2423.17	0.954775		2423.17	0.945561
2451.26	0.958961		2451.26	0.955441		2451.26	0.946303
2479.67	0.959614		2479.67	0.956102		2479.67	0.947041
2508.42	0.960263		2508.42	0.956759		2508.42	0.947776
2537.49	0.960906		2537.49	0.957411		2537.49	0.948506
2566.9	0.961545		2566.9	0.95806		2566.9	0.949232
2596.66	0.962179		2596.66	0.958704		2596.66	0.949955
2626.75	0.962808		2626.75	0.959344		2626.75	0.950673
2657.2	0.963432		2657.2	0.959979		2657.2	0.951388
2688	0.964051		2688	0.960611		2688	0.952098
2719.16	0.964666		2719.16	0.961238		2719.16	0.952804
2750.68	0.965275		2750.68	0.96186		2750.68	0.953507
2782.56	0.96588		2782.56	0.962479		2782.56	0.954205
2814.81	0.966479		2814.81	0.963093		2814.81	0.954899
2847.44	0.967074		2847.44	0.963702		2847.44	0.955589
2880.44	0.967664		2880.44	0.964308		2880.44	0.956275
2913.83	0.968249		2913.83	0.964908		2913.83	0.956957
2947.61	0.968828		2947.61	0.965505		2947.61	0.957635
2981.77	0.969403		2981.77	0.966097		2981.77	0.958308
3016.33	0.969973		3016.33	0.966685		3016.33	0.958978
3051.3	0.970538		3051.3	0.967268		3051.3	0.959643
3086.66	0.971098		3086.66	0.967846		3086.66	0.960303
3122.44	0.971652		3122.44	0.968421		3122.44	0.96096
3158.64	0.972202		3158.64	0.96899		3158.64	0.961612
3195.25	0.972747		3195.25	0.969555		3195.25	0.96226
3232.28	0.973286		3232.28	0.970116		3232.28	0.962904
3269.75	0.973821		3269.75	0.970672		3269.75	0.963543
3307.65	0.97435		3307.65	0.971224		3307.65	0.964178
3345.99	0.974874		3345.99	0.971771		3345.99	0.964809
3384.77	0.975394		3384.77	0.972313		3384.77	0.965435
3424.01	0.975908		3424.01	0.972851		3424.01	0.966057
3463.69	0.976416		3463.69	0.973384		3463.69	0.966674
3503.84	0.97692		3503.84	0.973913		3503.84	0.967287
3544.46	0.977419		3544.46	0.974437		3544.46	0.967895
3585.54	0.977912		3585.54	0.974956		3585.54	0.968499
3627.1	0.9784		3627.1	0.97547		3627.1	0.969098
3669.14	0.978883		3669.14	0.97598		3669.14	0.969693
3711.67	0.979361		3711.67	0.976485		3711.67	0.970283
3754.69	0.979834		3754.69	0.976986		3754.69	0.970869
3798.22	0.980301		3798.22	0.977481		3798.22	0.971449
3842.24	0.980763		3842.24	0.977972		3842.24	0.972026
3886.78	0.98122		3886.78	0.978458		3886.78	0.972597
3931.83	0.981672		3931.83	0.978939		3931.83	0.973164
3977.4	0.982118		3977.4	0.979416		3977.4	0.973726
4023.51	0.98256		4023.51	0.979888		4023.51	0.974284
4070.14	0.982995		4070.14	0.980354		4070.14	0.974836
4117.32	0.983426		4117.32	0.980816		4117.32	0.975384
4165.04	0.983851		4165.04	0.981273		4165.04	0.975927
4213.32	0.984271		4213.32	0.981725		4213.32	0.976465
4262.16	0.984686		4262.16	0.982173		4262.16	0.976998
4311.56	0.985095		4311.56	0.982615		4311.56	0.977526
4361.54	0.985499		4361.54	0.983052		4361.54	0.97805
4412.09	0.985897		4412.09	0.983485		4412.09	0.978568
4463.23	0.98629		4463.23	0.983912		4463.23	0.979081
4514.97	0.986678		4514.97	0.984334		4514.97	0.97959
4567.3	0.98706		4567.3	0.984752		4567.3	0.980093
4620.24	0.987437		4620.24	0.985164		4620.24	0.980591
4673.8	0.987809		4673.8	0.985571		4673.8	0.981085
4727.97	0.988175		4727.97	0.985973		4727.97	0.981572
4782.77	0.988536		4782.77	0.98637		4782.77	0.982055
4838.21	0.988891		4838.21	0.986762		4838.21	0.982533
4894.29	0.989241		4894.29	0.987149		4894.29	0.983005
4951.02	0.989585		4951.02	0.98753		4951.02	0.983472
5008.41	0.989924		5008.41	0.987907		5008.41	0.983934
5066.46	0.990258		5066.46	0.988278		5066.46	0.984391
5125.19	0.990586		5125.19	0.988644		5125.19	0.984842
5184.59	0.990908		5184.59	0.989005		5184.59	0.985287
5244.69	0.991225		5244.69	0.98936		5244.69	0.985728
5305.48	0.991536		5305.48	0.98971		5305.48	0.986163
5366.98	0.991842		5366.98	0.990055		5366.98	0.986592
5429.19	0.992143		5429.19	0.990395		5429.19	0.987016
5492.12	0.992437		5492.12	0.990729		5492.12	0.987434
5555.78	0.992727		5555.78	0.991058		5555.78	0.987846
5620.17	0.993011		5620.17	0.991381		5620.17	0.988253
5685.32	0.993289		5685.32	0.991699		5685.32	0.988654
5751.22	0.993561		5751.22	0.992012		5751.22	0.98905
5817.88	0.993828		5817.88	0.992319		5817.88	0.98944
5885.32	0.99409		5885.32	0.99262		5885.32	0.989823
5953.53	0.994346		5953.53	0.992916		5953.53	0.990201
6022.54	0.994596		6022.54	0.993207		6022.54	0.990573
6092.35	0.99484		6092.35	0.993492		6092.35	0.99094
6162.97	0.99508		6162.97	0.993771		6162.97	0.9913
6234.4	0.995313		6234.4	0.994045		6234.4	0.991654
6306.67	0.995541		6306.67	0.994313		6306.67	0.992002
6379.77	0.995763		6379.77	0.994576		6379.77	0.992344
6453.72	0.995979		6453.72	0.994833		6453.72	0.992679
6528.52	0.99619		6528.52	0.995084		6528.52	0.993009
6604.19	0.996395		6604.19	0.995329		6604.19	0.993332
6680.74	0.996595		6680.74	0.995569		6680.74	0.993648
6758.18	0.996789		6758.18	0.995803		6758.18	0.993958
6836.52	0.996977		6836.52	0.99603		6836.52	0.994262
6915.76	0.997159		6915.76	0.996252		6915.76	0.994559
6995.92	0.997336		6995.92	0.996469		6995.92	0.99485
7077.01	0.997507		7077.01	0.996679		7077.01	0.995134
7159.04	0.997673		7159.04	0.996883		7159.04	0.995411
7242.02	0.997833		7242.02	0.997081		7242.02	0.995682
7325.97	0.997987		7325.97	0.997274		7325.97	0.995945
7410.88	0.998135		7410.88	0.99746		7410.88	0.996202
7496.78	0.998278		7496.78	0.99764		7496.78	0.996451
7583.68	0.998415		7583.68	0.997814		7583.68	0.996693
7671.58	0.998546		7671.58	0.997982		7671.58	0.996929
7760.5	0.998672		7760.5	0.998143		7760.5	0.997156
7850.46	0.998791		7850.46	0.998298		7850.46	0.997377
7941.45	0.998906		7941.45	0.998447		7941.45	0.99759
8033.5	0.999014		8033.5	0.99859		8033.5	0.997795
8126.62	0.999117		8126.62	0.998726		8126.62	0.997992
8220.82	0.999214		8220.82	0.998856		8220.82	0.998182
8316.1	0.999305		8316.1	0.998979		8316.1	0.998364
8412.5	0.999391		8412.5	0.999096		8412.5	0.998537
8510.01	0.999471		8510.01	0.999206		8510.01	0.998702
8608.65	0.999545		8608.65	0.999309		8608.65	0.998859
8708.43	0.999613		8708.43	0.999406		8708.43	0.999007
8809.37	0.999676		8809.37	0.999496		8809.37	0.999147
8911.48	0.999733		8911.48	0.999578		8911.48	0.999277
9014.78	0.999785		9014.78	0.999654		9014.78	0.999398
9119.27	0.999831		9119.27	0.999723		9119.27	0.99951
9224.97	0.999871		9224.97	0.999785		9224.97	0.999611
9331.9	0.999906		9331.9	0.999839		9331.9	0.999703
9440.06	0.999935		9440.06	0.999886		9440.06	0.999784
9549.49	0.999959		9549.49	0.999925		9549.49	0.999853
9660.17	0.999977		9660.17	0.999956		9660.17	0.999911
9772.15	0.99999		9772.15	0.99998		9772.15	0.999956
9885.42	0.999998		9885.42	0.999995		9885.42	0.999987
10000	1		10000	1		10000	1

## Sheet: Figure3d-error_landscape
sigma\E	1	1.1053	1.22168	1.35031	1.4925	1.64965	1.82335	2.01534	2.22754	2.46209	2.72134	3.00788	3.3246	3.67466	4.06159	4.48925	4.96195	5.48442	6.0619	6.70019	7.40568	8.18547	9.04736	10	11.053	12.2168	13.5031	14.925	16.4965	18.2335	20.1534	22.2754	24.6209	27.2134	30.0788	33.246	36.7466	40.6159	44.8925	49.6195	54.8442	60.619	67.0019	74.0568	81.8547	90.4736	100	110.53	122.168
1.25893	-0.107512	-0.0998019	-0.0926136	-0.0870369	-0.0839311	-0.0838318	-0.0870199	-0.0931742	-0.101256	-0.109948	-0.118212	-0.126013	-0.134414	-0.0885564	-0.0386399	0.0172064	0.0761759	0.131881	0.177071	0.205771	0.214938	0.206121	0.185594	0.161131	0.137046	0.111618	0.0792722	0.0353145	0.00686693	0.0345588	0.0710333	0.123779	0.193637	0.27681	0.364741	0.446347	0.512401	0.558444	0.58398	0.589634	0.575112	0.539229	0.481021	0.400517	0.310157	0.21866	0.129533	0.0570621	0.0136058
1.34133	-0.107561	-0.101434	-0.0959258	-0.0916993	-0.089457	-0.0897272	-0.092694	-0.0981032	-0.105348	-0.113751	-0.122853	-0.13251	-0.111514	-0.0685954	-0.0221555	0.0275247	0.077284	0.122279	0.157312	0.178431	0.184289	0.176633	0.159491	0.137178	0.112127	0.0838193	0.0494832	0.00598188	0.037696	0.0680443	0.10451	0.150894	0.207891	0.273233	0.342043	0.407891	0.464353	0.506363	0.530706	0.535679	0.520495	0.484899	0.429087	0.359173	0.28943	0.21543	0.145326	0.0875776	0.0488693
1.42913	-0.108372	-0.103477	-0.0992717	-0.0962205	-0.0948123	-0.0954424	-0.0983188	-0.103414	-0.110494	-0.119215	-0.129252	-0.125677	-0.0892181	-0.0511137	-0.0101638	0.0320769	0.0727325	0.108242	0.135178	0.151127	0.155326	0.148739	0.13349	0.111839	0.0851772	0.0535126	0.0156975	0.0291026	0.0595098	0.0910867	0.127046	0.168921	0.21684	0.269352	0.323504	0.375274	0.420221	0.454165	0.473693	0.476414	0.460983	0.426997	0.376276	0.326734	0.26971	0.210547	0.154898	0.108066	0.0740041
1.52268	-0.109889	-0.106026	-0.102875	-0.100795	-0.100173	-0.101358	-0.104599	-0.110004	-0.117533	-0.127037	-0.131973	-0.101711	-0.0711344	-0.0381241	-0.00335878	0.0314964	0.0641462	0.0920375	0.112828	0.124841	0.127359	0.120624	0.105547	0.083224	0.0544769	0.0196002	0.0189698	0.0471348	0.0753069	0.106038	0.140237	0.178145	0.219311	0.262467	0.305522	0.345717	0.379922	0.404994	0.418135	0.417168	0.400717	0.368383	0.336221	0.295782	0.250106	0.203051	0.158564	0.120188	0.0905908
1.62235	-0.11209	-0.109137	-0.106953	-0.105843	-0.106155	-0.108225	-0.11233	-0.118648	-0.127246	-0.131995	-0.108156	-0.0840842	-0.0579176	-0.0299108	-0.00102814	0.0272729	0.0532059	0.0748736	0.0905304	0.0988299	0.0989843	0.0907848	0.0744821	0.0505787	0.0196192	0.0131098	0.0371762	0.0608926	0.086729	0.115318	0.146704	0.18051	0.215931	0.251701	0.286098	0.31703	0.342191	0.359261	0.366136	0.361134	0.34327	0.32502	0.298927	0.266508	0.230239	0.192898	0.157275	0.125884	0.100696
1.72855	-0.115123	-0.11309	-0.111956	-0.111996	-0.113534	-0.116893	-0.122352	-0.130114	-0.129276	-0.111119	-0.0922665	-0.0716499	-0.0493424	-0.0259021	-0.00225723	0.0203652	0.040537	0.0567645	0.0676469	0.072028	0.0691037	0.0584627	0.0400559	0.0141158	0.0103919	0.0304716	0.0499786	0.071142	0.0946207	0.120509	0.148521	0.178041	0.208134	0.237564	0.264832	0.288246	0.306029	0.316449	0.317968	0.30972	0.301767	0.286558	0.265259	0.239318	0.210536	0.180916	0.152473	0.127047	0.106156
1.84169	-0.119345	-0.118381	-0.118499	-0.119958	-0.123051	-0.12807	-0.135269	-0.127036	-0.112911	-0.0979203	-0.0815246	-0.0637334	-0.0448694	-0.0255256	-0.00654116	0.0110398	0.026036	0.0372216	0.0434343	0.0436795	0.0372126	0.0235855	0.0026537	0.00761311	0.0247733	0.0412999	0.0588892	0.0781983	0.0994419	0.122509	0.146999	0.172237	0.1973	0.221053	0.242196	0.259337	0.271077	0.276138	0.274915	0.273125	0.265546	0.252684	0.235318	0.21454	0.191686	0.168231	0.14566	0.125344	0.108456
1.96225	-0.125241	-0.125561	-0.127169	-0.130303	-0.135215	-0.13811	-0.126349	-0.114928	-0.102684	-0.0893698	-0.0749946	-0.0597597	-0.0440559	-0.0284635	-0.0137405	-0.000790506	0.00938943	0.0157789	0.0174132	0.0134607	0.00328673	-0.0135035	0.00273147	0.0180676	0.032838	0.0481635	0.0645891	0.0823717	0.101531	0.121859	0.14292	0.164063	0.184449	0.203082	0.218867	0.230672	0.237436	0.240807	0.242886	0.240467	0.233704	0.222967	0.208881	0.192293	0.174217	0.155758	0.138026	0.122063	0.108736
2.09069	-0.133274	-0.135085	-0.138381	-0.143367	-0.136116	-0.127098	-0.117618	-0.107392	-0.0963474	-0.084528	-0.0720891	-0.0593132	-0.0466207	-0.0345721	-0.0238559	-0.0152597	-0.00962726	-0.0078032	-0.010573	-0.0186054	-0.0209245	-0.00450018	0.00968531	0.0234615	0.0374883	0.0521416	0.0676325	0.0840226	0.101215	0.118946	0.136782	0.154127	0.170248	0.184306	0.195405	0.202642	0.20879	0.21313	0.214067	0.211564	0.205749	0.196943	0.185654	0.172547	0.1584	0.14405	0.130332	0.118032	0.107783
2.22754	-0.143395	-0.146575	-0.150887	-0.136049	-0.128808	-0.120876	-0.112252	-0.102975	-0.0931293	-0.0828643	-0.0724122	-0.0621026	-0.0523695	-0.043749	-0.0368637	-0.0323966	-0.0310543	-0.0335231	-0.0404245	-0.0275418	-0.0133161	-1.86e-05	0.0130743	0.0263058	0.0398875	0.0539437	0.0685119	0.0835308	0.0988266	0.114105	0.128949	0.14283	0.155126	0.165149	0.172185	0.179744	0.185151	0.188077	0.188408	0.186102	0.181284	0.174233	0.16536	0.155187	0.144312	0.133368	0.122985	0.113734	0.10608
2.37335	-0.155015	-0.159297	-0.149412	-0.131053	-0.124438	-0.117172	-0.109359	-0.10112	-0.0926087	-0.084036	-0.0756805	-0.0678978	-0.0611209	-0.0558522	-0.0526469	-0.0520877	-0.0547548	-0.0493546	-0.0355008	-0.0227641	-0.010309	0.00214809	0.0147544	0.027595	0.0407084	0.0540825	0.0676455	0.0812549	0.0946885	0.10764	0.119723	0.130475	0.139379	0.146677	0.154008	0.159752	0.163728	0.165773	0.165802	0.163834	0.159995	0.154522	0.147743	0.140054	0.131911	0.123794	0.116161	0.109423	0.103913
2.52871	-0.168824	-0.167747	-0.14428	-0.128306	-0.122014	-0.115455	-0.108574	-0.101531	-0.0945251	-0.087803	-0.0816687	-0.0764845	-0.0726666	-0.0706734	-0.0709877	-0.0679798	-0.0552993	-0.0436311	-0.0321102	-0.020507	-0.00872943	0.00325959	0.0154631	0.0278546	0.0403749	0.0529271	0.065369	0.0775081	0.0890975	0.0998359	0.109371	0.117311	0.12461	0.13136	0.137036	0.141468	0.144503	0.146036	0.146032	0.14453	0.141649	0.137584	0.132594	0.126991	0.121114	0.115313	0.109918	0.105219	0.101445
2.69423	-0.184551	-0.160725	-0.142455	-0.128729	-0.121228	-0.115504	-0.109711	-0.104036	-0.0987043	-0.093981	-0.0901765	-0.0876425	-0.0867634	-0.0824137	-0.0717677	-0.061614	-0.051379	-0.0409083	-0.0301484	-0.0190903	-0.00775348	0.00381872	0.0155597	0.0273776	0.0391529	0.050735	0.0619404	0.0725512	0.082315	0.090948	0.0982533	0.105136	0.111336	0.11679	0.121362	0.124927	0.12739	0.128696	0.12884	0.127874	0.125905	0.123092	0.119638	0.115778	0.111762	0.10784	0.104245	0.101176	0.0987774
2.87059	-0.178926	-0.158406	-0.143049	-0.131196	-0.122242	-0.117223	-0.112677	-0.108531	-0.10502	-0.102414	-0.101011	-0.0930653	-0.0847951	-0.0763704	-0.0676161	-0.0584723	-0.0489203	-0.0389662	-0.0286363	-0.0179762	-0.00705177	0.00404971	0.0152186	0.026322	0.037203	0.0476814	0.0575538	0.0665959	0.0745651	0.0814017	0.0876316	0.0933953	0.0986164	0.103198	0.107047	0.110085	0.11226	0.113549	0.113969	0.113575	0.112459	0.110749	0.108599	0.106182	0.10368	0.101266	0.0990989	0.0973047	0.0959704
3.05849	-0.175781	-0.158822	-0.145674	-0.135471	-0.127694	-0.121942	-0.117857	-0.111669	-0.106664	-0.101006	-0.0947886	-0.0880448	-0.0807882	-0.0730252	-0.0647641	-0.05602	-0.0468187	-0.0371999	-0.0272196	-0.0169527	-0.00649419	0.00403958	0.0145112	0.0247629	0.0346183	0.0438845	0.0523551	0.0596612	0.0658038	0.0716092	0.0770613	0.0821019	0.0866637	0.0906806	0.0940943	0.0968611	0.0989568	0.100381	0.101159	0.101343	0.10101	0.10026	0.0992062	0.0979743	0.0966891	0.095468	0.0944114	0.0935945	0.09306
3.25869	-0.175827	-0.161343	-0.150028	-0.141313	-0.134786	-0.130115	-0.121782	-0.107299	-0.102473	-0.0970972	-0.091171	-0.0847012	-0.0776961	-0.0701683	-0.0621367	-0.0536304	-0.0446917	-0.0353786	-0.0257673	-0.0159533	-0.00605244	0.0037999	0.0134499	0.0227276	0.0314504	0.0393676	0.0454329	0.0512104	0.0567357	0.0619802	0.0669022	0.0714555	0.0755942	0.0792767	0.0824698	0.0851521	0.087317	0.0889747	0.0901533	0.0908981	0.0912706	0.0913445	0.0912023	0.0909297	0.0906094	0.0903152	0.0901055	0.0900176	0.0900634
3.472	-0.178076	-0.165561	-0.155826	-0.148451	-0.143104	-0.136714	-0.118645	-0.10433	-0.099347	-0.0939104	-0.0879886	-0.081568	-0.0746481	-0.0672399	-0.0593676	-0.0510697	-0.0424009	-0.033434	-0.0242605	-0.0149912	-0.00575552	0.00330014	0.0120151	0.0202174	0.0262096	0.0319365	0.0374737	0.0428089	0.0479174	0.0527696	0.0573333	0.0615764	0.0654695	0.0689883	0.0721154	0.0748427	0.077173	0.0791201	0.0807098	0.0819787	0.0829724	0.0837433	0.0843473	0.0848395	0.0852705	0.0856815	0.0861005	0.0865382	0.0869852
3.69927	-0.181992	-0.171126	-0.162775	-0.1566	-0.152048	-0.132697	-0.117069	-0.103675	-0.0962131	-0.0906442	-0.084653	-0.0782201	-0.0713435	-0.0640372	-0.0563317	-0.0482747	-0.039932	-0.0313881	-0.0227458	-0.0141257	-0.00566449	0.00219821	0.00801478	0.0136618	0.0191666	0.0245238	0.0297189	0.034733	0.0395441	0.0441293	0.0484658	0.0525323	0.0563107	0.0597873	0.0629541	0.0658096	0.0683598	0.0706179	0.0726044	0.074346	0.0758739	0.0772222	0.0784252	0.0795148	0.080517	0.0814495	0.0823187	0.0831171	0.0838217
3.94142	-0.187165	-0.177713	-0.170574	-0.165462	-0.147067	-0.130468	-0.116225	-0.103781	-0.0928261	-0.0870255	-0.0809557	-0.0745107	-0.0676917	-0.0605184	-0.0530289	-0.0452795	-0.0373449	-0.0293182	-0.021309	-0.0148126	-0.00915537	-0.00361814	0.00181102	0.0071316	0.0123367	0.017415	0.0223523	0.0271327	0.0317391	0.0361546	0.0403634	0.0443514	0.0481073	0.0516234	0.054896	0.0579257	0.0607179	0.0632824	0.0656329	0.0677861	0.0697604	0.0715748	0.0732465	0.0747894	0.0762118	0.0775146	0.0786892	0.0797164	0.0805652
4.19941	-0.193242	-0.185012	-0.17893	-0.161782	-0.144177	-0.129057	-0.115837	-0.104174	-0.0938152	-0.0845491	-0.0768497	-0.0704285	-0.0637148	-0.0567353	-0.0495351	-0.0423912	-0.0365211	-0.0308391	-0.025299	-0.0198732	-0.0145451	-0.00930559	-0.00415251	0.000911452	0.00587958	0.0107423	0.0154883	0.0201048	0.0245792	0.0288989	0.0330526	0.0370303	0.0408244	0.0444295	0.0478427	0.0510639	0.0540958	0.0569428	0.0596117	0.0621097	0.0644444	0.0666224	0.0686477	0.0705209	0.0722374	0.0737866	0.0751503	0.0763022	0.0772071
4.4743	-0.199905	-0.192729	-0.176902	-0.158244	-0.142198	-0.128152	-0.115761	-0.10477	-0.0949648	-0.0861568	-0.0781761	-0.0708703	-0.0641062	-0.0577715	-0.0517744	-0.0460406	-0.0405108	-0.0351388	-0.0298899	-0.024739	-0.01967	-0.0146736	-0.00974643	-0.00488963	-0.000107872	0.0045917	0.00920031	0.0137083	0.0181058	0.022383	0.0265312	0.0305421	0.0344092	0.0381271	0.0416916	0.0451002	0.0483512	0.0514438	0.0543774	0.0571514	0.0597642	0.0622125	0.0644905	0.0665893	0.0684954	0.0701905	0.0716507	0.0728459	0.0737399
4.76717	-0.206871	-0.192541	-0.172742	-0.155707	-0.140776	-0.127595	-0.115908	-0.105504	-0.0961976	-0.0878191	-0.0802157	-0.0732503	-0.0668019	-0.0607664	-0.0550558	-0.0495975	-0.0443324	-0.0392141	-0.0342074	-0.0292862	-0.0244332	-0.0196375	-0.014894	-0.0102017	-0.00556334	-0.000983737	0.00353045	0.00797157	0.0123315	0.0166018	0.0207745	0.0248418	0.0287962	0.0326309	0.0363394	0.0399154	0.0433528	0.0466454	0.0497863	0.052768	0.0555817	0.0582166	0.0606599	0.0628959	0.0649054	0.0666655	0.0681493	0.0693254	0.0701584
5.07922	-0.208915	-0.1878	-0.169672	-0.153779	-0.139737	-0.127285	-0.116209	-0.106324	-0.0974633	-0.0894729	-0.0822123	-0.0755553	-0.0693896	-0.0636173	-0.0581548	-0.0529321	-0.0478915	-0.042987	-0.0381829	-0.0334525	-0.0287771	-0.0241441	-0.0195467	-0.0149822	-0.0104513	-0.00595732	-0.00150529	0.00289827	0.00724595	0.0115297	0.0157411	0.0198715	0.0239117	0.0278525	0.0316843	0.0353972	0.0389804	0.042423	0.0457129	0.0488368	0.0517806	0.0545281	0.0570615	0.0593607	0.0614033	0.063164	0.0646148	0.0657248	0.0664603
5.4117	-0.20366	-0.18425	-0.167267	-0.15227	-0.138971	-0.127145	-0.116605	-0.10718	-0.0987171	-0.0910727	-0.0841169	-0.0777321	-0.0718133	-0.0662682	-0.0610173	-0.0559933	-0.0511401	-0.0464124	-0.0417746	-0.0371991	-0.0326662	-0.0281621	-0.0236784	-0.0192109	-0.0147589	-0.0103247	-0.00591239	-0.00152812	0.00282074	0.00712565	0.0113771	0.0155647	0.0196773	0.0237028	0.0276286	0.0314409	0.0351254	0.0386667	0.0420486	0.0452538	0.0482639	0.0510593	0.0536189	0.0559204	0.0579395	0.0596502	0.0610248	0.0620339	0.0626466
5.76593	-0.199726	-0.181435	-0.16533	-0.151068	-0.138399	-0.127118	-0.117048	-0.10803	-0.0999177	-0.0925783	-0.0858895	-0.0797411	-0.074034	-0.0686813	-0.0636072	-0.0587471	-0.0540469	-0.0494621	-0.0449571	-0.0405043	-0.036083	-0.0316786	-0.0272814	-0.0228865	-0.0184922	-0.0141	-0.00971395	-0.00534022	-0.000986756	0.0033369	0.00761976	0.0118495	0.0160127	0.0200946	0.0240795	0.0279507	0.0316904	0.0352802	0.0387006	0.0419314	0.0449516	0.0477394	0.0502721	0.0525259	0.0544765	0.0560981	0.0573644	0.0582479	0.0587207
6.14336	-0.196624	-0.179155	-0.163749	-0.150098	-0.137966	-0.127156	-0.117496	-0.108833	-0.101028	-0.0939542	-0.0874962	-0.0815496	-0.0760211	-0.0708282	-0.0658988	-0.0611709	-0.0565925	-0.0521201	-0.0477187	-0.0433606	-0.0390248	-0.034696	-0.0303643	-0.0260239	-0.0216728	-0.0173125	-0.012947	-0.0085831	-0.00422961	0.00010265	0.00440107	0.00865141	0.012838	0.0169438	0.0209506	0.0248391	0.0285892	0.03218	0.03559	0.038797	0.0417787	0.0445121	0.0469738	0.0491402	0.0509872	0.0524904	0.0536249	0.054366	0.0546887
6.54549	-0.194157	-0.177308	-0.162458	-0.14931	-0.13763	-0.127221	-0.117913	-0.109557	-0.102016	-0.0951706	-0.0889089	-0.0831322	-0.0777516	-0.0726889	-0.0678753	-0.0632518	-0.0587679	-0.0543819	-0.0500593	-0.0457729	-0.0415017	-0.0372305	-0.0329489	-0.0286512	-0.0243354	-0.0200032	-0.0156592	-0.0113109	-0.0069681	-0.00264304	0.00165014	0.00589548	0.0100754	0.014171	0.0181621	0.0220277	0.0257458	0.0292943	0.0326503	0.0357908	0.0386927	0.041333	0.0436885	0.0457362	0.047453	0.0488162	0.0498031	0.0503911	0.0505586
6.97394	-0.192231	-0.175838	-0.161418	-0.148673	-0.137362	-0.127286	-0.118274	-0.110176	-0.102859	-0.0962054	-0.0901075	-0.0844708	-0.0792105	-0.0742517	-0.0695291	-0.0649859	-0.060574	-0.056253	-0.0519895	-0.0477571	-0.0435351	-0.0393087	-0.0350678	-0.0308068	-0.0265242	-0.0222221	-0.0179059	-0.0135838	-0.00926695	-0.00496866	-0.000704434	0.00350833	0.00765065	0.0117022	0.0156415	0.0194465	0.0230944	0.026562	0.0298262	0.0328639	0.0356521	0.0381681	0.0403897	0.0422949	0.0438622	0.0450705	0.0458993	0.0463287	0.0463396
7.43044	-0.190802	-0.174719	-0.160612	-0.14817	-0.137147	-0.127337	-0.118563	-0.110676	-0.103542	-0.0970448	-0.0910802	-0.0855562	-0.0803914	-0.0755138	-0.070861	-0.0663787	-0.0620207	-0.0577482	-0.0535293	-0.0493383	-0.0451556	-0.0409667	-0.0367622	-0.0325371	-0.0282904	-0.024025	-0.019747	-0.0154656	-0.0111928	-0.00694302	-0.00273276	0.00141955	0.00549397	0.00946935	0.0133236	0.0170341	0.0205777	0.0239313	0.027072	0.0299771	0.0326243	0.0349918	0.0370585	0.0388039	0.0402081	0.041252	0.0419172	0.0421861	0.0420422
7.91682	-0.189857	-0.173947	-0.160036	-0.147801	-0.136983	-0.127369	-0.118776	-0.111051	-0.10406	-0.0976852	-0.0918247	-0.0863884	-0.081297	-0.0764813	-0.0718809	-0.0674441	-0.0631264	-0.0588907	-0.0547066	-0.0505496	-0.0464009	-0.0422472	-0.0380796	-0.033894	-0.0296901	-0.0254716	-0.0212453	-0.0170213	-0.0128123	-0.00863347	-0.00450209	-0.000437135	0.00354101	0.00741087	0.0111503	0.0147366	0.0181471	0.0213592	0.0243506	0.0270993	0.0295843	0.0317851	0.0336818	0.0352556	0.0364883	0.0373627	0.0378623	0.0379718	0.0376768
8.43504	-0.189402	-0.173532	-0.159702	-0.147575	-0.13688	-0.127391	-0.118921	-0.111309	-0.104419	-0.0981335	-0.0923491	-0.086977	-0.0819394	-0.0771689	-0.0726072	-0.0682041	-0.0639172	-0.059711	-0.0555564	-0.0514303	-0.047315	-0.0431982	-0.039072	-0.034933	-0.0307819	-0.0266229	-0.0224638	-0.0183151	-0.01419	-0.0101044	-0.00607565	-0.00212297	0.00173325	0.00547173	0.00907066	0.012508	0.0157617	0.01881	0.0216317	0.0242062	0.0265136	0.0285348	0.0302515	0.0316466	0.0327034	0.0334067	0.0337417	0.033695	0.0332542
8.98717	-0.189457	-0.173497	-0.159635	-0.147519	-0.136861	-0.127426	-0.119017	-0.111468	-0.104638	-0.0984075	-0.0926718	-0.0873416	-0.0823401	-0.0776006	-0.0730664	-0.0686887	-0.0644266	-0.0602461	-0.0561195	-0.0520249	-0.047946	-0.0438712	-0.0397939	-0.0357114	-0.0316252	-0.0275401	-0.0234643	-0.019409	-0.0153877	-0.0114161	-0.00751173	-0.00369357	1.84e-05	0.00360353	0.00704073	0.0103089	0.013387	0.0162546	0.0188918	0.0212791	0.0233984	0.0252319	0.026763	0.027976	0.028856	0.0293893	0.0295628	0.0293648	0.0287845
9.57546	-0.190053	-0.173877	-0.159871	-0.147666	-0.136959	-0.127505	-0.119095	-0.111558	-0.104746	-0.0985361	-0.0928214	-0.0875116	-0.0825293	-0.0778084	-0.0732926	-0.0689343	-0.0646938	-0.0605382	-0.056441	-0.0523816	-0.0483447	-0.0443198	-0.040301	-0.0362866	-0.0322785	-0.0282822	-0.0243062	-0.0203618	-0.0164625	-0.0126239	-0.00886311	-0.00519856	-0.00164947	0.00176439	0.00502303	0.00810651	0.0109952	0.0136699	0.0161122	0.0183043	0.0202292	0.0218709	0.0232143	0.0242452	0.0249501	0.0253167	0.0253335	0.0249902	0.0242771
10.2022	-0.191232	-0.174715	-0.160454	-0.148061	-0.137221	-0.127672	-0.119199	-0.11162	-0.104783	-0.0985582	-0.0928366	-0.0875255	-0.0825462	-0.0778321	-0.0733271	-0.0689839	-0.0647635	-0.060634	-0.0565698	-0.0525512	-0.0485639	-0.0445981	-0.0406488	-0.0367147	-0.0327984	-0.0289056	-0.0250449	-0.0212276	-0.0174668	-0.0137776	-0.0101767	-0.00668143	-0.0033101	-8.13e-05	0.00298624	0.00587398	0.00856372	0.0110378	0.0132792	0.0152717	0.0169999	0.0184492	0.0196057	0.0204568	0.0209903	0.0211953	0.0210613	0.0205791	0.0197403
10.8701	-0.193042	-0.176063	-0.161438	-0.14876	-0.137699	-0.127982	-0.119381	-0.111706	-0.104798	-0.0985224	-0.0927649	-0.0874301	-0.0824373	-0.0777186	-0.073217	-0.0688854	-0.0646848	-0.0605836	-0.056557	-0.052586	-0.0486566	-0.0447599	-0.0408913	-0.03705	-0.0332387	-0.0294631	-0.0257318	-0.0220557	-0.0184475	-0.0149215	-0.0114934	-0.00817955	-0.00499708	-0.00196322	0.000904731	0.0035897	0.00607501	0.00834452	0.0103827	0.0121749	0.013707	0.0149657	0.0159388	0.0166145	0.016982	0.0170313	0.0167531	0.016139	0.0151813
11.5816	-0.195536	-0.177977	-0.162881	-0.149823	-0.138456	-0.128495	-0.119701	-0.111875	-0.10485	-0.0984853	-0.0926616	-0.0872797	-0.082256	-0.0775204	-0.0730147	-0.068691	-0.0645097	-0.0604394	-0.0564552	-0.0525384	-0.0486754	-0.0448576	-0.0410805	-0.0373434	-0.033649	-0.0300029	-0.0264132	-0.0228901	-0.0194458	-0.0160936	-0.0128481	-0.00972439	-0.00673825	-0.0039055	-0.00124194	0.00123687	0.00351577	0.00558012	0.00741589	0.00900968	0.0103488	0.0114213	0.012216	0.0127222	0.0129301	0.0128305	0.012415	0.0116757	0.0106054
12.3397	-0.198772	-0.18052	-0.164849	-0.151316	-0.139559	-0.129279	-0.120227	-0.112194	-0.105004	-0.0985105	-0.0925887	-0.0871346	-0.082061	-0.0772951	-0.0727766	-0.0684559	-0.0642929	-0.0602551	-0.0563174	-0.0524608	-0.0486718	-0.0449415	-0.0412653	-0.0376424	-0.0340751	-0.0305685	-0.0271301	-0.0237694	-0.0204974	-0.0173266	-0.0142701	-0.0113419	-0.00855612	-0.00592726	-0.00346958	-0.00119713	0.000876419	0.00273784	0.00437448	0.00577423	0.00692561	0.00781777	0.00844045	0.00878399	0.00883933	0.00859797	0.00805195	0.0071938	0.00601652
13.1474	-0.202811	-0.183755	-0.167409	-0.15331	-0.14108	-0.130407	-0.121031	-0.112733	-0.10533	-0.0986665	-0.0926129	-0.0870596	-0.0819153	-0.0771036	-0.0725617	-0.0682378	-0.06409	-0.0600848	-0.0561961	-0.0524042	-0.0486949	-0.045059	-0.0414913	-0.0379904	-0.034558	-0.0311985	-0.0279185	-0.0247265	-0.0216324	-0.0186473	-0.0157833	-0.0130527	-0.0104683	-0.00804313	-0.00578991	-0.00372127	-0.0018495	-0.000186457	0.00125642	0.00246822	0.00343851	0.0041574	0.00461546	0.00480378	0.00471388	0.00433773	0.00366766	0.00269636	0.00141672
14.008	-0.207712	-0.187748	-0.17063	-0.155875	-0.143091	-0.131952	-0.122187	-0.113567	-0.105901	-0.0990252	-0.0928041	-0.0871225	-0.0818843	-0.0770092	-0.0724309	-0.068095	-0.0639572	-0.0599823	-0.0561427	-0.0524176	-0.0487916	-0.0452544	-0.0418002	-0.0384266	-0.0351343	-0.0319266	-0.0288092	-0.0257893	-0.0228756	-0.0200778	-0.0174066	-0.0148729	-0.0124882	-0.0102638	-0.00821111	-0.00634146	-0.0046658	-0.00319477	-0.00193868	-0.00090743	-0.000110516	0.000442947	0.000744228	0.000784948	0.000557045	5.27e-05	-0.000735571	-0.00181531	-0.00319393
14.925	-0.213537	-0.192563	-0.174579	-0.159083	-0.145667	-0.13399	-0.123771	-0.114772	-0.106791	-0.0996597	-0.0932337	-0.0873925	-0.0820348	-0.0770758	-0.0724453	-0.0680856	-0.0639498	-0.0600001	-0.0562069	-0.0525476	-0.0490054	-0.0455686	-0.0422299	-0.0389858	-0.0358357	-0.0327817	-0.0298281	-0.0269808	-0.0242471	-0.0216353	-0.0191546	-0.0168146	-0.0146252	-0.0125964	-0.0107384	-0.00906103	-0.00757419	-0.00628742	-0.00521001	-0.00435099	-0.00371911	-0.00332282	-0.00317037	-0.00326976	-0.00362883	-0.00425534	-0.00515701	-0.00634165	-0.00781733
15.9019	-0.220342	-0.198262	-0.179324	-0.163004	-0.148878	-0.136594	-0.125858	-0.116422	-0.108076	-0.100643	-0.0939729	-0.0879385	-0.082433	-0.0773667	-0.0726652	-0.0682669	-0.0641215	-0.0601885	-0.0564356	-0.052838	-0.0493767	-0.0460385	-0.0428142	-0.0396987	-0.0366898	-0.0337882	-0.0309966	-0.0283195	-0.0257627	-0.0233329	-0.021038	-0.0188861	-0.0168856	-0.0150455	-0.0133744	-0.0118812	-0.0105747	-0.00946344	-0.00855585	-0.00786025	-0.00738476	-0.00713739	-0.00712601	-0.00735845	-0.00784255	-0.00858621	-0.00959753	-0.0108849	-0.0124574
16.9428	-0.228179	-0.204902	-0.184924	-0.167702	-0.152794	-0.139835	-0.128519	-0.118589	-0.109826	-0.102046	-0.0950907	-0.0888274	-0.0831433	-0.0779436	-0.073149	-0.0686938	-0.0645239	-0.0605953	-0.056873	-0.0533292	-0.0499426	-0.0466976	-0.043583	-0.0405918	-0.0377199	-0.0349664	-0.0323321	-0.02982	-0.0274342	-0.0251802	-0.0230641	-0.0210926	-0.0192731	-0.017613	-0.0161199	-0.0148017	-0.0136662	-0.012721	-0.011974	-0.0114328	-0.0111051	-0.0109987	-0.0111211	-0.0114803	-0.0120842	-0.0129411	-0.0140597	-0.0154493	-0.0171199
18.0519	-0.237094	-0.212533	-0.191435	-0.173236	-0.157476	-0.143776	-0.13182	-0.12134	-0.112109	-0.103935	-0.0966527	-0.0901229	-0.0842269	-0.0788646	-0.0739517	-0.0694179	-0.0652049	-0.0612651	-0.0575598	-0.0540581	-0.0507361	-0.0475754	-0.0445624	-0.0416878	-0.0389456	-0.0363327	-0.0338482	-0.0314933	-0.0292705	-0.0271837	-0.0252375	-0.0234373	-0.0217891	-0.0202992	-0.0189742	-0.017821	-0.0168465	-0.0160578	-0.015462	-0.0150663	-0.0148782	-0.0149052	-0.0151549	-0.0156354	-0.016355	-0.0173226	-0.0185476	-0.0200405	-0.0218126
19.2335	-0.247123	-0.221198	-0.198905	-0.179658	-0.162979	-0.148477	-0.135822	-0.124737	-0.114987	-0.106372	-0.0987193	-0.0918838	-0.0857407	-0.0801841	-0.0751247	-0.0704872	-0.0662091	-0.0622384	-0.0585329	-0.0550582	-0.0517869	-0.0486979	-0.0457749	-0.043006	-0.0403829	-0.0379003	-0.0355555	-0.0333476	-0.0312775	-0.0293474	-0.0275605	-0.0259209	-0.0244333	-0.023103	-0.0219355	-0.0209369	-0.0201133	-0.0194712	-0.0190175	-0.0187588	-0.0187026	-0.0188563	-0.0192277	-0.0198252	-0.0206578	-0.0217349	-0.0230672	-0.0246662	-0.026545
20.4925	-0.258292	-0.230928	-0.207372	-0.187011	-0.169351	-0.153986	-0.140576	-0.128833	-0.118514	-0.109411	-0.101345	-0.0941633	-0.0877359	-0.081951	-0.0767141	-0.071945	-0.0675763	-0.0635519	-0.0598254	-0.0563586	-0.0531208	-0.0500876	-0.0472396	-0.0445623	-0.0420449	-0.0396797	-0.0374619	-0.0353886	-0.0334589	-0.0316735	-0.030034	-0.0285431	-0.0272045	-0.0260223	-0.0250012	-0.0241465	-0.0234637	-0.0229589	-0.0226383	-0.0225088	-0.0225776	-0.0228522	-0.0233409	-0.0240525	-0.0249966	-0.0261837	-0.0276257	-0.0293355	-0.031328
21.8339	-0.270615	-0.241745	-0.216861	-0.195326	-0.176628	-0.160345	-0.146126	-0.133674	-0.122738	-0.1131	-0.104576	-0.0970076	-0.0902574	-0.0842085	-0.0787608	-0.0738293	-0.0693419	-0.0652377	-0.0614661	-0.0579851	-0.0547602	-0.0517635	-0.0489726	-0.04637	-0.0439421	-0.0416789	-0.0395731	-0.0376201	-0.0358169	-0.0341626	-0.0326573	-0.0313025	-0.0301005	-0.0290546	-0.0281687	-0.0274472	-0.0268953	-0.0265185	-0.026323	-0.0263155	-0.0265032	-0.0268941	-0.0274968	-0.0283208	-0.0293766	-0.0306759	-0.0322317	-0.0340588	-0.0361739
23.2631	-0.284097	-0.253658	-0.227389	-0.204626	-0.184835	-0.167583	-0.152505	-0.139296	-0.127694	-0.117477	-0.108453	-0.100455	-0.0933431	-0.0869929	-0.0812996	-0.0761729	-0.0715359	-0.0673231	-0.0634796	-0.0599593	-0.0567238	-0.0537417	-0.0509871	-0.0484395	-0.0460826	-0.0439037	-0.0418932	-0.0400443	-0.0383523	-0.0368143	-0.0354291	-0.0341969	-0.0331188	-0.0321972	-0.031435	-0.0308364	-0.0304057	-0.0301485	-0.0300706	-0.0301788	-0.0304806	-0.0309843	-0.0316991	-0.0326353	-0.0338045	-0.0352196	-0.0368951	-0.0388476	-0.0410958
24.7858	-0.298727	-0.266663	-0.238959	-0.214918	-0.193988	-0.175719	-0.159736	-0.145724	-0.133413	-0.122572	-0.113004	-0.104537	-0.0970234	-0.0903341	-0.0843589	-0.0790025	-0.0741831	-0.0698309	-0.0658864	-0.0622992	-0.0590271	-0.056035	-0.0532937	-0.0507794	-0.0484728	-0.0463586	-0.0444249	-0.0426626	-0.0410651	-0.0396277	-0.0383478	-0.0372241	-0.0362569	-0.0354473	-0.0347979	-0.0343119	-0.0339935	-0.0338479	-0.0338809	-0.0340996	-0.0345116	-0.0351259	-0.0359523	-0.037002	-0.0382878	-0.0398239	-0.0416265	-0.0437141	-0.0461076
26.4082	-0.314487	-0.280745	-0.25156	-0.226199	-0.204088	-0.18476	-0.16783	-0.152972	-0.13991	-0.128405	-0.118253	-0.109276	-0.101321	-0.0942544	-0.0879604	-0.0823389	-0.0773032	-0.072779	-0.0687024	-0.0650188	-0.0616823	-0.0586537	-0.0559006	-0.0533959	-0.0511173	-0.0490468	-0.04717	-0.0454756	-0.0439549	-0.0426016	-0.0414116	-0.0403822	-0.0395126	-0.0388031	-0.0382554	-0.0378723	-0.0376577	-0.0376166	-0.0377549	-0.0380798	-0.0385994	-0.0393232	-0.040262	-0.0414279	-0.0428349	-0.0444987	-0.0464374	-0.0486712	-0.0512233
28.1368	-0.331352	-0.295878	-0.265172	-0.238454	-0.215125	-0.194702	-0.176788	-0.161047	-0.147194	-0.134985	-0.12421	-0.114685	-0.106251	-0.0987692	-0.0921196	-0.086197	-0.0809103	-0.0761805	-0.0719396	-0.068129	-0.0646985	-0.0616056	-0.0588141	-0.0562939	-0.0540196	-0.0519704	-0.0501295	-0.0484833	-0.0470212	-0.045735	-0.0446191	-0.0436695	-0.0428843	-0.0422629	-0.0418063	-0.041517	-0.0413984	-0.0414555	-0.0416943	-0.0421222	-0.0427479	-0.0435815	-0.0446346	-0.0459207	-0.0474548	-0.0492545	-0.0513393	-0.0537317	-0.0564571
29.9786	-0.349302	-0.312028	-0.279763	-0.251657	-0.22708	-0.205531	-0.186599	-0.169941	-0.155263	-0.142315	-0.13088	-0.12077	-0.11182	-0.103887	-0.0968453	-0.090586	-0.0850134	-0.0800442	-0.0756062	-0.0716368	-0.0680821	-0.0648958	-0.0620385	-0.0594766	-0.0571819	-0.055131	-0.0533043	-0.051686	-0.0502635	-0.0490271	-0.0479692	-0.0470849	-0.046371	-0.0458261	-0.0454506	-0.0452464	-0.0452167	-0.0453665	-0.0457019	-0.0462306	-0.0469619	-0.0479067	-0.0490775	-0.0504888	-0.0521574	-0.054102	-0.0563442	-0.0589085	-0.0618224
31.9409	-0.368336	-0.329162	-0.295295	-0.265773	-0.239922	-0.21722	-0.197244	-0.17964	-0.164106	-0.150387	-0.138259	-0.127529	-0.118028	-0.109609	-0.10214	-0.0955095	-0.0896166	-0.0843743	-0.0797063	-0.0755464	-0.0718368	-0.0685277	-0.0655765	-0.0629463	-0.060606	-0.0585295	-0.0566947	-0.0550838	-0.0536819	-0.0524775	-0.0514619	-0.0506284	-0.049973	-0.0494933	-0.0491892	-0.049062	-0.0491149	-0.0493526	-0.0497815	-0.0504099	-0.0512474	-0.0523057	-0.0535985	-0.0551413	-0.0569524	-0.059052	-0.0614637	-0.0642139	-0.0673323
34.0317	-0.386982	-0.347251	-0.311726	-0.280758	-0.253612	-0.229737	-0.208694	-0.190119	-0.173703	-0.159184	-0.146334	-0.134953	-0.12487	-0.11593	-0.108002	-0.100966	-0.0947194	-0.0891711	-0.0842409	-0.0798589	-0.0759638	-0.0725026	-0.0694292	-0.0667039	-0.0642927	-0.0621667	-0.0603016	-0.0586771	-0.0572767	-0.056087	-0.0550976	-0.0543007	-0.0536912	-0.053266	-0.053024	-0.0529665	-0.0530961	-0.0534178	-0.0539382	-0.0546658	-0.0556109	-0.0567861	-0.058206	-0.0598874	-0.0618498	-0.0641154	-0.0667091	-0.0696595	-0.0729984
36.2594	-0.404369	-0.366306	-0.329018	-0.296568	-0.268105	-0.24304	-0.220913	-0.201347	-0.184027	-0.168684	-0.155085	-0.143026	-0.13233	-0.122841	-0.114421	-0.106949	-0.100317	-0.0944313	-0.0892077	-0.0845729	-0.0804625	-0.0768202	-0.0735968	-0.0707498	-0.0682424	-0.0660433	-0.0641256	-0.0624671	-0.0610491	-0.0598567	-0.058878	-0.0581039	-0.0575282	-0.0571469	-0.0569585	-0.0569637	-0.0571651	-0.0575675	-0.0581779	-0.059005	-0.06006	-0.0613561	-0.0629089	-0.0647365	-0.0668598	-0.0693023	-0.072091	-0.075256	-0.0788314
38.6328	-0.42316	-0.384446	-0.347151	-0.31316	-0.283356	-0.257085	-0.233858	-0.213287	-0.195045	-0.178859	-0.164488	-0.151726	-0.140392	-0.130326	-0.121387	-0.113449	-0.106402	-0.100149	-0.0946016	-0.0896846	-0.0853301	-0.0814786	-0.0780783	-0.0750837	-0.0724555	-0.0701599	-0.0681679	-0.0664551	-0.065001	-0.063789	-0.0628057	-0.0620409	-0.0614873	-0.0611401	-0.0609972	-0.0610588	-0.0613275	-0.061808	-0.0625074	-0.0634351	-0.0646026	-0.0660242	-0.0677162	-0.0696981	-0.0719919	-0.0746228	-0.0776192	-0.0810131	-0.0848405
41.1616	-0.443723	-0.4019	-0.366164	-0.330504	-0.29932	-0.271824	-0.247486	-0.225896	-0.20672	-0.189673	-0.174513	-0.161028	-0.149034	-0.138366	-0.128881	-0.120451	-0.112962	-0.106313	-0.100415	-0.0951885	-0.0905625	-0.0864751	-0.0828718	-0.0797047	-0.0769319	-0.0745173	-0.0724299	-0.0706432	-0.069135	-0.0678871	-0.0668846	-0.0661162	-0.0655734	-0.065251	-0.0651459	-0.0652582	-0.0655901	-0.0661465	-0.0669347	-0.0679643	-0.0692476	-0.0707995	-0.0726374	-0.0747816	-0.0772557	-0.080086	-0.0833027	-0.0869393	-0.0910334
43.856	-0.46731	-0.420756	-0.383357	-0.3486	-0.315962	-0.287214	-0.261751	-0.239133	-0.21901	-0.201091	-0.185127	-0.170902	-0.158228	-0.146938	-0.136886	-0.12794	-0.119984	-0.112915	-0.10664	-0.101077	-0.0961543	-0.091806	-0.0879752	-0.0846118	-0.0816718	-0.0791168	-0.0769138	-0.0750344	-0.0734548	-0.0721552	-0.0711195	-0.0703351	-0.0697927	-0.069486	-0.0694118	-0.0695694	-0.0699611	-0.0705917	-0.0714685	-0.0726018	-0.0740042	-0.0756914	-0.0776817	-0.0799965	-0.0826602	-0.0857008	-0.0891496	-0.0930418	-0.0974164
46.7267	-0.482398	-0.441568	-0.400921	-0.367032	-0.33327	-0.303221	-0.276612	-0.252954	-0.231876	-0.213075	-0.196295	-0.181317	-0.167947	-0.156018	-0.145379	-0.135896	-0.127452	-0.119939	-0.113265	-0.107343	-0.102099	-0.0974668	-0.0933858	-0.0898041	-0.0866755	-0.0839598	-0.081622	-0.0796322	-0.0779648	-0.0765987	-0.0755164	-0.0747043	-0.0741522	-0.0738531	-0.073803	-0.0740012	-0.0744494	-0.0751527	-0.0761185	-0.0773572	-0.0788822	-0.0807097	-0.0828587	-0.0853517	-0.0882142	-0.0914751	-0.0951671	-0.0993265	-0.103994
49.7853	-0.487449	-0.467068	-0.419995	-0.383552	-0.35129	-0.319827	-0.292035	-0.267321	-0.245278	-0.225586	-0.207982	-0.19224	-0.178163	-0.16558	-0.154338	-0.144301	-0.135349	-0.127374	-0.120279	-0.113977	-0.108391	-0.103453	-0.099101	-0.0952805	-0.0919436	-0.0890484	-0.0865581	-0.0844411	-0.0826706	-0.0812239	-0.0800826	-0.0792318	-0.0786606	-0.0783612	-0.0783292	-0.0785633	-0.0790653	-0.0798399	-0.0808949	-0.082241	-0.0838918	-0.0858643	-0.0881781	-0.0908565	-0.0939259	-0.0974163	-0.101361	-0.105799	-0.11077
53.0442	-0.492209	-0.472559	-0.441566	-0.401333	-0.36821	-0.337056	-0.308005	-0.282205	-0.259182	-0.238592	-0.220155	-0.203641	-0.188847	-0.175598	-0.16374	-0.153134	-0.143659	-0.135204	-0.12767	-0.12097	-0.115023	-0.109761	-0.105118	-0.101041	-0.0974773	-0.0943852	-0.0917259	-0.0894665	-0.0875785	-0.0860383	-0.0848262	-0.0839266	-0.0833275	-0.0830205	-0.0830008	-0.0832666	-0.0838196	-0.0846644	-0.0858089	-0.087264	-0.0890438	-0.0911654	-0.0936494	-0.0965197	-0.0998033	-0.103531	-0.107738	-0.112462	-0.117746
56.5163	-0.49669	-0.476792	-0.458828	-0.420953	-0.384959	-0.354578	-0.324536	-0.297592	-0.273565	-0.252063	-0.232786	-0.215491	-0.199971	-0.186048	-0.173563	-0.162377	-0.152365	-0.143416	-0.135428	-0.128313	-0.121989	-0.116385	-0.111436	-0.107084	-0.103279	-0.0999738	-0.0971306	-0.0947145	-0.092696	-0.0910503	-0.0897567	-0.0887987	-0.0881635	-0.0878423	-0.0878294	-0.0881231	-0.0887245	-0.0896383	-0.0908724	-0.0924379	-0.0943491	-0.0966237	-0.0992826	-0.10235	-0.105854	-0.109827	-0.114302	-0.119321	-0.124925
60.2158	-0.500494	-0.480708	-0.462571	-0.445165	-0.403212	-0.37047	-0.341721	-0.313496	-0.288417	-0.26598	-0.24585	-0.227766	-0.211514	-0.196909	-0.183789	-0.172013	-0.161453	-0.151997	-0.143543	-0.135999	-0.129284	-0.123324	-0.118053	-0.113413	-0.10935	-0.105819	-0.102778	-0.100192	-0.0980316	-0.0962694	-0.0948845	-0.0938593	-0.0931806	-0.0928387	-0.0928278	-0.0931454	-0.0937928	-0.0947743	-0.0960979	-0.0977748	-0.0998195	-0.10225	-0.105088	-0.108357	-0.112087	-0.116309	-0.121059	-0.126377	-0.132307
64.1573	-0.503646	-0.48421	-0.466009	-0.44939	-0.424229	-0.387669	-0.357582	-0.329989	-0.303753	-0.280339	-0.259335	-0.240451	-0.223458	-0.208163	-0.1944	-0.182026	-0.170909	-0.160937	-0.152005	-0.144022	-0.136903	-0.130575	-0.12497	-0.120028	-0.115695	-0.111925	-0.108675	-0.105909	-0.103595	-0.101706	-0.100221	-0.0991207	-0.0983915	-0.0980232	-0.0980094	-0.0983474	-0.0990382	-0.100086	-0.101499	-0.103287	-0.105467	-0.108056	-0.111075	-0.114549	-0.118508	-0.122984	-0.128013	-0.133634	-0.139893
68.3569	-0.506083	-0.487003	-0.469162	-0.452386	-0.437116	-0.407012	-0.373931	-0.34608	-0.319638	-0.29516	-0.273244	-0.253539	-0.235792	-0.219798	-0.205386	-0.192405	-0.180725	-0.170228	-0.16081	-0.152377	-0.144845	-0.138138	-0.132188	-0.126933	-0.12232	-0.1183	-0.11483	-0.111873	-0.109396	-0.107373	-0.105779	-0.104596	-0.10381	-0.10341	-0.103389	-0.103744	-0.104475	-0.105588	-0.107089	-0.108989	-0.111305	-0.114052	-0.117255	-0.120937	-0.125128	-0.129859	-0.135169	-0.141095	-0.147684
72.8314	-0.507756	-0.489148	-0.471591	-0.455094	-0.439697	-0.425637	-0.392104	-0.36173	-0.3358	-0.310507	-0.287601	-0.267038	-0.248517	-0.231812	-0.216741	-0.203147	-0.190895	-0.179867	-0.169955	-0.161064	-0.15311	-0.146015	-0.13971	-0.134134	-0.129231	-0.124951	-0.121252	-0.118096	-0.115448	-0.113281	-0.111572	-0.1103	-0.109452	-0.109014	-0.108982	-0.10935	-0.11012	-0.111295	-0.112882	-0.114895	-0.117345	-0.120253	-0.123639	-0.12753	-0.131953	-0.136942	-0.142532	-0.148765	-0.155683
77.5988	-0.508636	-0.490603	-0.473431	-0.457266	-0.441995	-0.427824	-0.414854	-0.379023	-0.350872	-0.326556	-0.302473	-0.280981	-0.26165	-0.244213	-0.228468	-0.214251	-0.20142	-0.189853	-0.17944	-0.170085	-0.161701	-0.154211	-0.147544	-0.141638	-0.136436	-0.13189	-0.127954	-0.12459	-0.121764	-0.119447	-0.117615	-0.116249	-0.115332	-0.114853	-0.114804	-0.115183	-0.115987	-0.117223	-0.118896	-0.121018	-0.123604	-0.126671	-0.130241	-0.134339	-0.138995	-0.14424	-0.150111	-0.156647	-0.163892
82.6783	-0.508704	-0.49134	-0.474645	-0.458793	-0.443901	-0.429747	-0.41667	-0.399891	-0.367487	-0.341214	-0.318022	-0.295439	-0.275229	-0.257023	-0.240583	-0.225728	-0.212308	-0.200193	-0.189272	-0.179445	-0.170626	-0.162733	-0.155697	-0.149454	-0.143948	-0.139127	-0.134947	-0.131369	-0.128358	-0.125885	-0.123925	-0.122458	-0.121468	-0.120943	-0.120875	-0.121259	-0.122096	-0.12339	-0.125146	-0.127376	-0.130095	-0.13332	-0.137072	-0.141377	-0.146264	-0.151763	-0.157912	-0.164749	-0.172316
88.0902	-0.507961	-0.491343	-0.475208	-0.459751	-0.445113	-0.431386	-0.418242	-0.406149	-0.387165	-0.357311	-0.332651	-0.310574	-0.289333	-0.27029	-0.253118	-0.237602	-0.223575	-0.210902	-0.199463	-0.189158	-0.179895	-0.171594	-0.164182	-0.157596	-0.151779	-0.146677	-0.142248	-0.138449	-0.135248	-0.132613	-0.13052	-0.128948	-0.12788	-0.127304	-0.127212	-0.127599	-0.128465	-0.129813	-0.13165	-0.133986	-0.136836	-0.140216	-0.144149	-0.148658	-0.153772	-0.159523	-0.165946	-0.173079	-0.180964
93.8564	-0.506415	-0.49061	-0.475107	-0.46012	-0.445808	-0.432284	-0.419621	-0.407394	-0.396191	-0.376252	-0.348369	-0.325107	-0.304132	-0.284104	-0.266129	-0.249911	-0.235254	-0.222004	-0.210035	-0.199241	-0.189527	-0.18081	-0.173016	-0.166081	-0.159946	-0.154559	-0.149874	-0.14585	-0.142452	-0.13965	-0.137419	-0.135737	-0.134586	-0.133956	-0.133836	-0.134222	-0.135114	-0.136514	-0.138428	-0.140867	-0.143844	-0.147377	-0.151487	-0.156197	-0.161535	-0.167533	-0.174225	-0.181648	-0.189844
100	-0.505409	-0.489151	-0.474341	-0.459887	-0.445967	-0.432711	-0.42021	-0.408497	-0.397131	-0.386736	-0.366878	-0.340578	-0.318534	-0.298646	-0.279716	-0.262723	-0.247392	-0.233537	-0.22102	-0.209722	-0.199546	-0.190404	-0.182221	-0.174931	-0.168472	-0.162793	-0.157846	-0.153592	-0.149993	-0.147019	-0.144645	-0.142848	-0.141611	-0.140921	-0.14077	-0.141151	-0.142065	-0.143512	-0.1455	-0.148039	-0.15114	-0.154822	-0.159105	-0.164011	-0.169569	-0.175809	-0.182764	-0.190471	-0.198971
[truncated: 21 more columns]

## Sheet: Figure3e-error_landscape
sigma\E	1	1.1053	1.22168	1.35031	1.4925	1.64965	1.82335	2.01534	2.22754	2.46209	2.72134	3.00788	3.3246	3.67466	4.06159	4.48925	4.96195	5.48442	6.0619	6.70019	7.40568	8.18547	9.04736	10	11.053	12.2168	13.5031	14.925	16.4965	18.2335	20.1534	22.2754	24.6209	27.2134	30.0788	33.246	36.7466	40.6159	44.8925	49.6195	54.8442	60.619	67.0019	74.0568	81.8547	90.4736	100	110.53	122.168
1.25893	-0.11155	-0.0719832	-0.0600475	-0.0566188	-0.0613717	-0.072252	-0.0857529	-0.0971074	-0.101884	-0.099446	-0.0897815	-0.0732383	-0.0487624	-0.012917	0.0369608	0.098252	0.16042	0.208821	0.230572	0.217542	0.172217	0.10086	0.0223959	-0.0473145	-0.0999559	-0.127875	-0.133963	-0.12424	-0.101725	-0.0655444	-0.0176383	0.0331721	0.0847642	0.130283	0.159214	0.163383	0.147686	0.112339	0.0687877	0.0304895	0.00666802	-0.00118862	0.00418227	0.0130214	0.017867	0.0173591	0.0123268	0.00464443	0.00021874
1.34133	-0.0865211	-0.0714827	-0.0633655	-0.0618164	-0.065582	-0.0736675	-0.0835251	-0.0914	-0.0924196	-0.0870584	-0.0744022	-0.0539462	-0.0247932	0.013961	0.0615084	0.113488	0.161546	0.195347	0.206293	0.191965	0.151718	0.0919854	0.0282288	-0.0286646	-0.0741844	-0.102105	-0.109894	-0.100159	-0.0767053	-0.0434187	-0.00454608	0.0357574	0.0751194	0.106153	0.126494	0.132311	0.123072	0.101637	0.0735513	0.0451318	0.0222392	0.00961485	0.00487205	0.00527872	0.00734617	0.00855604	0.00813525	0.010493	0.011768
1.42913	-0.0833751	-0.0721514	-0.0672136	-0.0665175	-0.0695289	-0.0754299	-0.0815831	-0.0826965	-0.0799519	-0.0713745	-0.055839	-0.0327914	-0.00216604	0.0352471	0.0770587	0.118707	0.153941	0.177363	0.182832	0.167803	0.133341	0.0850264	0.0366114	-0.00961429	-0.0477028	-0.0721702	-0.080843	-0.074192	-0.0552358	-0.0280289	0.00301842	0.0353411	0.0649944	0.0886532	0.103657	0.108505	0.103229	0.0893485	0.0695331	0.0491961	0.0317491	0.0183239	0.0101183	0.00639824	0.00593872	0.00742319	0.00968067	0.011698	0.0124812
1.52268	-0.0819077	-0.0741999	-0.071312	-0.071151	-0.0736118	-0.0768929	-0.075342	-0.0723543	-0.0658579	-0.0543483	-0.0369242	-0.0133662	0.0157523	0.0488626	0.0834188	0.116083	0.142236	0.15754	0.158668	0.144144	0.116442	0.0837311	0.0455956	0.00882366	-0.0221693	-0.0432375	-0.0522811	-0.0495853	-0.0369441	-0.0172534	0.00678797	0.0317534	0.0546054	0.0728127	0.0845434	0.0888116	0.0855226	0.0757606	0.0637744	0.0498668	0.0362927	0.024582	0.016284	0.0113509	0.00959964	0.0101547	0.0120116	0.0140083	0.0149868
1.62235	-0.0822232	-0.07768	-0.0759337	-0.0762431	-0.0776118	-0.0726398	-0.0677133	-0.0611783	-0.051703	-0.0382768	-0.0203872	0.00183113	0.0276658	0.0556416	0.0834405	0.10818	0.126715	0.136104	0.134131	0.124832	0.107358	0.0823674	0.0533169	0.024774	0.000110711	-0.0179863	-0.0275907	-0.0283923	-0.0212743	-0.00796416	0.00913744	0.0274752	0.0446171	0.0585025	0.0675989	0.0709693	0.0705414	0.0658304	0.0578393	0.0479623	0.0378556	0.0292131	0.0220639	0.0172132	0.0146672	0.0142041	0.0148916	0.0158039	0.0160803
1.72855	-0.0843855	-0.0823041	-0.0815338	-0.0823178	-0.0741122	-0.0670179	-0.0593804	-0.0503102	-0.0390045	-0.0249047	-0.00780813	0.0121108	0.0340695	0.0567	0.0781426	0.096204	0.108594	0.11589	0.11791	0.112008	0.0989753	0.0804204	0.0587196	0.0371664	0.017717	0.00253883	-0.00692087	-0.0100947	-0.00729738	0.00040369	0.0114504	0.0239285	0.0359443	0.0460065	0.0537739	0.0581476	0.0589891	0.0565848	0.051548	0.0448406	0.0380872	0.0318938	0.0264563	0.0223464	0.0196775	0.0182594	0.0176673	0.0175099	0.0170209
1.84169	-0.0890207	-0.0879175	-0.0880914	-0.0829262	-0.0694963	-0.0606919	-0.0512758	-0.0407833	-0.0288392	-0.0152252	0.000302408	0.0174054	0.0353296	0.0529289	0.0687329	0.0829835	0.0953879	0.10275	0.104491	0.100491	0.0912181	0.07771	0.0620877	0.0458651	0.0307672	0.01826	0.00945675	0.00493406	0.00466385	0.00806209	0.0141204	0.0219698	0.0302386	0.0378442	0.0438651	0.0477266	0.0491746	0.0482525	0.045724	0.0420368	0.037628	0.0329722	0.0289295	0.0258329	0.0234336	0.021697	0.0204252	0.0193214	0.0180625
1.96225	-0.0953249	-0.0952836	-0.0964781	-0.0799928	-0.0657892	-0.0544621	-0.0442011	-0.0336369	-0.0221482	-0.0095836	0.00394615	0.0180566	0.0320749	0.0467821	0.0618819	0.0747452	0.0845701	0.0906472	0.0925235	0.0900921	0.0836672	0.0746364	0.0635141	0.0515062	0.0398373	0.0296093	0.0217114	0.0165877	0.0144438	0.0150674	0.0179212	0.0222942	0.0273841	0.032406	0.0366813	0.0397241	0.0413999	0.0417969	0.0409006	0.0389866	0.0363211	0.0333465	0.0303979	0.0276819	0.025535	0.023933	0.0224627	0.0210027	0.0193955
2.09069	-0.103588	-0.104682	-0.095052	-0.0771929	-0.0631472	-0.0512861	-0.039743	-0.0295296	-0.0188893	-0.00784247	0.00341642	0.0162515	0.0302036	0.0436018	0.0558804	0.0663946	0.0745267	0.0797656	0.0817743	0.0808263	0.0771619	0.0710911	0.0632813	0.054524	0.0456461	0.0374115	0.0305109	0.0254224	0.022352	0.0212614	0.0218623	0.0237505	0.0264226	0.0293447	0.0321191	0.0344674	0.0360806	0.0368662	0.0368284	0.0359867	0.0345662	0.0328027	0.0308729	0.0289146	0.0270098	0.025178	0.023467	0.0220359	0.0203763
2.22754	-0.113994	-0.114008	-0.0917474	-0.0752394	-0.0618444	-0.0497537	-0.0384266	-0.028329	-0.0184823	-0.00733492	0.00433655	0.0162518	0.0280586	0.0393388	0.0496266	0.0584414	0.0653297	0.0700763	0.0726707	0.0729296	0.0709904	0.0671464	0.0618247	0.0555415	0.0488521	0.0423685	0.0365998	0.0319059	0.0284973	0.0264266	0.0255975	0.0258218	0.026796	0.0282424	0.0298583	0.0313807	0.0326044	0.0333967	0.0336183	0.0333597	0.0327199	0.0317552	0.0305533	0.029191	0.0277213	0.0261678	0.024524	0.0227562	0.0208071
2.37335	-0.126581	-0.108961	-0.0898181	-0.074694	-0.062294	-0.0500518	-0.0397814	-0.0302622	-0.0160039	-0.00600204	0.00434816	0.0147848	0.0250104	0.0346914	0.0434683	0.0510584	0.0572983	0.0619183	0.0647844	0.0658582	0.0652099	0.0630156	0.0595164	0.0550523	0.0501367	0.0451647	0.0404897	0.036395	0.033072	0.0306085	0.028976	0.0281371	0.0279848	0.0283551	0.0290465	0.0298555	0.0306137	0.0311005	0.0313637	0.0313632	0.0310912	0.0305627	0.0298241	0.0288841	0.0277621	0.0264692	0.0250015	0.0233403	0.0214538
2.52871	-0.128596	-0.106542	-0.0895385	-0.0759145	-0.0633045	-0.0525288	-0.0435695	-0.0311427	-0.0170185	-0.00595705	0.00334262	0.0125994	0.0215686	0.03001	0.0377439	0.0445741	0.0503056	0.0547771	0.0578793	0.0595678	0.0598384	0.0586805	0.0565014	0.0535474	0.0500894	0.0464027	0.0427442	0.0393307	0.0362425	0.0336628	0.0316988	0.0303452	0.0295451	0.0292044	0.0292064	0.0293527	0.0295713	0.0297986	0.0299552	0.0299844	0.0298494	0.0295299	0.0290172	0.0283081	0.0274073	0.026312	0.024997	0.0234437	0.0216259
2.69423	-0.125197	-0.106181	-0.0911156	-0.0780524	-0.0664406	-0.0571516	-0.0485574	-0.0328569	-0.0197903	-0.00808526	0.00160281	0.00992677	0.0179492	0.0255403	0.0325505	0.0388248	0.0442166	0.0486012	0.0518256	0.0536894	0.0544798	0.054282	0.0532217	0.0514598	0.04918	0.0465733	0.0436866	0.0407867	0.0381013	0.035744	0.0337847	0.0322515	0.0311346	0.0303721	0.0297948	0.0294665	0.029308	0.0292428	0.0292097	0.0291487	0.0289998	0.0287273	0.0283036	0.0277063	0.0269159	0.025913	0.0246761	0.0231941	0.0214266
2.87059	-0.124495	-0.107849	-0.0942476	-0.0814968	-0.0715686	-0.0637643	-0.0494081	-0.0352102	-0.0231708	-0.0116248	-0.00079854	0.00715499	0.0145252	0.0215084	0.027996	0.0338712	0.0388112	0.0428061	0.0459292	0.048168	0.0495395	0.0500931	0.0499082	0.0490897	0.0475704	0.0456064	0.0434401	0.0412131	0.0390478	0.0370436	0.035272	0.0337766	0.0324371	0.0313541	0.0305356	0.0299406	0.0295191	0.0292167	0.0289792	0.0287549	0.0284967	0.0281757	0.027741	0.0271568	0.0263935	0.0254225	0.0242146	0.0227397	0.0209659
3.05849	-0.126052	-0.111478	-0.0977046	-0.0868742	-0.0784973	-0.0666635	-0.0510903	-0.0381056	-0.0268112	-0.015167	-0.0049925	0.00412335	0.0111542	0.017619	0.0235138	0.028808	0.0334619	0.0374369	0.040704	0.0432497	0.0450799	0.0462221	0.0464624	0.0460693	0.0452113	0.0439977	0.042539	0.0409423	0.0393056	0.037713	0.0361321	0.0346231	0.0333056	0.0321907	0.0312728	0.0305331	0.0299427	0.0294654	0.0290611	0.0286881	0.0283048	0.0278706	0.0273469	0.0266988	0.0258996	0.0248997	0.0236653	0.0221623	0.0203559
3.25869	-0.129627	-0.115075	-0.103118	-0.0939191	-0.0846277	-0.0674751	-0.053371	-0.0414736	-0.0295743	-0.0186382	-0.00907653	-0.00020402	0.00744958	0.0135615	0.0191626	0.0242447	0.0287868	0.0327643	0.0361558	0.0388843	0.0407365	0.0419814	0.0426706	0.0428646	0.0426338	0.0420564	0.0412144	0.0401897	0.0389943	0.037624	0.0362776	0.0350024	0.033832	0.0327861	0.0318714	0.0310831	0.0304065	0.0298191	0.0292924	0.0287943	0.0282897	0.0277423	0.027115	0.0263706	0.0254719	0.0243817	0.0230739	0.0215034	0.0196284
3.472	-0.133608	-0.120328	-0.110099	-0.102339	-0.0844029	-0.0690485	-0.0561531	-0.0441046	-0.0322943	-0.0220086	-0.0128367	-0.0043306	0.00317923	0.00975538	0.0153214	0.0202614	0.0246095	0.028378	0.0315774	0.0342204	0.036325	0.0379161	0.0390276	0.0397021	0.0399902	0.039949	0.0395942	0.0388621	0.0379808	0.0370084	0.0359964	0.0349874	0.0340147	0.0331012	0.0322597	0.0314935	0.0307968	0.0301567	0.0295535	0.0289626	0.0283555	0.0277005	0.0269638	0.0261102	0.0251033	0.0239063	0.0224817	0.0207924	0.0188134
3.69927	-0.138506	-0.12707	-0.118307	-0.101905	-0.0852054	-0.0711941	-0.0588504	-0.0460679	-0.0349594	-0.0252705	-0.0162243	-0.00812578	-0.000940636	0.00559804	0.0111322	0.0159295	0.0201895	0.0239376	0.0271917	0.0299672	0.0322803	0.0341509	0.0356043	0.0366713	0.0373299	0.0375215	0.0374403	0.0371363	0.0366587	0.0360544	0.0353661	0.034631	0.0338792	0.0331336	0.0324093	0.0317132	0.0310451	0.0303978	0.0297578	0.0291063	0.0284198	0.0276714	0.0268307	0.0258655	0.0247417	0.023424	0.0218767	0.0200639	0.0179501
3.94142	-0.144833	-0.134904	-0.120013	-0.101893	-0.0866764	-0.0737968	-0.0600622	-0.0480422	-0.0375668	-0.0280735	-0.0193393	-0.0116073	-0.00464919	0.00163912	0.00721379	0.0120417	0.0162298	0.019962	0.02326	0.0261411	0.028621	0.0307164	0.0323099	0.0334952	0.0343451	0.0348948	0.0351815	0.0352436	0.0351198	0.0348472	0.0344606	0.0339911	0.0334649	0.0329027	0.0323191	0.0317227	0.0311154	0.0304934	0.0298471	0.0291615	0.0284175	0.0275915	0.026657	0.0255848	0.0243436	0.0229011	0.0212239	0.0192789	0.0170331
4.19941	-0.152134	-0.138778	-0.119158	-0.10266	-0.0886452	-0.0743668	-0.0613616	-0.0500172	-0.0399779	-0.030552	-0.0222035	-0.0148017	-0.00799242	-0.00192668	0.00347427	0.00828145	0.012551	0.0163276	0.0196473	0.0225397	0.0250305	0.0271433	0.0289013	0.0303283	0.0314498	0.0322926	0.0328855	0.0332578	0.0334396	0.0334601	0.0333468	0.0331251	0.0328164	0.0324386	0.0320044	0.0315218	0.0309934	0.0304168	0.0297845	0.0290843	0.0282996	0.0274102	0.0263926	0.0252208	0.0238668	0.0223012	0.0204942	0.0184157	0.0160363
4.4743	-0.158313	-0.13706	-0.119197	-0.103966	-0.0890566	-0.0750055	-0.062721	-0.0519808	-0.0418629	-0.0328432	-0.0248416	-0.0175817	-0.0110048	-0.00513706	0.000107764	0.00479837	0.00899081	0.0127304	0.0160537	0.0189905	0.0215661	0.0238022	0.0257193	0.0273374	0.0286767	0.0297583	0.0306042	0.031237	0.0316796	0.0319545	0.0320832	0.0320854	0.0319781	0.0317755	0.0314878	0.0311214	0.0306785	0.0301566	0.0295493	0.0288459	0.028032	0.0270896	0.0259982	0.0247347	0.0232743	0.0215912	0.0196589	0.0174512	0.0149423
4.76717	-0.155725	-0.136366	-0.119822	-0.104202	-0.089048	-0.0757616	-0.0641152	-0.0533648	-0.0436208	-0.0349659	-0.0272071	-0.0200797	-0.0137205	-0.00802859	-0.00292376	0.00166081	0.00578047	0.0094805	0.0127977	0.0157621	0.0183982	0.020727	0.022767	0.0245353	0.0260486	0.0273235	0.0283769	0.0292262	0.0298884	0.0303806	0.0307188	0.0309177	0.0309902	0.0309465	0.0307943	0.0305377	0.0301775	0.0297109	0.0291316	0.0284297	0.0275923	0.0266035	0.0254451	0.0240969	0.0225373	0.0207438	0.0186936	0.0163643	0.0137343
5.07922	-0.154321	-0.136311	-0.119897	-0.103566	-0.0892129	-0.0765959	-0.0651377	-0.0546215	-0.0452621	-0.0369364	-0.0292276	-0.0223387	-0.0161712	-0.0106354	-0.0056553	-0.00116623	0.00288605	0.00654646	0.00985164	0.0128315	0.0155104	0.0179084	0.0200428	0.0219286	0.02358	0.0250101	0.0262322	0.027259	0.0281034	0.0287774	0.0292927	0.0296595	0.0298868	0.0299813	0.0299477	0.0297878	0.029501	0.0290835	0.0285288	0.0278275	0.0269678	0.0259354	0.0247144	0.0232872	0.0216351	0.019739	0.0175799	0.0151389	0.0123982
5.4117	-0.153631	-0.136301	-0.118672	-0.103162	-0.0895	-0.0772543	-0.0659202	-0.0558083	-0.046796	-0.0385264	-0.0310644	-0.0243828	-0.0183849	-0.0129874	-0.00811788	-0.00371399	0.000277093	0.00389951	0.00718955	0.0101768	0.0128854	0.0153348	0.0175412	0.0195183	0.0212782	0.0228317	0.0241887	0.0253589	0.0263511	0.0271738	0.0278345	0.0283399	0.0286952	0.0289042	0.0289685	0.0288882	0.0286606	0.0282813	0.0277432	0.0270374	0.0261528	0.0250769	0.0237954	0.0222934	0.0205551	0.0185644	0.0163057	0.0137637	0.0109244
5.76593	-0.153437	-0.134563	-0.117748	-0.102931	-0.0897972	-0.077591	-0.0666762	-0.0569279	-0.0480495	-0.0399692	-0.0327313	-0.0262329	-0.0203855	-0.0151103	-0.0103384	-0.00600992	-0.00207357	0.00151366	0.00478738	0.00777678	0.0105055	0.0129925	0.0152533	0.0173004	0.0191443	0.0207939	0.0222567	0.0235396	0.0246486	0.0255889	0.0263647	0.0269795	0.0274356	0.0277337	0.0278735	0.0278527	0.0276674	0.0273122	0.0267799	0.0260616	0.0251473	0.0240256	0.0226844	0.0211107	0.0192916	0.0172139	0.0148651	0.0122333	0.00930759
6.14336	-0.15159	-0.133215	-0.117064	-0.102834	-0.0897302	-0.0779467	-0.0674054	-0.057868	-0.0491218	-0.0412833	-0.0342429	-0.0279073	-0.0221933	-0.0170262	-0.0123402	-0.00807794	-0.00419004	-0.000634773	0.0026226	0.00561059	0.00835229	0.0108662	0.013167	0.0152664	0.0171735	0.0188957	0.0204387	0.0218071	0.0230045	0.0240333	0.0248954	0.0255915	0.0261212	0.0264831	0.0266749	0.0266926	0.0265313	0.0261847	0.0256456	0.0249054	0.023955	0.0227842	0.0213828	0.0197398	0.0178448	0.0156873	0.0132575	0.0105466	0.00754667
6.54549	-0.149984	-0.1322	-0.116586	-0.102492	-0.0897366	-0.0783217	-0.0680648	-0.0585942	-0.0501059	-0.0424783	-0.0356129	-0.0294218	-0.0238258	-0.0187539	-0.0141434	-0.00993928	-0.0060941	-0.00256764	0.000673728	0.0036577	0.00640669	0.00893858	0.0112674	0.0134039	0.0153562	0.0171304	0.0187307	0.02016	0.0214197	0.0225104	0.0234316	0.024182	0.0247593	0.0251604	0.025381	0.0254162	0.0252603	0.0249066	0.0243477	0.0235757	0.0225823	0.0213587	0.0198961	0.0181857	0.0162192	0.0139886	0.0114865	0.00870684	0.00564425
6.97394	-0.148837	-0.131492	-0.116135	-0.102238	-0.0898222	-0.0787218	-0.0684794	-0.0592774	-0.0510083	-0.0435652	-0.0368541	-0.0307906	-0.0252988	-0.0203107	-0.0157665	-0.0116134	-0.00780602	-0.00430576	-0.00108019	0.00189738	0.0046486	0.00719062	0.00953672	0.0116969	0.0136784	0.0154862	0.0171232	0.0185908	0.0198891	0.0210169	0.0219722	0.022752	0.0233524	0.023769	0.0239966	0.0240294	0.0238612	0.023485	0.0228939	0.0220806	0.0210375	0.0197572	0.0182326	0.0164566	0.0144228	0.0121253	0.00955921	0.00672038	0.00360586
7.43044	-0.148131	-0.131076	-0.115767	-0.102144	-0.0899994	-0.0789185	-0.0689087	-0.0599232	-0.0518405	-0.0445568	-0.03798	-0.032028	-0.0266274	-0.0217129	-0.0172269	-0.0131189	-0.00934545	-0.00586958	-0.00266017	0.0003084	0.00305686	0.00560158	0.0079551	0.0101266	0.0121226	0.0139471	0.0156019	0.0170875	0.0184026	0.019545	0.0205114	0.0212975	0.0218986	0.0223093	0.0225238	0.0225358	0.0223389	0.0219265	0.0212919	0.0204284	0.0193298	0.0179897	0.0164024	0.0145626	0.0124655	0.0101073	0.00748477	0.00459574	0.00143911
7.91682	-0.147872	-0.130806	-0.115663	-0.102231	-0.0901369	-0.0791727	-0.069358	-0.0605465	-0.052618	-0.0454682	-0.0390057	-0.0331495	-0.0278278	-0.0229772	-0.0185423	-0.0144746	-0.0107322	-0.00727988	-0.00408775	-0.00113134	0.00160912	0.00414916	0.00650055	0.0086718	0.0106686	0.0124941	0.0141496	0.0156345	0.0169467	0.0180832	0.0190398	0.0198116	0.0203933	0.0207789	0.0209623	0.0209372	0.0206974	0.0202366	0.0195487	0.018628	0.017469	0.0160667	0.0144167	0.0125152	0.010359	0.00794574	0.00527389	0.00234285	-0.000846988
8.43504	-0.148055	-0.130932	-0.115855	-0.102487	-0.0903398	-0.0795234	-0.0698483	-0.0611684	-0.0533604	-0.0463181	-0.0399491	-0.0341725	-0.0289175	-0.024122	-0.0197318	-0.0157003	-0.0119871	-0.00855836	-0.00538544	-0.00244499	0.000281798	0.00280961	0.00514949	0.00730925	0.00929391	0.0111061	0.0127463	0.0142135	0.0155051	0.0166174	0.0175458	0.0182851	0.0188296	0.0191734	0.0193104	0.0192345	0.0189398	0.0184205	0.0176715	0.0166878	0.0154649	0.0139991	0.0122871	0.0103264	0.00811522	0.00565247	0.00293797	-2.76e-05	-0.00324271
8.98717	-0.148721	-0.131493	-0.116382	-0.102814	-0.0907392	-0.0799988	-0.0704082	-0.0618156	-0.0540925	-0.0471295	-0.040832	-0.0351183	-0.0299174	-0.0251678	-0.0208165	-0.0168177	-0.0131325	-0.00972808	-0.006577	-0.00365689	-0.000949849	0.00155803	0.0038771	0.00601458	0.00797494	0.00976033	0.0113709	0.0128051	0.0140602	0.0151322	0.0160164	0.0167075	0.0171999	0.0174879	0.0175656	0.0174276	0.0170683	0.0164829	0.0156668	0.0146161	0.0133273	0.0117976	0.0100251	0.0080082	0.00574629	0.00323944	0.000488501	-0.00250487	-0.00573821
9.57546	-0.149979	-0.132534	-0.117165	-0.103466	-0.0913695	-0.0806359	-0.0710728	-0.0625204	-0.0548444	-0.0479304	-0.0416807	-0.0360117	-0.0308516	-0.0261387	-0.0218201	-0.0178508	-0.0141927	-0.0108138	-0.00768761	-0.00479261	-0.00211163	0.000368564	0.00265774	0.00476263	0.00668732	0.00843363	0.0100015	0.0113892	0.012594	0.0136118	0.0144381	0.0150679	0.0154959	0.0157168	0.0157252	0.0155162	0.0150852	0.014428	0.0135409	0.0124208	0.0110654	0.00947277	0.00764183	0.00557214	0.00326394	0.000718198	-0.00206341	-0.00507851	-0.00832402
10.2022	-0.151878	-0.134101	-0.118328	-0.104476	-0.0922747	-0.0814779	-0.071883	-0.0633216	-0.0556519	-0.0487542	-0.0425265	-0.0368825	-0.0317486	-0.027062	-0.0227695	-0.0188261	-0.0151942	-0.0118421	-0.00874399	-0.0058789	-0.00323024	-0.000785271	0.00146536	0.00352804	0.00540662	0.00710279	0.00861643	0.00994594	0.0110886	0.0120407	0.012798	0.013356	0.0137098	0.0138548	0.0137863	0.0135002	0.0129925	0.0122599	0.0112997	0.0101097	0.00868821	0.00703439	0.00514793	0.0030292	0.000679209	-0.00190041	-0.0047074	-0.00773888	-0.0109914
10.8701	-0.154465	-0.136138	-0.119996	-0.105893	-0.0935045	-0.082573	-0.0728851	-0.0642628	-0.0565563	-0.0496396	-0.0434059	-0.0377651	-0.032641	-0.027969	-0.023695	-0.0197733	-0.016166	-0.0128415	-0.00977426	-0.00694353	-0.00433303	-0.00193027	0.000273863	0.00228564	0.00410885	0.00574523	0.00719481	0.00845622	0.00952705	0.0104041	0.0110837	0.0115618	0.0118343	0.0118972	0.0117468	0.0113795	0.0107924	0.00998293	0.00894922	0.00768988	0.00620411	0.00449175	0.00255321	0.000389515	-0.00199777	-0.00460653	-0.00743412	-0.0104774	-0.0137329
11.5816	-0.157791	-0.138788	-0.122218	-0.10777	-0.0951125	-0.083974	-0.07413	-0.0653926	-0.0576038	-0.0506304	-0.0443602	-0.0386986	-0.0335659	-0.0288951	-0.0246303	-0.0207246	-0.0171393	-0.0138423	-0.0108079	-0.00801512	-0.00544775	-0.00309325	-0.000942481	0.00101092	0.00277091	0.00433946	0.00571691	0.00690235	0.00789386	0.00868885	0.00928426	0.00967681	0.00986319	0.00984018	0.00960485	0.00915458	0.00848721	0.00760106	0.00649495	0.00516826	0.00362093	0.0018534	-0.000133338	-0.00233778	-0.00475796	-0.00739146	-0.0102355	-0.0132868	-0.0165421
12.3397	-0.161906	-0.142148	-0.125046	-0.110164	-0.0971549	-0.0857366	-0.0756723	-0.0667641	-0.0588451	-0.0517749	-0.0454351	-0.0397261	-0.0345641	-0.029879	-0.0256122	-0.0217151	-0.0181475	-0.0148764	-0.0118753	-0.00912287	-0.00660228	-0.00430074	-0.00220877	-0.000319669	0.0013709	0.00286536	0.00416458	0.00526821	0.00617501	0.00688309	0.00739017	0.00769379	0.00779145	0.00768081	0.00735976	0.00682653	0.00607975	0.00511851	0.00394236	0.00255133	0.000945922	-0.000872885	-0.00290367	-0.00514462	-0.00759351	-0.0102478	-0.0131048	-0.0161614	-0.0194146
13.1474	-0.16678	-0.146268	-0.128536	-0.11313	-0.0996897	-0.0879188	-0.0775693	-0.0684329	-0.0603342	-0.0531249	-0.0466801	-0.0408947	-0.0356801	-0.0309625	-0.0266802	-0.022782	-0.0192257	-0.015977	-0.013008	-0.0102963	-0.00782436	-0.00557871	-0.00354918	-0.00172847	-0.000111607	0.0013045	0.0025214	0.0035395	0.00435833	0.00497683	0.00539357	0.00560695	0.00561534	0.00541726	0.00501142	0.00439687	0.00357299	0.00253956	0.00129674	-0.000154862	-0.00181427	-0.00368013	-0.00575073	-0.00802406	-0.0104979	-0.0131696	-0.0160369	-0.0190969	-0.0223474
14.008	-0.172559	-0.151198	-0.132742	-0.116726	-0.102775	-0.0905796	-0.0798797	-0.0704571	-0.0621276	-0.0547349	-0.0481474	-0.0422539	-0.0369609	-0.0321899	-0.0278758	-0.0239642	-0.0204105	-0.0171782	-0.0142376	-0.0115649	-0.00914132	-0.00695233	-0.00498678	-0.00323643	-0.00169543	-0.000359833	0.000772807	0.00170377	0.0024335	0.00296182	0.00328822	0.00341198	0.00333237	0.00304873	0.00256059	0.00186773	0.000970229	-0.000131539	-0.00143686	-0.00294468	-0.00465369	-0.00656224	-0.0086685	-0.0109704	-0.0134658	-0.0161525	-0.0190283	-0.0220912	-0.0253397
14.925	-0.179297	-0.156986	-0.137717	-0.121008	-0.106469	-0.0937777	-0.0826625	-0.0728953	-0.0642827	-0.0566608	-0.0498908	-0.0438552	-0.038455	-0.0336072	-0.0292421	-0.025302	-0.0217392	-0.0185144	-0.0155959	-0.0129578	-0.0105798	-0.00844581	-0.00654334	-0.00486298	-0.00339771	-0.00214251	-0.00109388	-0.000249519	0.000392009	0.00083152	0.00106944	0.00110596	0.000941215	0.000575366	8.7e-06	-0.000758337	-0.00172505	-0.00289054	-0.00425366	-0.00581302	-0.00756706	-0.00951402	-0.011652	-0.0139792	-0.0164936	-0.0191935	-0.0220772	-0.0251437	-0.0283924
15.9019	-0.187034	-0.16368	-0.143512	-0.12603	-0.110828	-0.0975706	-0.0859759	-0.0758055	-0.066857	-0.0589586	-0.0519644	-0.0457504	-0.040212	-0.0352608	-0.0308227	-0.0268359	-0.0232492	-0.0200202	-0.0171144	-0.0145037	-0.0121656	-0.0100822	-0.00823929	-0.00662598	-0.00523388	-0.00405664	-0.00308956	-0.00232917	-0.00177294	-0.00141902	-0.00126601	-0.00131279	-0.00155838	-0.00200186	-0.00264223	-0.00347843	-0.00450925	-0.00573334	-0.00714924	-0.00875532	-0.0105499	-0.0125312	-0.0146976	-0.0170473	-0.019579	-0.0222913	-0.0251837	-0.0282559	-0.0315087
16.9428	-0.195807	-0.171322	-0.150173	-0.13184	-0.115903	-0.102013	-0.0898755	-0.0792437	-0.0699062	-0.0616832	-0.0544216	-0.047991	-0.0422807	-0.037197	-0.0326609	-0.0286062	-0.0249776	-0.0217294	-0.0188239	-0.0162302	-0.0139233	-0.0118832	-0.0100936	-0.00854176	-0.00721775	-0.00611369	-0.00522347	-0.00454235	-0.00406663	-0.00379335	-0.00372011	-0.00384488	-0.00416584	-0.00468134	-0.00538974	-0.00628943	-0.00737877	-0.00865606	-0.0101196	-0.0117677	-0.0135986	-0.0156107	-0.0178026	-0.0201731	-0.0227212	-0.0254465	-0.0283494	-0.031431	-0.0346935
18.0519	-0.205646	-0.179948	-0.157741	-0.138484	-0.121743	-0.107154	-0.0944132	-0.0832629	-0.0734834	-0.0648872	-0.0573139	-0.0506267	-0.0447088	-0.0394609	-0.0347989	-0.0306519	-0.0269604	-0.0236748	-0.0207539	-0.0181637	-0.0158763	-0.0138691	-0.0121237	-0.0106251	-0.0093616	-0.00832356	-0.00750335	-0.00689484	-0.00649305	-0.00629386	-0.00629385	-0.00649007	-0.0068799	-0.00746098	-0.00823111	-0.00918817	-0.0103302	-0.0116552	-0.0131613	-0.0148469	-0.0167104	-0.0187504	-0.0209658	-0.023356	-0.0259209	-0.0286611	-0.031578	-0.0346742	-0.0379537
19.2335	-0.216575	-0.189588	-0.16625	-0.146002	-0.12839	-0.11304	-0.0996362	-0.0879114	-0.0776375	-0.0686192	-0.0606893	-0.0537042	-0.0475411	-0.0420951	-0.0372768	-0.0330104	-0.029232	-0.0258877	-0.0229325	-0.0203291	-0.0180464	-0.0160589	-0.0143456	-0.0128894	-0.0116763	-0.0106948	-0.00993568	-0.00939121	-0.00905508	-0.00892198	-0.00898741	-0.00924751	-0.00969886	-0.0103384	-0.0111635	-0.0121716	-0.0133603	-0.0147276	-0.0162716	-0.0179907	-0.0198835	-0.0219491	-0.024187	-0.0265972	-0.0291805	-0.0319387	-0.0348746	-0.0379923	-0.0412978
20.4925	-0.22861	-0.200262	-0.175727	-0.154423	-0.135879	-0.119709	-0.105585	-0.0932319	-0.0824122	-0.0729235	-0.0645916	-0.0572665	-0.0508193	-0.0451394	-0.0401321	-0.0357167	-0.0318244	-0.0283971	-0.0253858	-0.0227495	-0.0204537	-0.0184697	-0.0167739	-0.0153465	-0.0141713	-0.0132348	-0.0125258	-0.0120351	-0.0117548	-0.0116785	-0.0118004	-0.0121159	-0.0126208	-0.0133113	-0.0141843	-0.0152368	-0.0164664	-0.0178709	-0.0194484	-0.0211975	-0.0231172	-0.0252072	-0.0274674	-0.029899	-0.0325036	-0.0352845	-0.0382458	-0.0413937	-0.0447361
21.8339	-0.241756	-0.211981	-0.18619	-0.16377	-0.144238	-0.127191	-0.112294	-0.0992602	-0.087845	-0.0778384	-0.0690593	-0.0613515	-0.0545803	-0.0486293	-0.0433985	-0.0388021	-0.0347667	-0.0312296	-0.0281377	-0.025446	-0.0231165	-0.0211173	-0.0194217	-0.0180072	-0.0168552	-0.0159499	-0.0152783	-0.0148294	-0.0145938	-0.0145637	-0.0147323	-0.015094	-0.0156438	-0.0163773	-0.017291	-0.0183815	-0.0196463	-0.0210832	-0.0226904	-0.0244668	-0.0264119	-0.0285258	-0.0308096	-0.0332651	-0.0358954	-0.038705	-0.0416999	-0.0448881	-0.0482799
23.2631	-0.256013	-0.224747	-0.197644	-0.174057	-0.153483	-0.13551	-0.119789	-0.106025	-0.0939662	-0.0833954	-0.0741247	-0.0659919	-0.0588562	-0.052596	-0.0471058	-0.0422949	-0.038085	-0.034409	-0.0312095	-0.0284375	-0.0260514	-0.0240157	-0.0223006	-0.0208809	-0.0197353	-0.0188457	-0.0181971	-0.0177765	-0.0175731	-0.0175777	-0.0177823	-0.0181804	-0.0187661	-0.0195345	-0.0204816	-0.0216039	-0.0228986	-0.0243636	-0.0259973	-0.027799	-0.0297688	-0.0319075	-0.034217	-0.0367004	-0.0393621	-0.042208	-0.0452461	-0.0484865	-0.0519416
24.7858	-0.271551	-0.238548	-0.210087	-0.185285	-0.163624	-0.144677	-0.128085	-0.113546	-0.100798	-0.089619	-0.0798135	-0.0712137	-0.0636733	-0.0570652	-0.0512789	-0.0462187	-0.0418015	-0.0379558	-0.0346198	-0.0317406	-0.0292727	-0.0271772	-0.0254211	-0.0239761	-0.0228182	-0.0219271	-0.0212855	-0.0208785	-0.0206938	-0.0207206	-0.0209499	-0.021374	-0.0219864	-0.0227816	-0.023755	-0.0249029	-0.0262226	-0.0277119	-0.0293697	-0.0311957	-0.0331905	-0.0353558	-0.0376945	-0.040211	-0.0429111	-0.0458024	-0.0488947	-0.0522003	-0.0557342
26.4082	-0.288577	-0.253362	-0.223503	-0.197448	-0.174658	-0.154696	-0.137192	-0.121834	-0.108356	-0.0965258	-0.0861441	-0.0770366	-0.0690518	-0.0620574	-0.055938	-0.0505929	-0.0459346	-0.041887	-0.0383843	-0.0353692	-0.0327928	-0.0306124	-0.0287919	-0.0272999	-0.0261097	-0.0251985	-0.0245466	-0.0241376	-0.0239571	-0.023993	-0.024235	-0.0246745	-0.0253041	-0.0261177	-0.0271104	-0.0282783	-0.0296185	-0.0311292	-0.0328094	-0.0346594	-0.0366805	-0.0388753	-0.0412479	-0.0438039	-0.0465507	-0.0494976	-0.0526565	-0.0560419	-0.0596711
28.1368	-0.306782	-0.269293	-0.237866	-0.210525	-0.186573	-0.16556	-0.147106	-0.130893	-0.116644	-0.104125	-0.0931273	-0.0834732	-0.0750056	-0.0675871	-0.0610978	-0.0554322	-0.0504985	-0.0462163	-0.0425154	-0.0393349	-0.0366219	-0.0343304	-0.0324208	-0.0308588	-0.0296149	-0.0286638	-0.0279836	-0.0275558	-0.0273643	-0.0273955	-0.027638	-0.0280819	-0.0287192	-0.0295431	-0.0305483	-0.0317308	-0.0330877	-0.0346172	-0.0363189	-0.0381935	-0.0402432	-0.0424716	-0.0448839	-0.0474869	-0.0502899	-0.0533039	-0.0565428	-0.0600234	-0.0637655
29.9786	-0.326149	-0.28671	-0.253142	-0.224488	-0.199347	-0.177252	-0.157818	-0.140714	-0.125662	-0.112416	-0.100767	-0.0905293	-0.081542	-0.0736631	-0.0667678	-0.0607467	-0.0555034	-0.0509534	-0.0470227	-0.0436465	-0.0407681	-0.0383383	-0.036314	-0.0346581	-0.0333383	-0.0323267	-0.0315993	-0.0311353	-0.0309171	-0.0309296	-0.0311599	-0.0315972	-0.0322326	-0.0330588	-0.0340701	-0.0352623	-0.0366324	-0.038179	-0.0399019	-0.0418027	-0.0438843	-0.0461512	-0.0486098	-0.0512686	-0.0541382	-0.0572317	-0.060565	-0.0641571	-0.0680304
31.9409	-0.346728	-0.305211	-0.269506	-0.239299	-0.212947	-0.189748	-0.169306	-0.151284	-0.135396	-0.121393	-0.109059	-0.0982038	-0.0886623	-0.0802882	-0.0729525	-0.0665416	-0.0609551	-0.0561048	-0.0519127	-0.0483103	-0.0452376	-0.0426418	-0.0404769	-0.0387027	-0.0372841	-0.036191	-0.0353968	-0.034879	-0.034618	-0.0345973	-0.0348026	-0.0352222	-0.0358464	-0.0366671	-0.0376783	-0.0388756	-0.0402561	-0.0418186	-0.0435634	-0.0454927	-0.04761	-0.0499212	-0.0524339	-0.0551579	-0.0581054	-0.0612916	-0.0647343	-0.0684547	-0.0724777
34.0317	-0.36883	-0.324748	-0.287152	-0.254912	-0.227333	-0.203013	-0.181543	-0.16258	-0.14583	-0.131042	-0.117992	-0.106489	-0.0963617	-0.08746	-0.0796511	-0.0728178	-0.0668559	-0.0616733	-0.0571888	-0.0533303	-0.0500343	-0.047245	-0.0449134	-0.0429962	-0.041456	-0.0402599	-0.0393793	-0.0387897	-0.0384698	-0.0384013	-0.038569	-0.03896	-0.0395635	-0.0403712	-0.0413766	-0.0425749	-0.0439635	-0.0455413	-0.0473091	-0.0492697	-0.0514277	-0.0537897	-0.0563647	-0.059164	-0.0622015	-0.0654941	-0.0690615	-0.0729273	-0.0771187
36.2594	-0.391517	-0.345528	-0.30584	-0.271696	-0.242461	-0.217006	-0.194492	-0.17457	-0.156939	-0.141341	-0.127551	-0.115372	-0.10463	-0.0951707	-0.0868584	-0.0795719	-0.0732038	-0.0676587	-0.0628518	-0.0587079	-0.0551606	-0.0521507	-0.0496265	-0.047542	-0.0458573	-0.0445369	-0.0435504	-0.0428711	-0.042476	-0.0423455	-0.042463	-0.0428144	-0.0433883	-0.0441758	-0.0451698	-0.0463655	-0.0477603	-0.0493533	-0.0511459	-0.0531414	-0.0553452	-0.0577651	-0.0604113	-0.0632966	-0.0664363	-0.0698491	-0.0735569	-0.0775852	-0.0819633
38.6328	-0.411243	-0.36776	-0.32551	-0.289498	-0.25832	-0.231682	-0.208115	-0.187219	-0.16869	-0.152264	-0.137712	-0.124834	-0.113452	-0.103408	-0.0945648	-0.0867969	-0.079994	-0.0740576	-0.0688999	-0.0644429	-0.0606169	-0.0573603	-0.0546184	-0.0523428	-0.0504911	-0.0490256	-0.0479139	-0.0471272	-0.0466411	-0.0464344	-0.0464892	-0.0467906	-0.0473262	-0.0480864	-0.049064	-0.0502538	-0.0516534	-0.053262	-0.0550815	-0.0571157	-0.0593712	-0.0618565	-0.0645831	-0.067565	-0.0708194	-0.0743665	-0.07823	-0.0824374	-0.0870202
41.1616	-0.433016	-0.38977	-0.346463	-0.308236	-0.275462	-0.246992	-0.222366	-0.200488	-0.181049	-0.16378	-0.148449	-0.134851	-0.122807	-0.112157	-0.102757	-0.0944823	-0.0872183	-0.0808641	-0.0753292	-0.0705327	-0.0664023	-0.062874	-0.0598904	-0.0574008	-0.0553604	-0.0537296	-0.0524739	-0.0515628	-0.0509702	-0.0506735	-0.0506537	-0.0508948	-0.0513837	-0.0521101	-0.0530665	-0.0542476	-0.0556507	-0.0572757	-0.0591245	-0.0612018	-0.0635148	-0.0660731	-0.0688893	-0.0719788	-0.0753602	-0.0790552	-0.0830893	-0.0874919	-0.0922962
43.856	-0.452312	-0.409593	-0.368865	-0.328079	-0.293319	-0.263267	-0.237199	-0.214335	-0.193977	-0.175855	-0.159731	-0.145399	-0.132675	-0.121397	-0.11142	-0.102615	-0.0948665	-0.0880704	-0.0821338	-0.0769735	-0.0725149	-0.0686913	-0.0654433	-0.0627179	-0.0604683	-0.0586528	-0.0572351	-0.0561831	-0.0554691	-0.0550693	-0.0549633	-0.0551343	-0.0555685	-0.056255	-0.0571858	-0.0583555	-0.0597615	-0.0614036	-0.0632845	-0.0654093	-0.0677858	-0.0704248	-0.0733398	-0.0765474	-0.0800676	-0.0839237	-0.0881426	-0.0927554	-0.0977973
46.7267	-0.473045	-0.430619	-0.389563	-0.349212	-0.312091	-0.280459	-0.252659	-0.228715	-0.207436	-0.188453	-0.171527	-0.156447	-0.143029	-0.131107	-0.120535	-0.11118	-0.102926	-0.0956669	-0.0893067	-0.0837605	-0.0789515	-0.074811	-0.0712775	-0.068296	-0.0658177	-0.0637993	-0.0622026	-0.0609941	-0.0601446	-0.059629	-0.059426	-0.0595178	-0.0598897	-0.0605304	-0.0614315	-0.0625875	-0.0639957	-0.0656562	-0.0675719	-0.0697485	-0.0721945	-0.0749215	-0.0779441	-0.08128	-0.0849503	-0.0889797	-0.0933967	-0.0982337	-0.103527
49.7853	-0.483428	-0.449258	-0.409689	-0.37192	-0.332192	-0.298291	-0.269249	-0.24359	-0.221385	-0.201538	-0.183803	-0.167968	-0.153844	-0.141265	-0.130082	-0.120162	-0.111384	-0.103643	-0.0968398	-0.0908879	-0.0857087	-0.0812315	-0.0773932	-0.0741369	-0.071412	-0.0691737	-0.0673822	-0.0660025	-0.0650043	-0.0643612	-0.0640509	-0.0640546	-0.0643572	-0.0649467	-0.0658144	-0.0669545	-0.0683644	-0.0700444	-0.0719976	-0.0742302	-0.0767514	-0.0795735	-0.082712	-0.0861855	-0.0900165	-0.0942306	-0.0988577	-0.103931	-0.10949
53.0442	-0.488514	-0.468491	-0.428915	-0.390816	-0.35359	-0.317351	-0.286414	-0.259471	-0.235791	-0.215076	-0.196528	-0.179931	-0.165094	-0.151847	-0.140042	-0.129542	-0.120227	-0.111987	-0.104724	-0.0983496	-0.0927826	-0.0879513	-0.0837907	-0.0802426	-0.0772549	-0.0747811	-0.0727802	-0.0712159	-0.0700566	-0.069275	-0.0688478	-0.0687555	-0.0689822	-0.0695154	-0.0703461	-0.0714685	-0.0728797	-0.0745802	-0.0765734	-0.078866	-0.0814677	-0.0843913	-0.0876533	-0.0912731	-0.0952741	-0.0996831	-0.104531	-0.109852	-0.115686
56.5163	-0.494757	-0.473062	-0.447891	-0.411106	-0.374358	-0.337713	-0.304361	-0.276036	-0.25095	-0.229037	-0.209673	-0.19231	-0.176753	-0.162833	-0.150396	-0.139306	-0.129441	-0.120689	-0.112953	-0.10614	-0.10017	-0.094969	-0.0904708	-0.0866157	-0.0833504	-0.0806271	-0.0784036	-0.0766424	-0.0753109	-0.0743808	-0.0738278	-0.073632	-0.0737766	-0.0742489	-0.0750395	-0.0761422	-0.0775543	-0.0792763	-0.0813119	-0.0836679	-0.0863548	-0.0893858	-0.092778	-0.0965517	-0.100731	-0.105344	-0.110421	-0.115999	-0.122118
60.2158	-0.500494	-0.477807	-0.458814	-0.428534	-0.393662	-0.359635	-0.323856	-0.293166	-0.266966	-0.243544	-0.223214	-0.205081	-0.188802	-0.174201	-0.161126	-0.149437	-0.139012	-0.129739	-0.121517	-0.114254	-0.107868	-0.102284	-0.0974348	-0.0932595	-0.0897036	-0.0867184	-0.0842604	-0.0822912	-0.0807773	-0.0796895	-0.0790029	-0.0786967	-0.0787537	-0.0791608	-0.0799081	-0.0809894	-0.0824019	-0.0841462	-0.086226	-0.0886486	-0.0914247	-0.0945681	-0.0980963	-0.10203	-0.106395	-0.111218	-0.116533	-0.122375	-0.128786
64.1573	-0.503646	-0.483637	-0.462576	-0.445617	-0.411654	-0.378006	-0.344692	-0.311726	-0.283494	-0.259055	-0.237135	-0.218228	-0.201221	-0.185936	-0.172217	-0.159924	-0.148932	-0.139128	-0.130411	-0.122688	-0.115875	-0.109897	-0.104685	-0.100178	-0.0963204	-0.0930623	-0.0903594	-0.0881725	-0.0864671	-0.0852135	-0.084386	-0.0839632	-0.0839275	-0.0842653	-0.0849665	-0.0860248	-0.0874371	-0.0892041	-0.0913297	-0.0938213	-0.0966899	-0.0999497	-0.103619	-0.107718	-0.112274	-0.117314	-0.122871	-0.128983	-0.135691
68.3569	-0.506083	-0.487003	-0.467476	-0.448947	-0.430066	-0.396728	-0.364256	-0.331696	-0.301104	-0.275057	-0.252184	-0.231738	-0.213999	-0.198026	-0.183659	-0.170757	-0.159192	-0.148851	-0.139631	-0.131439	-0.12419	-0.117809	-0.112225	-0.107377	-0.103208	-0.0996673	-0.0967105	-0.0942973	-0.0923926	-0.0909659	-0.089991	-0.0894461	-0.089313	-0.0895779	-0.0902304	-0.0912638	-0.0926752	-0.094465	-0.0966374	-0.0991999	-0.102164	-0.105543	-0.109356	-0.113625	-0.118376	-0.123637	-0.129441	-0.135826	-0.142833
72.8314	-0.507756	-0.489148	-0.471591	-0.452726	-0.436261	-0.413739	-0.383438	-0.352105	-0.320361	-0.29192	-0.267712	-0.246256	-0.227134	-0.210466	-0.195447	-0.18193	-0.169787	-0.158904	-0.149175	-0.140508	-0.132816	-0.126024	-0.12006	-0.114863	-0.110374	-0.106543	-0.103325	-0.100678	-0.098567	-0.0969609	-0.095833	-0.095161	-0.0949264	-0.0951149	-0.095716	-0.0967229	-0.0981323	-0.0999449	-0.102165	-0.104799	-0.10786	-0.111361	-0.115321	-0.119762	-0.12471	-0.130194	-0.136248	-0.142908	-0.150216
77.5988	-0.508636	-0.490603	-0.473431	-0.457266	-0.439132	-0.424403	-0.399475	-0.370471	-0.341321	-0.310487	-0.284052	-0.261362	-0.241195	-0.22326	-0.207581	-0.193444	-0.180719	-0.169288	-0.159046	-0.149898	-0.141758	-0.134548	-0.128198	-0.122645	-0.11783	-0.113702	-0.110215	-0.107328	-0.105005	-0.103214	-0.101928	-0.101125	-0.100785	-0.100894	-0.101441	-0.102419	-0.103826	-0.10566	-0.107927	-0.110634	-0.113792	-0.117416	-0.121525	-0.12614	-0.131287	-0.136995	-0.143298	-0.150233	-0.157841
82.6783	-0.508704	-0.49134	-0.474645	-0.458793	-0.443289	-0.426649	-0.413276	-0.386855	-0.358959	-0.330739	-0.30193	-0.277266	-0.255931	-0.236943	-0.220073	-0.205309	-0.191995	-0.180011	-0.16925	-0.159616	-0.151023	-0.143391	-0.136649	-0.130734	-0.125587	-0.121157	-0.117396	-0.114264	-0.111723	-0.109743	-0.108294	-0.107355	-0.106906	-0.106933	-0.107424	-0.108372	-0.109773	-0.111629	-0.113943	-0.116722	-0.119978	-0.123725	-0.127982	-0.132771	-0.138117	-0.144049	-0.150601	-0.157809	-0.165714
88.0902	-0.507961	-0.491343	-0.475208	-0.459751	-0.445113	-0.430179	-0.415178	-0.402796	-0.375644	-0.348881	-0.321652	-0.294585	-0.271483	-0.251363	-0.233458	-0.21754	-0.203628	-0.191085	-0.1798	-0.169675	-0.160623	-0.152564	-0.145426	-0.139144	-0.133661	-0.128923	-0.124884	-0.121502	-0.118739	-0.116564	-0.11495	-0.113871	-0.11331	-0.113252	-0.113684	-0.114599	-0.115995	-0.117871	-0.12023	-0.12308	-0.126433	-0.130303	-0.134708	-0.139669	-0.145213	-0.151367	-0.158166	-0.165644	-0.173842
93.8564	-0.506415	-0.49061	-0.475107	-0.46012	-0.445808	-0.432284	-0.418023	-0.404374	-0.392892	-0.365688	-0.340091	-0.313924	-0.288378	-0.266653	-0.247618	-0.230713	-0.215645	-0.202532	-0.190715	-0.180093	-0.170576	-0.162085	-0.154546	-0.147893	-0.142069	-0.137019	-0.132698	-0.129061	-0.126073	-0.1237	-0.121916	-0.120695	-0.120019	-0.119872	-0.120243	-0.121124	-0.122511	-0.124405	-0.126808	-0.129728	-0.133177	-0.137167	-0.141718	-0.14685	-0.15259	-0.158964	-0.166005	-0.17375	-0.182236
100	-0.505409	-0.489151	-0.474341	-0.459887	-0.445967	-0.432711	-0.42021	-0.406684	-0.394167	-0.382619	-0.356879	-0.332498	-0.307473	-0.283263	-0.262744	-0.244676	-0.228699	-0.214383	-0.202022	-0.190894	-0.180906	-0.171977	-0.164031	-0.157003	-0.150833	-0.145467	-0.140859	-0.136964	-0.133747	-0.131173	-0.129215	-0.127849	-0.127054	-0.126816	-0.127123	-0.127967	-0.129344	-0.131254	-0.133699	-0.136687	-0.140229	-0.144338	-0.149033	-0.154333	-0.160265	-0.166855	-0.174135	-0.182141	-0.190909
[truncated: 21 more columns]

## Sheet: Figure3f-error_landscape
sigma\E	1	1.1053	1.22168	1.35031	1.4925	1.64965	1.82335	2.01534	2.22754	2.46209	2.72134	3.00788	3.3246	3.67466	4.06159	4.48925	4.96195	5.48442	6.0619	6.70019	7.40568	8.18547	9.04736	10	11.053	12.2168	13.5031	14.925	16.4965	18.2335	20.1534	22.2754	24.6209	27.2134	30.0788	33.246	36.7466	40.6159	44.8925	49.6195	54.8442	60.619	67.0019	74.0568	81.8547	90.4736	100	110.53	122.168
1.25893	-0.0414101	0.684277	0.698172	-0.0505333	-0.0592158	-0.0717495	-0.0857529	-0.0969859	-0.102222	-0.100786	-0.0946764	-0.0859691	-0.0741456	-0.0583398	-0.0362028	-0.00979969	0.0165365	0.036438	0.047297	0.0496903	0.0452758	0.033869	0.0134496	-0.0174568	-0.0547999	-0.0899839	-0.113993	-0.123449	-0.11986	-0.106239	-0.0854266	-0.0621306	-0.0412361	-0.0245475	-0.0122017	-0.00298623	0.00545426	0.0141475	0.0183832	0.0120052	-0.0078863	-0.0323291	-0.0433006	-0.0273941	0.0132348	0.0565009	0.0815475	0.0819191	0.0649035
1.34133	-0.0316759	0.680555	-0.0417406	-0.0497112	-0.0598198	-0.0714362	-0.0828036	-0.0914789	-0.0956949	-0.0945419	-0.0883944	-0.0778718	-0.063806	-0.0447486	-0.0205481	0.0062164	0.0320551	0.0516195	0.0624211	0.0628484	0.0538798	0.0367646	0.0127366	-0.0164093	-0.0472994	-0.0752609	-0.095064	-0.104543	-0.103678	-0.0944552	-0.0798989	-0.0631976	-0.0459289	-0.0294211	-0.0143691	-0.000636134	0.0111256	0.0187631	0.0194507	0.012305	0.000232169	-0.00979925	-0.00958611	0.00499129	0.0307636	0.0603467	0.0822138	0.0895531	0.0826534
1.42913	-0.0254157	0.676039	-0.0388353	-0.0483551	-0.0590544	-0.0699461	-0.079406	-0.0864025	-0.0886756	-0.0864156	-0.0788885	-0.0672244	-0.0515324	-0.0308324	-0.00673599	0.0179537	0.0413664	0.0583269	0.0673336	0.0663919	0.0560527	0.03792	0.0139471	-0.012905	-0.0393939	-0.0625791	-0.079705	-0.0891303	-0.0901139	-0.0843691	-0.0738635	-0.0603516	-0.0451775	-0.029586	-0.0142483	-0.000129446	0.0107084	0.0170335	0.0185446	0.0160732	0.0125615	0.0121974	0.0180022	0.0311704	0.0496834	0.0690504	0.0841244	0.0926195	0.0905519
1.52268	-0.022062	0.670665	-0.0371255	-0.0470663	-0.0573181	-0.0672033	-0.0752858	-0.0796221	-0.0804836	-0.0763944	-0.0681908	-0.056027	-0.0396261	-0.0195426	0.00289579	0.0245662	0.04439	0.0581463	0.0650927	0.0635733	0.0538042	0.0372817	0.0158766	-0.00778941	-0.0309108	-0.0510443	-0.0661809	-0.075312	-0.0781551	-0.0751679	-0.0670071	-0.0554852	-0.0419823	-0.0277659	-0.0139949	-0.00174902	0.00804502	0.0153808	0.0197968	0.0225136	0.0253771	0.0303451	0.038916	0.0511895	0.0655535	0.0794788	0.0900233	0.0945871	0.0915267
1.62235	-0.02126	0.664431	-0.0359475	-0.0453769	-0.054943	-0.0625702	-0.0687209	-0.0713743	-0.0704354	-0.0660182	-0.0578931	-0.0460716	-0.0300955	-0.0117541	0.00772625	0.0262637	0.0424779	0.0534585	0.0587728	0.0571326	0.0488209	0.0350181	0.01709	-0.00287366	-0.0225771	-0.0401115	-0.0538261	-0.0626758	-0.0662644	-0.0648667	-0.0591591	-0.0501059	-0.0386062	-0.0261154	-0.0138155	-0.00250922	0.00734995	0.0156118	0.0225714	0.0294464	0.0365697	0.0447804	0.0545934	0.0656694	0.0771932	0.0875024	0.0945797	0.0968735	0.0933589
1.72855	-0.0215507	-0.0277628	-0.035076	-0.0424645	-0.0501909	-0.0562814	-0.0602084	-0.0617085	-0.0607213	-0.0564228	-0.04885	-0.0375663	-0.0235329	-0.0074104	0.00874185	0.0243282	0.037355	0.0461217	0.0503563	0.049044	0.0424174	0.0314299	0.0170662	0.000859759	-0.0154478	-0.0302672	-0.0422647	-0.0505171	-0.0545826	-0.0544628	-0.0505459	-0.0435726	-0.0344317	-0.0240174	-0.0129877	-0.00202826	0.00828184	0.0179024	0.0270396	0.0360429	0.0452657	0.0552727	0.065606	0.0757839	0.0850632	0.0924341	0.0969843	0.0977077	0.0938109
1.84169	-0.0221723	-0.0268976	-0.0329218	-0.0384858	-0.0436981	-0.0480872	-0.0516652	-0.0531631	-0.0520916	-0.0482927	-0.0411618	-0.0312292	-0.019303	-0.00576071	0.00721225	0.0201348	0.030486	0.0375797	0.0411624	0.0403373	0.0354285	0.027125	0.0159609	0.00321174	-0.00977566	-0.0218378	-0.0319281	-0.039247	-0.0433334	-0.0440679	-0.0416187	-0.0364176	-0.0290167	-0.0201017	-0.0102602	2.5e-05	0.0104713	0.021115	0.0316136	0.042008	0.0523474	0.0625852	0.0723845	0.081616	0.0894463	0.0950627	0.0978304	0.097237	0.0930592
1.96225	-0.0217774	-0.0247071	-0.028428	-0.0325209	-0.0373832	-0.041587	-0.0445178	-0.0457659	-0.0450184	-0.0411563	-0.0349766	-0.0268965	-0.0168285	-0.00615998	0.00449462	0.0148984	0.0229836	0.0288505	0.032063	0.0317453	0.028414	0.0224767	0.0141443	0.00452258	-0.00551466	-0.0150219	-0.0231347	-0.0292502	-0.0329434	-0.0340055	-0.0324396	-0.0284685	-0.0224431	-0.0147778	-0.00583605	0.00398208	0.0143378	0.0249874	0.0357404	0.0466556	0.0572551	0.0673091	0.0765154	0.0845617	0.0908842	0.0952086	0.097072	0.0959853	0.091867
2.09069	-0.0182826	-0.0207756	-0.0246155	-0.0287551	-0.0327869	-0.0362814	-0.0388367	-0.0396805	-0.0382978	-0.035222	-0.0304428	-0.0237252	-0.0156492	-0.00761918	0.00115002	0.00935505	0.015775	0.0206554	0.0235563	0.0237386	0.0217674	0.0177512	0.0118572	0.00490588	-0.00247617	-0.00959627	-0.0158281	-0.0206406	-0.0236091	-0.0245223	-0.0233219	-0.0200641	-0.0149224	-0.00814971	-4.12e-05	0.00909541	0.0189803	0.0293198	0.039827	0.0502349	0.0602641	0.0697742	0.0782759	0.0853706	0.0907013	0.0940244	0.0950363	0.0936	0.0899506
2.22754	-0.0167972	-0.0193916	-0.0225222	-0.0259409	-0.0293526	-0.0321547	-0.0335402	-0.0339045	-0.0330171	-0.0307897	-0.0267314	-0.0214035	-0.0157173	-0.0092404	-0.00222199	0.00402198	0.00925882	0.0134223	0.0159906	0.0166395	0.0157372	0.0132452	0.00938229	0.00466401	-0.000435701	-0.00542624	-0.00983679	-0.0132443	-0.0153089	-0.0157957	-0.0145642	-0.011594	-0.00699113	-0.000905997	0.00645276	0.0148376	0.0239776	0.0335881	0.0433844	0.0530786	0.0623397	0.0708586	0.078308	0.084486	0.0891053	0.091827	0.0925087	0.0911139	0.0876928
2.37335	-0.0165627	-0.0186927	-0.021327	-0.0237388	-0.0258576	-0.0276886	-0.0289639	-0.0294657	-0.0288662	-0.0268163	-0.023694	-0.02032	-0.0159905	-0.0107012	-0.0053256	-0.000632118	0.00367744	0.00730299	0.00955787	0.0106221	0.0106012	0.00923492	0.00696512	0.00408634	0.000911845	-0.00222862	-0.00497935	-0.00701469	-0.00805665	-0.00789551	-0.00639329	-0.003496	0.000773018	0.0063479	0.0130369	0.0206433	0.0289337	0.0376479	0.0465078	0.0552252	0.0634919	0.0710489	0.0775975	0.0828861	0.0867024	0.0888954	0.0895035	0.0883099	0.085374
2.52871	-0.0165078	-0.0176948	-0.0192355	-0.0209703	-0.022716	-0.0242782	-0.0253914	-0.0255	-0.0248632	-0.0237171	-0.0221832	-0.0195784	-0.015941	-0.0118306	-0.00814564	-0.00440927	-0.00083069	0.00221025	0.00428656	0.00569211	0.00624974	0.00587788	0.00489414	0.00347079	0.00183842	0.000255876	-0.00103718	-0.00181355	-0.00185304	-0.000979841	0.000928433	0.0039344	0.00803886	0.0131832	0.0192548	0.0261108	0.0335406	0.0413081	0.0491562	0.0568364	0.0640899	0.0706656	0.07633	0.0808887	0.0841702	0.0860421	0.0864366	0.0853432	0.0829039
2.69423	-0.0155491	-0.0163632	-0.0175111	-0.0188719	-0.0200893	-0.0210073	-0.0216141	-0.0219805	-0.0223445	-0.0220884	-0.0205954	-0.0183949	-0.0157186	-0.0131843	-0.0103079	-0.00725684	-0.00421761	-0.00186227	0.000172414	0.00182106	0.00275059	0.00319506	0.00322907	0.00298965	0.00262373	0.00229673	0.00218851	0.00248703	0.00335993	0.0049156	0.0072557	0.0104375	0.014467	0.0193047	0.0248658	0.0310195	0.0376036	0.0444363	0.0513209	0.0580189	0.0643137	0.0699965	0.074876	0.0787859	0.0815934	0.0832057	0.0835887	0.0827171	0.0806289
2.87059	-0.0147972	-0.015081	-0.0156339	-0.0163452	-0.0170905	-0.0182431	-0.019427	-0.0203292	-0.0203659	-0.0197933	-0.0186607	-0.017411	-0.01594	-0.0140147	-0.011729	-0.00919994	-0.00697325	-0.00485192	-0.00283903	-0.00116273	0.000125223	0.0011652	0.00199642	0.00269447	0.00333662	0.0040261	0.00490032	0.00608276	0.00768817	0.00981249	0.0125533	0.0159205	0.0199159	0.0245109	0.0296379	0.0351962	0.0410566	0.0470669	0.0530592	0.0588566	0.0642951	0.0691935	0.0733912	0.076756	0.0791827	0.0805973	0.0809591	0.080261	0.0785394
3.05849	-0.0133672	-0.0135529	-0.0141683	-0.0150622	-0.0161196	-0.0170721	-0.0176103	-0.0179052	-0.0178608	-0.0176997	-0.0175163	-0.0168786	-0.0157865	-0.0142718	-0.0123924	-0.0106945	-0.00885196	-0.00689191	-0.00495154	-0.00327984	-0.00169079	-0.000211579	0.00121503	0.00260636	0.00401401	0.00550645	0.00716207	0.00904796	0.0112577	0.0138564	0.0168909	0.0203859	0.0243512	0.028755	0.0335283	0.0385915	0.0438428	0.0491603	0.0544109	0.0594543	0.0641501	0.0683635	0.071974	0.0748867	0.0769992	0.0782514	0.0786081	0.078059	0.0766163
3.25869	-0.0140831	-0.0138307	-0.0138818	-0.0141443	-0.0145213	-0.0149122	-0.0152177	-0.0158322	-0.0163752	-0.0166344	-0.0165464	-0.0160724	-0.0151982	-0.0140731	-0.0129714	-0.011568	-0.00991361	-0.00809097	-0.00640408	-0.00463555	-0.00284004	-0.00100454	0.000858501	0.00275188	0.00471758	0.0067929	0.00902295	0.0114559	0.0141377	0.0170985	0.0203715	0.023973	0.0278954	0.0321114	0.0365739	0.0412338	0.045988	0.0507395	0.0553839	0.0598111	0.0639105	0.0675761	0.0707108	0.07323	0.0750648	0.0761744	0.0765184	0.0760754	0.0748473
3.472	-0.0135354	-0.0129189	-0.012603	-0.0126904	-0.0131299	-0.0137052	-0.0143175	-0.0148705	-0.0152764	-0.0154585	-0.0153555	-0.0149239	-0.0146266	-0.0140071	-0.0130593	-0.0118018	-0.010316	-0.00883427	-0.00716106	-0.0053482	-0.00340187	-0.00133384	0.000833417	0.00309952	0.00547022	0.00795445	0.0105904	0.0134016	0.0164105	0.0196353	0.0230864	0.0267613	0.0306408	0.0347093	0.0389253	0.0432337	0.0475677	0.0518551	0.0560178	0.0599547	0.0635792	0.066808	0.0695635	0.0717773	0.0733924	0.0743641	0.0746608	0.0742716	0.0731915
3.69927	-0.0141659	-0.0133286	-0.0128941	-0.0127824	-0.0129088	-0.0131849	-0.0135219	-0.0138341	-0.0140418	-0.0141348	-0.0143802	-0.0143881	-0.0141192	-0.0135494	-0.0126695	-0.0116281	-0.0104501	-0.00901841	-0.0073753	-0.00552383	-0.00347476	-0.00126267	0.00109804	0.00359867	0.0062362	0.00901267	0.0119337	0.0149938	0.0182157	0.0216028	0.0251528	0.0288566	0.0326963	0.0366447	0.0406581	0.0446945	0.048703	0.0526213	0.0563821	0.0599156	0.0631609	0.0660453	0.0684989	0.0704658	0.0718975	0.0727542	0.0730055	0.0726298	0.0716139
3.94142	-0.0151543	-0.014	-0.0132383	-0.0127948	-0.0125912	-0.0125468	-0.0126369	-0.012996	-0.0133453	-0.0136124	-0.0137333	-0.0136549	-0.0133352	-0.0127812	-0.0121817	-0.011312	-0.0101755	-0.00878998	-0.00715168	-0.00526647	-0.00316777	-0.000873221	0.00160123	0.00424216	0.00703914	0.00998448	0.0130725	0.0162986	0.0196576	0.0231354	0.0267265	0.0304206	0.034196	0.0380248	0.0418724	0.0456979	0.0494546	0.0530819	0.0565355	0.0597583	0.062693	0.0652837	0.0674777	0.0692416	0.0705159	0.0712644	0.0714579	0.071073	0.0700927
4.19941	-0.0163486	-0.0148715	-0.0138297	-0.01316	-0.0127946	-0.0126613	-0.0126857	-0.0127941	-0.0129153	-0.0129818	-0.0129345	-0.0127602	-0.0125903	-0.0122092	-0.0115899	-0.01073	-0.0096137	-0.00822875	-0.0065799	-0.00468895	-0.00256951	-0.000236976	0.00229275	0.00500416	0.00788265	0.0109146	0.0140874	0.0173883	0.0208046	0.0243218	0.0279232	0.0315879	0.0352853	0.0389981	0.0426931	0.0463332	0.0498771	0.0532805	0.0564966	0.0594745	0.0621637	0.0645236	0.0665089	0.0680775	0.0691912	0.0698276	0.0699513	0.0695317	0.0685503
4.4743	-0.0180287	-0.0162779	-0.0149551	-0.0139991	-0.0133446	-0.012924	-0.0126683	-0.0125096	-0.012382	-0.0123924	-0.0123677	-0.0122401	-0.011964	-0.0115128	-0.0108544	-0.009966	-0.00881383	-0.00741292	-0.00576464	-0.00387479	-0.00175325	0.000587096	0.00313146	0.0058639	0.00876794	0.0118269	0.0150238	0.0183416	0.0217622	0.0252665	0.0288339	0.0324413	0.0360633	0.0396714	0.04323	0.0467062	0.0500674	0.0532742	0.0562851	0.0590584	0.0615519	0.0637244	0.0655286	0.0669338	0.0679072	0.0684173	0.0684362	0.067953	0.0669417
4.76717	-0.0197371	-0.0176705	-0.0160484	-0.0148142	-0.0139093	-0.0132722	-0.0128418	-0.0125557	-0.0123529	-0.0121753	-0.0119701	-0.0116929	-0.0112981	-0.0107489	-0.00999742	-0.00903443	-0.00784858	-0.00643052	-0.00477708	-0.00289042	-0.000777169	0.00155232	0.0040849	0.00680531	0.00969673	0.0127412	0.0159197	0.0192125	0.0225988	0.0260568	0.0295631	0.0330927	0.0366191	0.0401133	0.0435445	0.0468801	0.0500853	0.0531183	0.0559479	0.0585376	0.0608498	0.0628471	0.0644939	0.0657561	0.0665954	0.0669852	0.0669038	0.0663279	0.0652373
5.07922	-0.0218002	-0.0194603	-0.0175683	-0.0160684	-0.0149004	-0.0140045	-0.0133198	-0.0127904	-0.0123605	-0.0119759	-0.0115857	-0.01114	-0.0105822	-0.0098947	-0.00904728	-0.00801601	-0.00678312	-0.00533702	-0.00367183	-0.00178685	0.000313961	0.00262266	0.00512796	0.00781586	0.0106701	0.0136726	0.0168038	0.0200428	0.0233674	0.0267543	0.0301787	0.0336146	0.0370344	0.0404093	0.0437088	0.0469012	0.0499534	0.0528315	0.0555011	0.057926	0.0600674	0.0618984	0.0633858	0.0644984	0.0652066	0.0654835	0.0652957	0.0646256	0.0634588
5.4117	-0.0238504	-0.0212301	-0.0190717	-0.0173101	-0.0158846	-0.0147361	-0.0138073	-0.0130429	-0.0123752	-0.0117637	-0.0111631	-0.0105294	-0.00982321	-0.0090097	-0.00805929	-0.00694788	-0.00565692	-0.00417334	-0.00248935	-0.000602206	0.00148638	0.00377057	0.00624093	0.00888493	0.0116874	0.0146309	0.017696	0.0208617	0.0241053	0.027403	0.0307294	0.0340578	0.0373606	0.0406087	0.0437721	0.0468196	0.0497195	0.0524394	0.0549466	0.0572085	0.0591929	0.0608684	0.0621974	0.0631578	0.0637238	0.06387	0.0635736	0.0628143	0.0615603
5.76593	-0.0258363	-0.0229326	-0.0205067	-0.0184863	-0.0168061	-0.015406	-0.0142296	-0.0132231	-0.0123355	-0.0115189	-0.0107281	-0.00992173	-0.00906217	-0.00811615	-0.00705508	-0.00585516	-0.0044976	-0.00296853	-0.00125895	0.000635471	0.00271468	0.0049746	0.0074075	0.0100024	0.0127452	0.0156197	0.018607	0.0216865	0.0248357	0.0280307	0.0312461	0.0344553	0.0376305	0.0407429	0.0437629	0.0466599	0.0494033	0.0519617	0.0543041	0.0563996	0.0582178	0.0597294	0.060906	0.0617209	0.0621404	0.0621491	0.0617276	0.0608574	0.0595221
6.14336	-0.0278899	-0.0246553	-0.0219317	-0.0196363	-0.0176972	-0.0160504	-0.0146373	-0.0134042	-0.0123009	-0.0112807	-0.0103007	-0.00932116	-0.00830639	-0.00722463	-0.00604831	-0.00475428	-0.00332386	-0.00174287	-1.6e-06	0.00190533	0.00397916	0.00621718	0.00861309	0.0111572	0.013837	0.0166368	0.0195391	0.0225237	0.0255688	0.0286509	0.0317447	0.0348241	0.0378616	0.0408287	0.0436963	0.0464349	0.0490144	0.051405	0.0535768	0.0555005	0.0571475	0.0584901	0.0595022	0.0601588	0.060437	0.0603153	0.0597624	0.0587749	0.0573381
6.54549	-0.0300495	-0.0264443	-0.0233947	-0.0208055	-0.0185962	-0.0166967	-0.0150451	-0.0135858	-0.0122686	-0.0110474	-0.0098802	-0.00872898	-0.00755935	-0.00634089	-0.00504715	-0.00365571	-0.00214828	-0.000510671	0.00126716	0.00319123	0.00526364	0.00748275	0.00984338	0.012337	0.0149522	0.0176745	0.0204871	0.0233708	0.0263045	0.0292653	0.0322286	0.0351686	0.0380586	0.0408707	0.0435767	0.0461477	0.048555	0.0507698	0.0527636	0.0545088	0.0559784	0.0571466	0.0579889	0.0584825	0.0586062	0.0583407	0.0576689	0.0565708	0.0550285
6.97394	-0.0323502	-0.0283274	-0.0249167	-0.0220089	-0.0195127	-0.0173504	-0.0154553	-0.0137685	-0.0122382	-0.0108179	-0.00946611	-0.00814542	-0.00682256	-0.00546816	-0.00405672	-0.00256658	-0.000979934	0.000717162	0.00253483	0.0044794	0.00655352	0.00875628	0.0110833	0.0135272	0.0160771	0.0187199	0.0214394	0.0242175	0.0270339	0.0298663	0.0326912	0.0354833	0.0382169	0.0408649	0.0434	0.0457947	0.0480212	0.0500522	0.0518608	0.0534208	0.0547071	0.0556956	0.0563638	0.0566906	0.0566566	0.0562445	0.0554388	0.0542263	0.0525958
7.43044	-0.0348334	-0.0303393	-0.0265258	-0.0232681	-0.0204627	-0.018023	-0.0158753	-0.0139566	-0.012212	-0.0105935	-0.00905908	-0.00757139	-0.00609767	-0.00460922	-0.00308127	-0.00149282	0.000173406	0.00193102	0.00379002	0.00575684	0.00783439	0.0100222	0.0123166	0.0147107	0.0171947	0.019756	0.0223795	0.0250479	0.0277417	0.0304397	0.033119	0.0357558	0.0383248	0.0408006	0.0431567	0.045367	0.0474053	0.0492455	0.0508626	0.0522319	0.0533302	0.0541352	0.0546261	0.0547837	0.0545905	0.0540308	0.0530909	0.051759	0.0500256
7.91682	-0.0375458	-0.032521	-0.0282566	-0.0246116	-0.0214692	-0.0187321	-0.0163187	-0.01416	-0.012197	-0.0103793	-0.00866306	-0.00701036	-0.00538825	-0.00376827	-0.00212605	-0.000441065	0.0013035	0.00312091	0.00502095	0.00700997	0.009091	0.0112638	0.0135252	0.0158686	0.018285	0.0207626	0.0232869	0.0258416	0.0284081	0.0309661	0.0334939	0.0359686	0.0383665	0.040663	0.0428335	0.044853	0.046697	0.0483413	0.0497621	0.050937	0.0518443	0.0524636	0.0527759	0.0527638	0.0524116	0.051705	0.050632	0.0491822	0.0473475
8.43504	-0.0405382	-0.0349187	-0.0301504	-0.0260752	-0.0225623	-0.0195026	-0.0168054	-0.0143946	-0.0122061	-0.0101855	-0.00828652	-0.0064697	-0.00470126	-0.0029524	-0.00119877	0.000579946	0.00240028	0.00427522	0.00621431	0.00822378	0.0103066	0.0124628	0.0146893	0.01698	0.0193264	0.0217172	0.0241389	0.0265759	0.0290105	0.0314237	0.0337947	0.0361021	0.0383233	0.0404354	0.0424152	0.0442395	0.0458853	0.0473301	0.0485523	0.049531	0.0502463	0.0506798	0.0508141	0.0506336	0.0501241	0.0492729	0.0480694	0.0465046	0.0445712
8.98717	-0.0438661	-0.0375844	-0.0322547	-0.0277015	-0.0237792	-0.0203667	-0.0173629	-0.0146837	-0.0122586	-0.0100285	-0.00794354	-0.00596189	-0.00404821	-0.00217277	-0.000310751	0.0015583	0.0034509	0.00537988	0.00735464	0.0093813	0.0114629	0.0135993	0.0157877	0.0180225	0.0202955	0.022596	0.0249113	0.0272266	0.0295253	0.0317893	0.0339994	0.0361353	0.0381761	0.0401002	0.0418863	0.0435128	0.0449586	0.0462031	0.0472262	0.0480091	0.0485336	0.0487831	0.0487419	0.048396	0.0477325	0.0467405	0.0454103	0.0437342	0.0417058
9.57546	-0.0475883	-0.0405746	-0.0346224	-0.0295392	-0.0251644	-0.0213639	-0.0180261	-0.0150577	-0.0123811	-0.00993144	-0.00765454	-0.00550527	-0.00344598	-0.00144537	0.000522367	0.00247826	0.00443912	0.00641788	0.00842395	0.0104634	0.0125394	0.0146518	0.016798	0.0189728	0.0211683	0.0233746	0.0255796	0.0277695	0.0299286	0.0320402	0.0340862	0.036048	0.037906	0.0396406	0.0412319	0.0426603	0.0439065	0.0449516	0.0457775	0.0463671	0.046704	0.0467732	0.0465608	0.0460539	0.0452414	0.0441134	0.0426613	0.0408784	0.0387592
10.2022	-0.0517664	-0.0439493	-0.0373115	-0.0316431	-0.0267685	-0.0225408	-0.018837	-0.0155544	-0.0126074	-0.00992459	-0.00744668	-0.00512445	-0.00291722	-0.000791456	0.00128022	0.00331991	0.00534509	0.00736911	0.00940163	0.011449	0.0135142	0.0155977	0.017697	0.0198071	0.0219209	0.0240289	0.0261198	0.0281809	0.0301976	0.0321543	0.0340345	0.0358209	0.0374957	0.0390409	0.0404385	0.0416704	0.0427194	0.0435683	0.0442009	0.0446016	0.0447559	0.0446503	0.0442722	0.0436104	0.0426548	0.0413965	0.0398282	0.0379436	0.0357379
10.8701	-0.0564644	-0.0477722	-0.0403837	-0.0340724	-0.0286478	-0.0239499	-0.0198444	-0.0162185	-0.0129782	-0.010045	-0.00735371	-0.00485033	-0.00249043	-0.000237622	0.00193766	0.00405909	0.00614526	0.00821036	0.0102646	0.0123147	0.0143641	0.0164135	0.0184609	0.0205018	0.0225295	0.0245354	0.0265092	0.0284388	0.0303111	0.0321118	0.0338257	0.0354371	0.0369299	0.0382877	0.0394942	0.0405334	0.0413895	0.0420473	0.0424921	0.0427102	0.0426884	0.0424147	0.041878	0.0410682	0.0399762	0.0385943	0.0369157	0.0349348	0.0326471
11.5816	-0.0617483	-0.052109	-0.0439042	-0.0368907	-0.0308634	-0.0256494	-0.0211028	-0.017101	-0.0135408	-0.0103362	-0.00741564	-0.00471975	-0.00219971	0.000184403	0.0024649	0.00466759	0.00681269	0.00891561	0.0109875	0.0130358	0.0150647	0.0170753	0.0190662	0.0210337	0.0229716	0.0248724	0.0267265	0.0285232	0.0302504	0.0318951	0.0334437	0.0348821	0.0361956	0.0373697	0.0383898	0.0392415	0.0399108	0.040384	0.0406483	0.0406912	0.0405011	0.0400673	0.0393799	0.0384297	0.0372089	0.0357101	0.0339274	0.0318555	0.0294902
12.3397	-0.0676848	-0.0570272	-0.0479401	-0.0401641	-0.0334798	-0.0277014	-0.0226717	-0.0182577	-0.0143475	-0.0108471	-0.007678	-0.00477494	-0.00208419	0.000438246	0.00282801	0.0051136	0.00731737	0.0094564	0.0115432	0.0135863	0.0155909	0.0175589	0.0194898	0.0213806	0.0232261	0.0250197	0.026753	0.0284163	0.0299988	0.0314891	0.0328749	0.0341437	0.0352824	0.0362781	0.0371178	0.0377889	0.0382788	0.0385755	0.0386676	0.0385439	0.0381943	0.0376091	0.0367795	0.0356973	0.0343551	0.0327466	0.0308659	0.028708	0.0262688
13.1474	-0.0743405	-0.0625945	-0.0525597	-0.0439605	-0.0365636	-0.0301708	-0.0246135	-0.0197487	-0.0154554	-0.0116313	-0.00819082	-0.00506253	-0.00218725	0.000483613	0.00298956	0.00536228	0.00762678	0.00980232	0.0119032	0.0139395	0.0159176	0.0178408	0.0197094	0.0215216	0.0232734	0.0249592	0.0265718	0.0281028	0.0295427	0.0308816	0.0321086	0.0332127	0.0341825	0.0350065	0.0356733	0.0361718	0.036491	0.0366203	0.0365494	0.0362686	0.0357689	0.0350415	0.0340785	0.0328725	0.0314168	0.0297052	0.0277322	0.0254929	0.0229827
14.008	-0.0817812	-0.068878	-0.0578307	-0.048348	-0.0401827	-0.0331243	-0.0269932	-0.0216365	-0.0169239	-0.0127453	-0.00900745	-0.00563251	-0.0025555	0.000277181	0.00290937	0.00537644	0.00770655	0.0099216	0.0120381	0.0140682	0.0160198	0.0178977	0.0197038	0.0214374	0.0230959	0.0246749	0.0261686	0.02757	0.028871	0.030063	0.0311366	0.0320824	0.0328904	0.0335506	0.0340532	0.0343883	0.0345463	0.0345179	0.034294	0.0338661	0.033226	0.0323658	0.0312784	0.0299568	0.0283949	0.0265866	0.0245264	0.0222092	0.0196299
14.925	-0.09007	-0.0759427	-0.0638196	-0.0533936	-0.044404	-0.0366282	-0.0298759	-0.0239843	-0.0188143	-0.0142475	-0.0101833	-0.00653698	-0.00323768	-0.000226366	0.0025455	0.00511744	0.00752117	0.00978172	0.0119183	0.0139454	0.015873	0.0177077	0.0194531	0.0211102	0.0226778	0.024153	0.0255315	0.0268076	0.0279749	0.0290261	0.0299533	0.0307484	0.031403	0.0319085	0.0322563	0.032438	0.032445	0.0322692	0.0319027	0.0313378	0.030567	0.0295834	0.0283802	0.026951	0.0252896	0.0233902	0.021247	0.0188544	0.0162066
15.9019	-0.0992655	-0.0838502	-0.0705896	-0.0591618	-0.0492925	-0.0407475	-0.0333259	-0.0268552	-0.0211877	-0.0161966	-0.0117742	-0.00782883	-0.00428338	-0.00107323	0.0018552	0.00454596	0.00703473	0.00935006	0.0115143	0.0135446	0.0154535	0.0172498	0.018939	0.020524	0.0220054	0.0233819	0.0246507	0.0258078	0.0268482	0.0277661	0.0285551	0.0292084	0.029719	0.0300797	0.030283	0.0303217	0.0301884	0.0298759	0.0293771	0.0286853	0.0277936	0.0266955	0.0253847	0.0238549	0.0221001	0.0201142	0.0178911	0.0154244	0.0127073
16.9428	-0.10941	-0.0926569	-0.0781995	-0.0657129	-0.0549097	-0.0455441	-0.0374048	-0.03031	-0.0241033	-0.0186502	-0.0138353	-0.00956039	-0.00574187	-0.00230938	0.000795965	0.00362298	0.00621171	0.00859458	0.0107974	0.0128404	0.0147391	0.0165046	0.0181448	0.0196647	0.0210669	0.0223519	0.0235186	0.0245647	0.0254867	0.0262802	0.0269405	0.0274619	0.0278389	0.0280653	0.0281349	0.0280415	0.0277786	0.02734	0.0267194	0.0259105	0.024907	0.0237029	0.0222919	0.020668	0.0188248	0.0167558	0.0144544	0.0119133	0.00912444
18.0519	-0.120555	-0.102401	-0.086702	-0.0731019	-0.061312	-0.0510752	-0.0421701	-0.0344059	-0.0276176	-0.021663	-0.0164196	-0.0117821	-0.00766081	-0.00397939	-0.000673517	0.00231064	0.00501771	0.0074843	0.00974007	0.0118087	0.0137086	0.015454	0.0170553	0.0185199	0.0198523	0.0210552	0.0221294	0.0230742	0.0238878	0.0245674	0.0251094	0.0255099	0.0257642	0.0258674	0.0258145	0.0256	0.0252185	0.0246643	0.0239318	0.0230151	0.0219085	0.020606	0.0191014	0.0173885	0.0154606	0.0133108	0.0109313	0.00831386	0.00544905
19.2335	-0.132737	-0.113128	-0.0961311	-0.0813763	-0.0685492	-0.0573922	-0.0476741	-0.0391952	-0.0317825	-0.0252861	-0.0195763	-0.0145413	-0.0100851	-0.0061254	-0.00259236	0.000573034	0.00342018	0.0059901	0.00831652	0.0104268	0.0123428	0.0140819	0.0156572	0.0170786	0.0183532	0.0194857	0.0204789	0.0213339	0.0220506	0.0226277	0.0230632	0.0233543	0.0234975	0.0234891	0.023325	0.0230005	0.0225109	0.0218512	0.0210163	0.0200007	0.0187988	0.0174046	0.0158118	0.014014	0.0120039	0.00977364	0.00731472	0.00461737	0.00167058
20.4925	-0.145982	-0.12487	-0.106524	-0.0905654	-0.0766632	-0.0645389	-0.053962	-0.044724	-0.0366441	-0.0295649	-0.0233501	-0.0178812	-0.0130559	-0.00878617	-0.00499662	-0.00162299	0.00138904	0.00408506	0.00650304	0.00867428	0.0106243	0.0123736	0.0139385	0.0153316	0.0165626	0.0176385	0.018564	0.0193424	0.0199751	0.0204625	0.0208039	0.0209979	0.0210421	0.0209339	0.0206698	0.0202462	0.0196589	0.0189035	0.017975	0.0168683	0.0155778	0.0140975	0.0124209	0.0105408	0.00844932	0.0061378	0.00359634	0.000813747	-0.00222287
21.8339	-0.160288	-0.137647	-0.11791	-0.100698	-0.085677	-0.0725509	-0.0610711	-0.0510309	-0.0422416	-0.034539	-0.0277798	-0.0218394	-0.0166095	-0.0119962	-0.00791855	-0.00430717	-0.00110275	0.00174498	0.00427835	0.00653271	0.00853738	0.0103164	0.0118892	0.0132713	0.0144752	0.0155101	0.0163831	0.0170994	0.0176622	0.0180736	0.0183342	0.0184439	0.0184015	0.0182052	0.0178526	0.0173405	0.0166653	0.0158231	0.0148091	0.0136183	0.0122451	0.0106831	0.00892542	0.00696426	0.0047909	0.00239546	-0.000233282	-0.00310824	-0.00624427
23.2631	-0.175607	-0.151466	-0.130301	-0.111798	-0.0956116	-0.081444	-0.0690299	-0.0581461	-0.0486066	-0.0402403	-0.0328977	-0.0264479	-0.0207768	-0.0157849	-0.011386	-0.00750528	-0.00407869	-0.00105122	0.00162388	0.00398613	0.0060687	0.00789923	0.00950051	0.0108912	0.0120863	0.0130978	0.0139351	0.0146052	0.0151134	0.0154633	0.0156571	0.0156957	0.0155792	0.0153067	0.0148765	0.0142862	0.0135325	0.0126117	0.0115194	0.0102505	0.00879911	0.00715855	0.00532133	0.00327888	0.00102144	-0.00146214	-0.00418462	-0.00716072	-0.0104074
24.7858	-0.192017	-0.166243	-0.1437	-0.123872	-0.106485	-0.0912318	-0.0778471	-0.066091	-0.0557623	-0.0466934	-0.0387288	-0.0317318	-0.0255827	-0.0201765	-0.0154217	-0.0112387	-0.00755842	-0.00432123	-0.00147598	0.00102104	0.00320694	0.005113	0.00676543	0.00818598	0.00939259	0.0103998	0.0112194	0.0118605	0.0123303	0.0126339	0.0127752	0.0127564	0.0125785	0.0122415	0.0117445	0.0110856	0.010262	0.00927025	0.00810589	0.0067637	0.00523752	0.00352023	0.00160358	-0.000521918	-0.00286715	-0.00544465	-0.00826889	-0.0113565	-0.0147267
26.4082	-0.209494	-0.182065	-0.158023	-0.136915	-0.118297	-0.101926	-0.0875289	-0.0748668	-0.0637228	-0.0539143	-0.0452905	-0.0377092	-0.0310454	-0.025189	-0.0200434	-0.0155242	-0.0115575	-0.00807917	-0.00503376	-0.00237338	-5.7e-05	0.00195029	0.00367819	0.00515162	0.0063914	0.00741478	0.00823587	0.00886604	0.00931434	0.00958771	0.00969129	0.00962865	0.00940194	0.00901202	0.00845862	0.00774036	0.00685486	0.00579872	0.00456752	0.00315583	0.00155708	-0.000236449	-0.00223381	-0.0044455	-0.00688369	-0.00956243	-0.0124979	-0.0157088	-0.0192165
28.1368	-0.228002	-0.198904	-0.173336	-0.150848	-0.131038	-0.113522	-0.0980817	-0.0844734	-0.0724823	-0.0619105	-0.0525921	-0.0443908	-0.0371766	-0.0308345	-0.0252632	-0.0203734	-0.016087	-0.0123354	-0.00905881	-0.00620534	-0.00373012	-0.00159453	0.000234463	0.00178498	0.00308079	0.0041418	0.00498456	0.00562264	0.00606701	0.00632633	0.00640726	0.00631462	0.00605161	0.00561999	0.00502013	0.00425114	0.00331092	0.00219617	0.000902401	-0.000576126	-0.00224643	-0.00411694	-0.00619759	-0.0085	-0.0110377	-0.0138263	-0.0168837	-0.0202308	-0.0238913
29.9786	-0.247495	-0.216719	-0.189613	-0.165714	-0.14463	-0.126002	-0.109494	-0.0949119	-0.082035	-0.0706697	-0.0606353	-0.0517802	-0.0439813	-0.037119	-0.0310876	-0.0257935	-0.0211541	-0.0170966	-0.0135573	-0.0104804	-0.00781713	-0.00552542	-0.00356885	-0.00191615	-0.000540661	0.000580204	0.00146543	0.00213078	0.00258918	0.00285101	0.00292442	0.00281551	0.00252855	0.00206611	0.00142925	0.000617516	-0.000370948	-0.00153939	-0.00289243	-0.00443616	-0.00617815	-0.00812755	-0.0102953	-0.0126942	-0.015339	-0.0182472	-0.0214385	-0.0249358	-0.028765
31.9409	-0.268553	-0.235462	-0.206812	-0.181492	-0.1591	-0.139292	-0.121746	-0.106166	-0.0923774	-0.0801814	-0.0694022	-0.0598738	-0.0514579	-0.0440427	-0.0375181	-0.0317865	-0.0267614	-0.0223659	-0.0185324	-0.0152015	-0.0123208	-0.00984472	-0.00773364	-0.00595321	-0.00447392	-0.00327054	-0.00232168	-0.00160939	-0.00111881	-0.000837833	-0.000756823	-0.000868417	-0.00116729	-0.00165001	-0.00231492	-0.00316205	-0.00419302	-0.00541106	-0.00682099	-0.00842928	-0.0102441	-0.0122754	-0.014535	-0.0170371	-0.019798	-0.0228364	-0.0261743	-0.0298363	-0.0338509
34.0317	-0.291344	-0.255403	-0.224884	-0.198138	-0.174429	-0.153405	-0.134763	-0.118211	-0.103489	-0.0904382	-0.0788783	-0.0686497	-0.0595987	-0.0515998	-0.0445508	-0.0383501	-0.0329076	-0.0281427	-0.0239843	-0.0203692	-0.0172418	-0.0145533	-0.0122608	-0.010327	-0.00871964	-0.00741096	-0.00637719	-0.00559824	-0.00505733	-0.00474064	-0.00463708	-0.004738	-0.00503706	-0.00553	-0.00621455	-0.00709032	-0.00815876	-0.0094231	-0.0108884	-0.0125614	-0.0144511	-0.0165682	-0.0189255	-0.0215385	-0.0244248	-0.0276049	-0.0311025	-0.0349443	-0.039161
36.2594	-0.316645	-0.276872	-0.243826	-0.215601	-0.190571	-0.168324	-0.148549	-0.130976	-0.115343	-0.101417	-0.0890535	-0.0780896	-0.0683794	-0.0597798	-0.0521771	-0.0454777	-0.0395877	-0.0344235	-0.0299103	-0.0259818	-0.0225793	-0.0196506	-0.0171501	-0.0150376	-0.0132782	-0.0118417	-0.0107019	-0.00983675	-0.00922754	-0.00885881	-0.008718	-0.00879526	-0.0090832	-0.00957676	-0.0102731	-0.0111714	-0.0122729	-0.0135809	-0.0151007	-0.0168395	-0.0188069	-0.0210143	-0.0234758	-0.0262079	-0.0292297	-0.0325634	-0.0362342	-0.040271	-0.0447064
38.6328	-0.344112	-0.300803	-0.264409	-0.233828	-0.207476	-0.184002	-0.163088	-0.144458	-0.12787	-0.113089	-0.0999031	-0.0881825	-0.0777783	-0.0685569	-0.0603845	-0.0531589	-0.0467935	-0.0412016	-0.0363055	-0.0320357	-0.0283305	-0.0251351	-0.0224008	-0.020085	-0.0181501	-0.0165635	-0.0152971	-0.0143265	-0.0136315	-0.0131948	-0.0130024	-0.0130435	-0.0133094	-0.0137945	-0.0144953	-0.0154105	-0.0165413	-0.017891	-0.0194651	-0.0212713	-0.0233197	-0.0256227	-0.0281953	-0.0310552	-0.0342229	-0.037722	-0.0415796	-0.0458263	-0.0504967
41.1616	-0.373514	-0.326674	-0.28699	-0.253469	-0.225093	-0.200392	-0.178335	-0.158641	-0.141064	-0.125388	-0.111398	-0.0989027	-0.0877845	-0.077907	-0.0691477	-0.0613802	-0.0545139	-0.0484682	-0.0431628	-0.0385254	-0.0344917	-0.031004	-0.0280114	-0.0254685	-0.0233355	-0.0215775	-0.0201644	-0.01907	-0.0182721	-0.017752	-0.0174944	-0.0174871	-0.0177208	-0.0181888	-0.0188872	-0.0198143	-0.0209712	-0.0223611	-0.0239898	-0.0258655	-0.0279987	-0.0304029	-0.0330937	-0.0360902	-0.0394142	-0.0430906	-0.0471482	-0.0516192	-0.0565401
43.856	-0.395622	-0.354803	-0.311375	-0.274809	-0.243832	-0.217444	-0.194243	-0.173482	-0.154909	-0.138305	-0.123474	-0.110221	-0.0983728	-0.0878206	-0.0784399	-0.0701181	-0.0627354	-0.0562123	-0.0504734	-0.0454443	-0.0410578	-0.0372541	-0.0339798	-0.0311874	-0.0288349	-0.0268852	-0.0253063	-0.0240703	-0.0231532	-0.022535	-0.0221991	-0.022132	-0.0223237	-0.0227666	-0.0234562	-0.0243907	-0.0255708	-0.0269999	-0.0286839	-0.0306314	-0.0328535	-0.0353644	-0.0381809	-0.0413227	-0.044813	-0.0486783	-0.0529485	-0.0576575	-0.0628434
46.7267	-0.417507	-0.379219	-0.337931	-0.298075	-0.26406	-0.235356	-0.210767	-0.188937	-0.169366	-0.151828	-0.136125	-0.12208	-0.109516	-0.0982736	-0.0882545	-0.0793436	-0.0714374	-0.0644215	-0.0582276	-0.0527845	-0.0480232	-0.0438816	-0.0403041	-0.0372412	-0.034649	-0.0324885	-0.0307259	-0.0293314	-0.0282798	-0.0275496	-0.0271229	-0.0269852	-0.0271256	-0.0275359	-0.028211	-0.0291487	-0.0303496	-0.0318171	-0.0335572	-0.0355791	-0.0378943	-0.0405176	-0.0434667	-0.0467623	-0.0504288	-0.0544936	-0.0589882	-0.0639479	-0.069412
49.7853	-0.43417	-0.401705	-0.364751	-0.32317	-0.28643	-0.254599	-0.22792	-0.204966	-0.184394	-0.165918	-0.149338	-0.134472	-0.12116	-0.109241	-0.0985695	-0.0890539	-0.0805889	-0.0730789	-0.0664145	-0.0605379	-0.0553818	-0.0508823	-0.0469821	-0.0436295	-0.040779	-0.03839	-0.0364268	-0.0348583	-0.0336578	-0.0328024	-0.0322733	-0.032055	-0.0321356	-0.0325062	-0.0331614	-0.0340985	-0.0353181	-0.0368234	-0.0386208	-0.0407195	-0.0431318	-0.0458729	-0.0489613	-0.0524187	-0.0562703	-0.0605447	-0.0652745	-0.0704961	-0.0762503
53.0442	-0.441848	-0.41989	-0.385925	-0.35073	-0.310185	-0.276152	-0.246497	-0.221534	-0.199958	-0.180542	-0.16308	-0.147387	-0.133301	-0.120676	-0.109363	-0.0992301	-0.090192	-0.0821519	-0.0750216	-0.0686962	-0.0631278	-0.0582527	-0.0540119	-0.0503523	-0.0472267	-0.0445928	-0.0424136	-0.0406567	-0.039294	-0.0383015	-0.0376592	-0.0373508	-0.0373636	-0.0376881	-0.0383184	-0.0392516	-0.0404878	-0.0420305	-0.0438862	-0.0460642	-0.0485773	-0.0514412	-0.0546751	-0.0583015	-0.0623463	-0.0668392	-0.0718136	-0.0773071	-0.0833614
56.5163	-0.447348	-0.429409	-0.405639	-0.371784	-0.336274	-0.29885	-0.267089	-0.239415	-0.21603	-0.195669	-0.177322	-0.160798	-0.145933	-0.132576	-0.120594	-0.109854	-0.100231	-0.0916482	-0.0840153	-0.0772513	-0.0712557	-0.0659895	-0.0613925	-0.0574104	-0.0539944	-0.051101	-0.048692	-0.0467335	-0.0451964	-0.0440557	-0.0432904	-0.0428833	-0.042821	-0.0430935	-0.0436943	-0.0446202	-0.0458714	-0.0474511	-0.0493658	-0.0516253	-0.0542425	-0.0572337	-0.0606186	-0.0644203	-0.0686655	-0.0733845	-0.0786117	-0.0843853	-0.090748
60.2158	-0.4539	-0.434815	-0.417687	-0.391967	-0.359269	-0.323654	-0.288992	-0.259121	-0.233227	-0.211278	-0.19204	-0.174681	-0.159031	-0.144938	-0.132265	-0.12089	-0.110693	-0.101556	-0.0934092	-0.0861693	-0.0797609	-0.0740902	-0.0691235	-0.0648053	-0.0610856	-0.0579198	-0.0552684	-0.0530966	-0.0513742	-0.0500753	-0.0491779	-0.0486642	-0.0485201	-0.0487351	-0.0493022	-0.050218	-0.0514824	-0.0530985	-0.055073	-0.0574157	-0.0601399	-0.0632622	-0.0668028	-0.0707851	-0.0752365	-0.080188	-0.0856745	-0.0917349	-0.0984123
64.1573	-0.459077	-0.44055	-0.423462	-0.40687	-0.379773	-0.348125	-0.312591	-0.280325	-0.252152	-0.227861	-0.207221	-0.18902	-0.17258	-0.157745	-0.144376	-0.132348	-0.121547	-0.111866	-0.103196	-0.0954702	-0.0886127	-0.0825538	-0.0772059	-0.0725399	-0.0685049	-0.0650553	-0.0621506	-0.0597551	-0.0578376	-0.0563715	-0.055334	-0.0547066	-0.0544746	-0.0546271	-0.0551566	-0.0560594	-0.0573351	-0.0589871	-0.0610217	-0.063449	-0.0662825	-0.0695389	-0.0732388	-0.0774061	-0.0820684	-0.0872573	-0.0930081	-0.09936	-0.106357
68.3569	-0.464245	-0.445802	-0.428245	-0.412877	-0.395489	-0.368142	-0.338175	-0.302899	-0.27274	-0.246104	-0.223254	-0.203807	-0.18657	-0.170987	-0.156916	-0.144228	-0.13281	-0.122556	-0.113371	-0.105151	-0.0978347	-0.0913531	-0.0856422	-0.0806186	-0.0762583	-0.0725151	-0.0693476	-0.0667192	-0.0645981	-0.0629568	-0.061772	-0.0610245	-0.0606992	-0.0607844	-0.0612727	-0.0621598	-0.0634452	-0.0651321	-0.0672269	-0.0697397	-0.0726839	-0.0760767	-0.0799386	-0.084294	-0.0891707	-0.0946004	-0.100619	-0.107265	-0.114584
72.8314	-0.469953	-0.450147	-0.433453	-0.416838	-0.402506	-0.385235	-0.357206	-0.328083	-0.294547	-0.266157	-0.240917	-0.219361	-0.201	-0.184661	-0.16988	-0.156527	-0.144485	-0.133647	-0.123918	-0.115211	-0.107429	-0.100516	-0.0944076	-0.0890459	-0.0843537	-0.0803085	-0.07687	-0.0740008	-0.0716686	-0.0698452	-0.0685066	-0.0676334	-0.0672096	-0.0672235	-0.067667	-0.0685358	-0.0698291	-0.0715498	-0.0737045	-0.0763029	-0.0793589	-0.0828893	-0.0869151	-0.0914605	-0.0965535	-0.102226	-0.108514	-0.115456	-0.123097
77.5988	-0.473125	-0.455481	-0.437305	-0.421829	-0.406278	-0.392736	-0.374891	-0.347542	-0.318763	-0.2874	-0.260512	-0.23655	-0.216148	-0.198773	-0.183274	-0.169248	-0.156575	-0.145146	-0.134865	-0.125642	-0.117398	-0.110049	-0.103536	-0.0978028	-0.0927957	-0.0884465	-0.0847299	-0.0816133	-0.0790635	-0.0770518	-0.075554	-0.0745498	-0.0740231	-0.0739617	-0.0743573	-0.0752051	-0.0765043	-0.0782576	-0.0804712	-0.0831551	-0.0863229	-0.0899915	-0.0941818	-0.098918	-0.104228	-0.110144	-0.116702	-0.12394	-0.131902
82.6783	-0.475228	-0.459146	-0.442022	-0.425447	-0.410799	-0.396627	-0.383605	-0.365311	-0.338999	-0.31077	-0.281295	-0.255765	-0.232973	-0.213594	-0.197112	-0.182402	-0.16909	-0.157063	-0.146222	-0.136477	-0.127747	-0.119959	-0.113038	-0.106927	-0.101575	-0.0969322	-0.0929419	-0.0895719	-0.0867989	-0.0845937	-0.0829315	-0.0817919	-0.0811582	-0.0810179	-0.0813624	-0.0821867	-0.0834896	-0.0852737	-0.0875452	-0.0903137	-0.0935927	-0.0973992	-0.101754	-0.106681	-0.112208	-0.118367	-0.125193	-0.132725	-0.141006
88.0902	-0.476498	-0.461186	-0.446031	-0.429489	-0.414348	-0.400508	-0.387512	-0.375038	-0.356754	-0.331479	-0.304003	-0.276186	-0.251888	-0.230174	-0.211659	-0.196012	-0.182047	-0.169413	-0.158005	-0.147731	-0.138509	-0.130263	-0.122926	-0.116434	-0.110731	-0.105769	-0.101505	-0.0978941	-0.094893	-0.0924895	-0.0906587	-0.0893794	-0.088635	-0.0884124	-0.0887027	-0.0895008	-0.0908052	-0.0926183	-0.0949459	-0.0977976	-0.101187	-0.10513	-0.109648	-0.114764	-0.120506	-0.126906	-0.133998	-0.141822	-0.150418
93.8564	-0.476949	-0.46247	-0.447954	-0.433706	-0.41784	-0.403932	-0.390862	-0.378875	-0.366978	-0.349128	-0.324921	-0.298405	-0.272049	-0.248874	-0.228154	-0.210351	-0.19548	-0.182222	-0.170236	-0.159424	-0.149702	-0.140992	-0.133226	-0.126341	-0.120282	-0.114996	-0.11044	-0.106573	-0.103363	-0.10076	-0.0987568	-0.0973341	-0.0964753	-0.0961672	-0.0964004	-0.0971696	-0.098473	-0.100313	-0.102694	-0.105627	-0.109125	-0.113203	-0.117882	-0.123185	-0.129141	-0.135779	-0.143134	-0.151244	-0.160152
100	-0.477923	-0.46301	-0.449193	-0.435473	-0.422005	-0.406967	-0.39411	-0.381793	-0.370668	-0.359379	-0.342376	-0.319292	-0.293953	-0.268881	-0.246729	-0.22693	-0.209698	-0.195532	-0.18295	-0.171588	-0.161355	-0.152173	-0.143971	-0.136684	-0.130257	-0.124639	-0.119783	-0.11565	-0.112204	-0.109414	-0.10725	-0.10568	-0.104703	-0.104307	-0.10448	-0.105217	-0.106517	-0.108381	-0.110814	-0.113826	-0.117429	-0.12164	-0.126477	-0.131965	-0.138131	-0.145004	-0.152618	-0.161011	-0.170223
[truncated: 21 more columns]
