# Supplementary material for: Sparse estimation of mutual information landscapes quantifies information transmission through cellular biochemical reaction networks
Source: Commun Biol. 2020 Apr 30;3:203. doi: 10.1038/s42003-020-0901-9 (PMC7192899; doi:10.1038/s42003-020-0901-9)
Supplement: Supplementary file 5 — Supplementary Data 3 [file 42003_2020_901_MOESM5_ESM.xlsx]

## Sheet: Figure4b-g_response_curves
Figure 4b					Figure 4c					Figure 4d					Figure 4e					Figure 4f					Figure 4g
Input, X	Mean response, g	0.95	0.05		Input, X	Mean response, g	0.95	0.05		Input, X	Mean response, g	0.95	0.05		Input, X	Mean response, g	0.95	0.05		Input, X	Mean response, g	0.95	0.05		Input, X	Mean response, g	0.95	0.05
0.0625	3935.91	3302.69	2326.7		1	632.071	141.024	142.537		1	529.636	137.094	135.801		0.0078125	4710.14	3879.06	2708.46		0.125	552.472	148.792	161.874		0.125	405.426	157.637	143.67
0.125	3977.56	3321.45	2353.41		2	632.667	145.748	142.439		2	532.02	142.012	137.185		0.015625	5367.82	4941.24	3335.06		0.25	542.026	162.84	151.315		0.25	406.643	157.773	141.844
0.25	4276.77	3638.19	2604.05		4	646.368	148.881	148.007		4	542.896	140.782	141.341		0.03125	6950.15	6869.52	4724.12		0.5	570.998	191.737	169.908		0.5	416.292	161.499	149.916
0.5	4302.99	3722.95	2614.14		8	669.584	161.869	152.362		8	554.739	149.819	145.36		0.0625	9928.33	10312.2	7332.52		1	1371.82	2848.18	936.826		1	552.61	693.599	271.146
1	4341.34	3689.95	2640.47		16	747.722	214.297	186.582		16	607.134	187.398	167.227		0.125	14283.1	13867.8	10867.2		2	5298.54	5290.12	4457.87		2	2053.48	3798.92	1726.48
2	4400.46	3803.29	2694.63		32	986	420.694	323.559		32	756.738	324.865	253.533		0.25	18923.9	19146.5	12018.1		4	7683.47	5831.18	3861.41		4	5130.12	3991.8	2882.49
4	4559.64	3928.88	2800.95		64	1674.2	1011.97	738.103		64	1187.56	760.277	553.193		0.5	20366.1	21385.3	19244		8	8062.5	6116.36	4052.68		8	5895.18	4333.59	2860.93
8	4980.61	4358.07	3107.22		128	3209.29	2287.55	1662.59		128	2225.7	1725.21	1242.1		1	21584.3	23780	20523.7		16	8061.08	6172.32	3990.83		16	6279.68	4532.82	3087.2
16	5878.19	5140.89	3673.84		256	5472.08	3790.29	2701.15		256	3882.1	2998.52	2173.13		2	20475.1	22804.2	19489.1		32	7961.87	6186.33	4043.52		32	6117.75	4537	2899.3
32	7580.9	6345.75	4516		512	7558.54	5024.25	3580.49		512	5552.75	4163.41	3027.02		4	21702.3	24465.1	20653.5		64	8009.14	6026.97	3934.94		64	6476.6	4586.92	3022.01
64	10868.8	8327.9	5917.63		1024	9243.61	6009.9	3962.89		1024	7214.94	4980.21	3395.76		8	26757	24478.5	20990.3		128	7982.79	6190.67	3912.69		128	6479.31	4606.16	3012.66
128	13659	10407.4	7000.34		2048	10404.9	6592.02	4388.85		2048	7996.22	5492.69	3721.27		16	27855.6	28719	17748.3		256	8067.57	6178.2	3837.92		256	6378.68	4504.33	2929.83
256	15590.1	12364.7	7939.64		4096	10833.6	7110.92	4693.83		4096	8431.54	5825.37	3924.43		32	27894.5	27065.9	18908.9		512	8181.14	6066.62	3821.96		512	6413.7	4444.97	2880.2
512	16443.9	13408	8505.95		8192	11110.9	7156.15	4843.22		8192	8790.86	6120.75	4162.63		64	29349.2	28587.2	28279.1		1024	8532.39	6708.71	4164.79		1024	6381.86	4303.87	2797.5
1024	16717.6	13567.4	8644.74		16384	11118	7434.12	4951.43		16384	9140.14	6516.41	4394.49		128	31285.9	29273.8	30181.9		2048	8628.49	6423.9	4536.95		2048	6386.82	4369.38	2801.31
2048	16678.7	13625.8	8847.74		32768	11345	7795.65	5080.41		32768	9337.68	6538.46	4512.88		256	31700	29859.2	30681		4096	9090.42	6687.08	4234.96		4096	6527.42	4368.91	2816.46
4096	16931.9	13580.3	8671.37		65536	11682.4	7885.62	5352.65		65536	9549.56	7000.29	4886.01		512	33645.2	28301.8	32607		8192	9223.58	6796.09	4274.12		8192	6596.37	4497.56	2908.43
8192	16768.1	13404.4	8656.5

## Sheet: Figure4b-g_optimal_input_CDF
Figure 4c			Figure 4d			Figure 4e			Figure 4f			Figure 4g
Input, X	CDF		Input, X	CDF		Input, X	CDF		Input, X	CDF		Input, X	CDF
0.001	0		1e-05	0		1e-05	0		0.001	0		0.001	0
0.00102096	1.07955e-20		1.02332e-05	0.00303218		1.02332e-05	0.00303218		0.00102096	9.80423e-08		0.00102096	0.00606074
0.00104236	2.14501e-18		1.04718e-05	0.00538725		1.04718e-05	0.00538725		0.00104236	7.16593e-07		0.00104236	0.0103827
0.00106421	4.7317e-17		1.07159e-05	0.00754028		1.07159e-05	0.00754028		0.00106421	2.2908e-06		0.00106421	0.0142245
0.00108652	4.24396e-16		1.09658e-05	0.00957184		1.09658e-05	0.00957184		0.00108652	5.21986e-06		0.00108652	0.0177839
0.00110929	2.32471e-15		1.12215e-05	0.0115176		1.12215e-05	0.0115176		0.00110929	9.88008e-06		0.00110929	0.0211466
0.00113254	9.32197e-15		1.14831e-05	0.0133977		1.14831e-05	0.0133977		0.00113254	1.66302e-05		0.00113254	0.0243604
0.00115628	3.01417e-14		1.17509e-05	0.0152249		1.17509e-05	0.0152249		0.00115628	2.58147e-05		0.00115628	0.027455
0.00118052	8.32542e-14		1.20249e-05	0.017008		1.20249e-05	0.017008		0.00118052	3.77654e-05		0.00118052	0.0304511
0.00120526	2.03886e-13		1.23052e-05	0.0187535		1.23052e-05	0.0187535		0.00120526	5.28031e-05		0.00120526	0.0333635
0.00123052	4.54092e-13		1.25922e-05	0.0204662		1.25922e-05	0.0204662		0.00123052	7.12386e-05		0.00123052	0.0362033
0.00125632	9.36593e-13		1.28858e-05	0.02215		1.28858e-05	0.02215		0.00125632	9.33735e-05		0.00125632	0.0389794
0.00128265	1.81309e-12		1.31862e-05	0.0238079		1.31862e-05	0.0238079		0.00128265	0.000119501		0.00128265	0.0416986
0.00130954	3.32783e-12		1.34937e-05	0.0254425		1.34937e-05	0.0254425		0.00130954	0.000149906		0.00130954	0.0443666
0.00133698	5.83726e-12		1.38083e-05	0.0270558		1.38083e-05	0.0270558		0.00133698	0.000184865		0.00133698	0.0469882
0.00136501	9.84652e-12		1.41303e-05	0.0286497		1.41303e-05	0.0286497		0.00136501	0.00022465		0.00136501	0.0495674
0.00139362	1.60536e-11		1.44597e-05	0.0302256		1.44597e-05	0.0302256		0.00139362	0.000269522		0.00139362	0.0521076
0.00142283	2.54025e-11		1.47969e-05	0.0317849		1.47969e-05	0.0317849		0.00142283	0.000319739		0.00142283	0.0546116
0.00145265	3.91449e-11		1.51419e-05	0.0333288		1.51419e-05	0.0333288		0.00145265	0.000375552		0.00145265	0.057082
0.0014831	5.89135e-11		1.5495e-05	0.0348581		1.5495e-05	0.0348581		0.0014831	0.000437204		0.0014831	0.059521
0.00151419	8.68059e-11		1.58562e-05	0.0363739		1.58562e-05	0.0363739		0.00151419	0.000504934		0.00151419	0.0619307
0.00154593	1.2548e-10		1.6226e-05	0.0378769		1.6226e-05	0.0378769		0.00154593	0.000578973		0.00154593	0.0643127
0.00157833	1.78266e-10		1.66043e-05	0.0393678		1.66043e-05	0.0393678		0.00157833	0.000659551		0.00157833	0.0666686
0.00161141	2.49284e-10		1.69914e-05	0.0408473		1.69914e-05	0.0408473		0.00161141	0.000746887		0.00161141	0.069
0.00164519	3.43591e-10		1.73876e-05	0.042316		1.73876e-05	0.042316		0.00164519	0.000841199		0.00164519	0.0713079
0.00167967	4.67328e-10		1.7793e-05	0.0437744		1.7793e-05	0.0437744		0.00167967	0.000942697		0.00167967	0.0735936
0.00171488	6.27894e-10		1.82079e-05	0.0452229		1.82079e-05	0.0452229		0.00171488	0.00105159		0.00171488	0.0758581
0.00175083	8.34136e-10		1.86325e-05	0.0466621		1.86325e-05	0.0466621		0.00175083	0.00116808		0.00175083	0.0781025
0.00178753	1.09656e-09		1.90669e-05	0.0480923		1.90669e-05	0.0480923		0.00178753	0.00129235		0.00178753	0.0803275
0.00182499	1.42754e-09		1.95115e-05	0.049514		1.95115e-05	0.049514		0.00182499	0.00142461		0.00182499	0.0825341
0.00186325	1.84161e-09		1.99664e-05	0.0509273		1.99664e-05	0.0509273		0.00186325	0.00156505		0.00186325	0.0847229
0.0019023	2.35567e-09		2.0432e-05	0.0523328		2.0432e-05	0.0523328		0.0019023	0.00171383		0.0019023	0.0868946
0.00194217	2.98934e-09		2.09084e-05	0.0537307		2.09084e-05	0.0537307		0.00194217	0.00187115		0.00194217	0.08905
0.00198288	3.76524e-09		2.13959e-05	0.0551212		2.13959e-05	0.0551212		0.00198288	0.00203718		0.00198288	0.0911896
0.00202445	4.70933e-09		2.18948e-05	0.0565046		2.18948e-05	0.0565046		0.00202445	0.00221209		0.00202445	0.093314
0.00206688	5.85131e-09		2.24053e-05	0.0578813		2.24053e-05	0.0578813		0.00206688	0.00239603		0.00206688	0.0954237
0.0021102	7.22497e-09		2.29277e-05	0.0592513		2.29277e-05	0.0592513		0.0021102	0.00258919		0.0021102	0.0975191
0.00215443	8.8686e-09		2.34623e-05	0.060615		2.34623e-05	0.060615		0.00215443	0.00279171		0.00215443	0.0996009
0.00219959	1.08255e-08		2.40093e-05	0.0619724		2.40093e-05	0.0619724		0.00219959	0.00300375		0.00219959	0.101669
0.0022457	1.31444e-08		2.45692e-05	0.0633239		2.45692e-05	0.0633239		0.0022457	0.00322546		0.0022457	0.103725
0.00229277	1.588e-08		2.5142e-05	0.0646696		2.5142e-05	0.0646696		0.00229277	0.00345698		0.00229277	0.105768
0.00234083	1.90934e-08		2.57283e-05	0.0660097		2.57283e-05	0.0660097		0.00234083	0.00369847		0.00234083	0.107799
0.00238989	2.28528e-08		2.63282e-05	0.0673443		2.63282e-05	0.0673443		0.00238989	0.00395005		0.00238989	0.109818
0.00243999	2.7234e-08		2.6942e-05	0.0686736		2.6942e-05	0.0686736		0.00243999	0.00421186		0.00243999	0.111826
0.00249113	3.23212e-08		2.75702e-05	0.0699978		2.75702e-05	0.0699978		0.00249113	0.00448405		0.00249113	0.113822
0.00254335	3.82075e-08		2.82131e-05	0.0713169		2.82131e-05	0.0713169		0.00254335	0.00476673		0.00254335	0.115808
0.00259666	4.49954e-08		2.88709e-05	0.0726311		2.88709e-05	0.0726311		0.00259666	0.00506003		0.00259666	0.117783
0.00265108	5.27979e-08		2.95441e-05	0.0739405		2.95441e-05	0.0739405		0.00265108	0.00536407		0.00265108	0.119748
0.00270665	6.17394e-08		3.02329e-05	0.0752453		3.02329e-05	0.0752453		0.00270665	0.00567897		0.00270665	0.121702
0.00276339	7.19557e-08		3.09379e-05	0.0765456		3.09379e-05	0.0765456		0.00276339	0.00600486		0.00276339	0.123647
0.00282131	8.35958e-08		3.16592e-05	0.0778415		3.16592e-05	0.0778415		0.00282131	0.00634183		0.00282131	0.125582
0.00288044	9.6822e-08		3.23974e-05	0.079133		3.23974e-05	0.079133		0.00288044	0.00669		0.00288044	0.127508
0.00294082	1.11811e-07		3.31528e-05	0.0804204		3.31528e-05	0.0804204		0.00294082	0.00704947		0.00294082	0.129425
0.00300246	1.28757e-07		3.39258e-05	0.0817036		3.39258e-05	0.0817036		0.00300246	0.00742036		0.00300246	0.131333
0.0030654	1.47866e-07		3.47169e-05	0.0829828		3.47169e-05	0.0829828		0.0030654	0.00780275		0.0030654	0.133232
0.00312965	1.69367e-07		3.55263e-05	0.084258		3.55263e-05	0.084258		0.00312965	0.00819674		0.00312965	0.135123
0.00319525	1.93504e-07		3.63547e-05	0.0855294		3.63547e-05	0.0855294		0.00319525	0.00860243		0.00319525	0.137005
0.00326222	2.20542e-07		3.72024e-05	0.086797		3.72024e-05	0.086797		0.00326222	0.00901991		0.00326222	0.138879
0.0033306	2.50767e-07		3.80698e-05	0.088061		3.80698e-05	0.088061		0.0033306	0.00944927		0.0033306	0.140745
0.00340041	2.84485e-07		3.89575e-05	0.0893213		3.89575e-05	0.0893213		0.00340041	0.0098906		0.00340041	0.142603
0.00347169	3.22029e-07		3.98658e-05	0.0905781		3.98658e-05	0.0905781		0.00347169	0.010344		0.00347169	0.144453
0.00354446	3.63752e-07		4.07953e-05	0.0918314		4.07953e-05	0.0918314		0.00354446	0.0108095		0.00354446	0.146296
0.00361875	4.10037e-07		4.17466e-05	0.0930813		4.17466e-05	0.0930813		0.00361875	0.0112872		0.00361875	0.148131
0.0036946	4.61292e-07		4.27199e-05	0.0943279		4.27199e-05	0.0943279		0.0036946	0.0117771		0.0036946	0.149959
0.00377204	5.17954e-07		4.3716e-05	0.0955712		4.3716e-05	0.0955712		0.00377204	0.0122794		0.00377204	0.15178
0.00385111	5.80489e-07		4.47353e-05	0.0968113		4.47353e-05	0.0968113		0.00385111	0.0127942		0.00385111	0.153594
0.00393183	6.49396e-07		4.57784e-05	0.0980483		4.57784e-05	0.0980483		0.00393183	0.0133214		0.00393183	0.155401
0.00401424	7.25206e-07		4.68458e-05	0.0992821		4.68458e-05	0.0992821		0.00401424	0.0138612		0.00401424	0.157201
0.00409838	8.08486e-07		4.79381e-05	0.100513		4.79381e-05	0.100513		0.00409838	0.0144135		0.00409838	0.158994
0.00418429	8.99838e-07		4.90558e-05	0.101741		4.90558e-05	0.101741		0.00418429	0.0149786		0.00418429	0.160781
0.00427199	9.99902e-07		5.01997e-05	0.102966		5.01997e-05	0.102966		0.00427199	0.0155564		0.00427199	0.162561
0.00436154	1.10936e-06		5.13701e-05	0.104188		5.13701e-05	0.104188		0.00436154	0.0161469		0.00436154	0.164335
0.00445296	1.22892e-06		5.25679e-05	0.105407		5.25679e-05	0.105407		0.00445296	0.0167503		0.00445296	0.166103
0.0045463	1.35937e-06		5.37936e-05	0.106623		5.37936e-05	0.106623		0.0045463	0.0173666		0.0045463	0.167864
0.00464159	1.5015e-06		5.50479e-05	0.107837		5.50479e-05	0.107837		0.00464159	0.0179958		0.00464159	0.16962
0.00473888	1.65617e-06		5.63314e-05	0.109048		5.63314e-05	0.109048		0.00473888	0.0186379		0.00473888	0.171369
0.00483821	1.82428e-06		5.76449e-05	0.110256		5.76449e-05	0.110256		0.00483821	0.0192931		0.00483821	0.173113
0.00493962	2.0068e-06		5.8989e-05	0.111462		5.8989e-05	0.111462		0.00493962	0.0199614		0.00493962	0.174851
0.00504316	2.20473e-06		6.03644e-05	0.112665		6.03644e-05	0.112665		0.00504316	0.0206427		0.00504316	0.176583
0.00514887	2.41912e-06		6.17719e-05	0.113865		6.17719e-05	0.113865		0.00514887	0.0213372		0.00514887	0.17831
0.00525679	2.65111e-06		6.32122e-05	0.115064		6.32122e-05	0.115064		0.00525679	0.0220448		0.00525679	0.18003
0.00536698	2.90187e-06		6.46861e-05	0.116259		6.46861e-05	0.116259		0.00536698	0.0227656		0.00536698	0.181746
0.00547947	3.17263e-06		6.61943e-05	0.117452		6.61943e-05	0.117452		0.00547947	0.0234997		0.00547947	0.183456
0.00559433	3.4647e-06		6.77378e-05	0.118643		6.77378e-05	0.118643		0.00559433	0.024247		0.00559433	0.185161
0.00571159	3.77945e-06		6.93172e-05	0.119832		6.93172e-05	0.119832		0.00571159	0.0250075		0.00571159	0.18686
0.00583131	4.11832e-06		7.09334e-05	0.121018		7.09334e-05	0.121018		0.00583131	0.0257814		0.00583131	0.188555
0.00595353	4.48281e-06		7.25873e-05	0.122202		7.25873e-05	0.122202		0.00595353	0.0265686		0.00595353	0.190244
0.00607832	4.87449e-06		7.42798e-05	0.123383		7.42798e-05	0.123383		0.00607832	0.0273692		0.00607832	0.191928
0.00620573	5.29503e-06		7.60118e-05	0.124563		7.60118e-05	0.124563		0.00620573	0.0281831		0.00620573	0.193607
0.0063358	5.74616e-06		7.77841e-05	0.12574		7.77841e-05	0.12574		0.0063358	0.0290104		0.0063358	0.195281
0.00646861	6.22969e-06		7.95978e-05	0.126915		7.95978e-05	0.126915		0.00646861	0.0298511		0.00646861	0.196951
0.00660419	6.7475e-06		8.14537e-05	0.128088		8.14537e-05	0.128088		0.00660419	0.0307052		0.00660419	0.198615
0.00674262	7.30159e-06		8.33529e-05	0.129259		8.33529e-05	0.129259		0.00674262	0.0315727		0.00674262	0.200275
0.00688395	7.89401e-06		8.52964e-05	0.130428		8.52964e-05	0.130428		0.00688395	0.0324536		0.00688395	0.20193
0.00702824	8.52693e-06		8.72853e-05	0.131594		8.72853e-05	0.131594		0.00702824	0.033348		0.00702824	0.203581
0.00717556	9.2026e-06		8.93205e-05	0.132759		8.93205e-05	0.132759		0.00717556	0.0342558		0.00717556	0.205227
0.00732597	9.92336e-06		9.14031e-05	0.133922		9.14031e-05	0.133922		0.00732597	0.035177		0.00732597	0.206868
0.00747952	1.06917e-05		9.35343e-05	0.135083		9.35343e-05	0.135083		0.00747952	0.0361117		0.00747952	0.208505
0.0076363	1.151e-05		9.57152e-05	0.136241		9.57152e-05	0.136241		0.0076363	0.0370598		0.0076363	0.210138
0.00779636	1.23812e-05		9.7947e-05	0.137398		9.7947e-05	0.137398		0.00779636	0.0380214		0.00779636	0.211766
0.00795978	1.33078e-05		0.000100231	0.138553		0.000100231	0.138553		0.00795978	0.0389963		0.00795978	0.21339
0.00812662	1.42928e-05		0.000102568	0.139706		0.000102568	0.139706		0.00812662	0.0399848		0.00812662	0.215009
0.00829696	1.53391e-05		0.000104959	0.140858		0.000104959	0.140858		0.00829696	0.0409866		0.00829696	0.216624
0.00847087	1.64498e-05		0.000107407	0.142007		0.000107407	0.142007		0.00847087	0.0420018		0.00847087	0.218236
0.00864842	1.76283e-05		0.000109911	0.143155		0.000109911	0.143155		0.00864842	0.0430305		0.00864842	0.219843
0.0088297	1.88777e-05		0.000112474	0.144301		0.000112474	0.144301		0.0088297	0.0440726		0.0088297	0.221446
0.00901478	2.02016e-05		0.000115096	0.145445		0.000115096	0.145445		0.00901478	0.045128		0.00901478	0.223044
0.00920373	2.16035e-05		0.00011778	0.146587		0.00011778	0.146587		0.00920373	0.0461968		0.00920373	0.224639
0.00939665	2.30873e-05		0.000120526	0.147728		0.000120526	0.147728		0.00939665	0.0472789		0.00939665	0.22623
0.00959361	2.46566e-05		0.000123336	0.148867		0.000123336	0.148867		0.00959361	0.0483744		0.00959361	0.227817
0.0097947	2.63157e-05		0.000126212	0.150004		0.000126212	0.150004		0.0097947	0.0494832		0.0097947	0.2294
0.01	2.80684e-05		0.000129155	0.151139		0.000129155	0.151139		0.01	0.0506053		0.01	0.230979
0.0102096	2.99193e-05		0.000132166	0.152273		0.000132166	0.152273		0.0102096	0.0517407		0.0102096	0.232555
0.0104236	3.18726e-05		0.000135248	0.153406		0.000135248	0.153406		0.0104236	0.0528893		0.0104236	0.234126
0.0106421	3.3933e-05		0.000138402	0.154536		0.000138402	0.154536		0.0106421	0.0540511		0.0106421	0.235694
0.0108652	3.61052e-05		0.000141629	0.155665		0.000141629	0.155665		0.0108652	0.0552262		0.0108652	0.237258
0.0110929	3.83942e-05		0.000144931	0.156793		0.000144931	0.156793		0.0110929	0.0564144		0.0110929	0.238819
0.0113254	4.08048e-05		0.00014831	0.157919		0.00014831	0.157919		0.0113254	0.0576158		0.0113254	0.240376
0.0115628	4.33425e-05		0.000151768	0.159043		0.000151768	0.159043		0.0115628	0.0588303		0.0115628	0.241929
0.0118052	4.60125e-05		0.000155307	0.160166		0.000155307	0.160166		0.0118052	0.0600578		0.0118052	0.243479
0.0120526	4.88204e-05		0.000158928	0.161288		0.000158928	0.161288		0.0120526	0.0612984		0.0120526	0.245025
0.0123052	5.1772e-05		0.000162634	0.162407		0.000162634	0.162407		0.0123052	0.0625521		0.0123052	0.246567
0.0125632	5.48731e-05		0.000166426	0.163526		0.000166426	0.163526		0.0125632	0.0638187		0.0125632	0.248106
0.0128265	5.81299e-05		0.000170307	0.164643		0.000170307	0.164643		0.0128265	0.0650983		0.0128265	0.249642
0.0130954	6.15487e-05		0.000174277	0.165758		0.000174277	0.165758		0.0130954	0.0663908		0.0130954	0.251174
0.0133698	6.51358e-05		0.000178341	0.166872		0.000178341	0.166872		0.0133698	0.0676962		0.0133698	0.252703
0.0136501	6.8898e-05		0.000182499	0.167985		0.000182499	0.167985		0.0136501	0.0690144		0.0136501	0.254229
0.0139362	7.28422e-05		0.000186755	0.169096		0.000186755	0.169096		0.0139362	0.0703454		0.0139362	0.255751
0.0142283	7.69753e-05		0.000191109	0.170206		0.000191109	0.170206		0.0142283	0.0716891		0.0142283	0.25727
0.0145265	8.13046e-05		0.000195565	0.171314		0.000195565	0.171314		0.0145265	0.0730456		0.0145265	0.258785
0.014831	8.58377e-05		0.000200125	0.172422		0.000200125	0.172422		0.014831	0.0744147		0.014831	0.260298
0.0151419	9.05821e-05		0.000204791	0.173527		0.000204791	0.173527		0.0151419	0.0757965		0.0151419	0.261807
0.0154593	9.55457e-05		0.000209566	0.174632		0.000209566	0.174632		0.0154593	0.0771908		0.0154593	0.263313
0.0157833	0.000100737		0.000214453	0.175735		0.000214453	0.175735		0.0157833	0.0785977		0.0157833	0.264815
0.0161141	0.000106164		0.000219453	0.176836		0.000219453	0.176836		0.0161141	0.0800171		0.0161141	0.266315
0.0164519	0.000111835		0.00022457	0.177937		0.00022457	0.177937		0.0164519	0.0814489		0.0164519	0.267812
0.0167967	0.000117759		0.000229806	0.179036		0.000229806	0.179036		0.0167967	0.0828931		0.0167967	0.269305
0.0171488	0.000123945		0.000235164	0.180134		0.000235164	0.180134		0.0171488	0.0843496		0.0171488	0.270795
0.0175083	0.000130402		0.000240648	0.18123		0.000240648	0.18123		0.0175083	0.0858184		0.0175083	0.272282
0.0178753	0.00013714		0.000246259	0.182326		0.000246259	0.182326		0.0178753	0.0872995		0.0178753	0.273767
0.0182499	0.000144169		0.000252	0.18342		0.000252	0.18342		0.0182499	0.0887927		0.0182499	0.275248
0.0186325	0.000151498		0.000257876	0.184513		0.000257876	0.184513		0.0186325	0.0902981		0.0186325	0.276726
0.019023	0.000159138		0.000263889	0.185604		0.000263889	0.185604		0.019023	0.0918155		0.019023	0.278201
0.0194217	0.000167099		0.000270042	0.186695		0.000270042	0.186695		0.0194217	0.093345		0.0194217	0.279674
0.0198288	0.000175392		0.000276339	0.187784		0.000276339	0.187784		0.0198288	0.0948864		0.0198288	0.281143
0.0202445	0.000184028		0.000282782	0.188872		0.000282782	0.188872		0.0202445	0.0964397		0.0202445	0.282609
0.0206688	0.000193018		0.000289375	0.189959		0.000289375	0.189959		0.0206688	0.0980048		0.0206688	0.284073
0.021102	0.000202373		0.000296123	0.191044		0.000296123	0.191044		0.021102	0.0995818		0.021102	0.285534
0.0215443	0.000212107		0.000303027	0.192129		0.000303027	0.192129		0.0215443	0.10117		0.0215443	0.286992
0.0219959	0.00022223		0.000310093	0.193212		0.000310093	0.193212		0.0219959	0.102771		0.0219959	0.288447
0.022457	0.000232754		0.000317323	0.194294		0.000317323	0.194294		0.022457	0.104383		0.022457	0.289899
0.0229277	0.000243694		0.000324722	0.195375		0.000324722	0.195375		0.0229277	0.106006		0.0229277	0.291349
0.0234083	0.000255061		0.000332293	0.196455		0.000332293	0.196455		0.0234083	0.107641		0.0234083	0.292795
0.0238989	0.000266868		0.000340041	0.197534		0.000340041	0.197534		0.0238989	0.109287		0.0238989	0.294239
0.0243999	0.00027913		0.00034797	0.198612		0.00034797	0.198612		0.0243999	0.110945		0.0243999	0.295681
0.0249113	0.00029186		0.000356083	0.199688		0.000356083	0.199688		0.0249113	0.112614		0.0249113	0.297119
0.0254335	0.000305072		0.000364386	0.200764		0.000364386	0.200764		0.0254335	0.114294		0.0254335	0.298555
0.0259666	0.000318781		0.000372882	0.201838		0.000372882	0.201838		0.0259666	0.115986		0.0259666	0.299988
0.0265108	0.000333		0.000381576	0.202912		0.000381576	0.202912		0.0265108	0.117688		0.0265108	0.301419
0.0270665	0.000347746		0.000390474	0.203984		0.000390474	0.203984		0.0270665	0.119402		0.0270665	0.302847
0.0276339	0.000363034		0.000399578	0.205055		0.000399578	0.205055		0.0276339	0.121126		0.0276339	0.304272
0.0282131	0.000378879		0.000408895	0.206126		0.000408895	0.206126		0.0282131	0.122861		0.0282131	0.305695
0.0288044	0.000395297		0.000418429	0.207195		0.000418429	0.207195		0.0288044	0.124607		0.0288044	0.307115
0.0294082	0.000412304		0.000428185	0.208263		0.000428185	0.208263		0.0294082	0.126364		0.0294082	0.308533
0.0300246	0.000429918		0.000438169	0.20933		0.000438169	0.20933		0.0300246	0.128132		0.0300246	0.309948
0.030654	0.000448155		0.000448386	0.210396		0.000448386	0.210396		0.030654	0.12991		0.030654	0.31136
0.0312965	0.000467032		0.00045884	0.211461		0.00045884	0.211461		0.0312965	0.131698		0.0312965	0.31277
0.0319525	0.000486566		0.000469539	0.212526		0.000469539	0.212526		0.0319525	0.133497		0.0319525	0.314177
0.0326222	0.000506777		0.000480487	0.213589		0.000480487	0.213589		0.0326222	0.135307		0.0326222	0.315582
0.033306	0.000527682		0.00049169	0.214651		0.00049169	0.214651		0.033306	0.137126		0.033306	0.316985
0.0340041	0.0005493		0.000503155	0.215712		0.000503155	0.215712		0.0340041	0.138956		0.0340041	0.318385
0.0347169	0.00057165		0.000514887	0.216772		0.000514887	0.216772		0.0347169	0.140797		0.0347169	0.319782
0.0354446	0.00059475		0.000526892	0.217832		0.000526892	0.217832		0.0354446	0.142647		0.0354446	0.321177
0.0361875	0.000618622		0.000539177	0.21889		0.000539177	0.21889		0.0361875	0.144507		0.0361875	0.32257
0.036946	0.000643284		0.000551749	0.219947		0.000551749	0.219947		0.036946	0.146377		0.036946	0.32396
0.0377204	0.000668758		0.000564614	0.221004		0.000564614	0.221004		0.0377204	0.148257		0.0377204	0.325348
0.0385111	0.000695063		0.000577779	0.222059		0.000577779	0.222059		0.0385111	0.150147		0.0385111	0.326734
0.0393183	0.000722222		0.000591251	0.223114		0.000591251	0.223114		0.0393183	0.152046		0.0393183	0.328117
0.0401424	0.000750256		0.000605037	0.224168		0.000605037	0.224168		0.0401424	0.153955		0.0401424	0.329498
0.0409838	0.000779186		0.000619144	0.22522		0.000619144	0.22522		0.0409838	0.155874		0.0409838	0.330876
0.0418429	0.000809034		0.00063358	0.226272		0.00063358	0.226272		0.0418429	0.157802		0.0418429	0.332252
0.0427199	0.000839824		0.000648353	0.227323		0.000648353	0.227323		0.0427199	0.159739		0.0427199	0.333626
0.0436154	0.000871579		0.000663471	0.228373		0.000663471	0.228373		0.0436154	0.161686		0.0436154	0.334998
0.0445296	0.000904321		0.000678941	0.229422		0.000678941	0.229422		0.0445296	0.163642		0.0445296	0.336367
0.045463	0.000938074		0.000694771	0.230471		0.000694771	0.230471		0.045463	0.165607		0.045463	0.337734
0.0464159	0.000972864		0.000710971	0.231518		0.000710971	0.231518		0.0464159	0.167581		0.0464159	0.339098
0.0473888	0.00100871		0.000727548	0.232565		0.000727548	0.232565		0.0473888	0.169565		0.0473888	0.340461
0.0483821	0.00104565		0.000744512	0.23361		0.000744512	0.23361		0.0483821	0.171557		0.0483821	0.341821
0.0493962	0.00108369		0.000761872	0.234655		0.000761872	0.234655		0.0493962	0.173557		0.0493962	0.343179
0.0504316	0.00112287		0.000779636	0.235699		0.000779636	0.235699		0.0504316	0.175567		0.0504316	0.344535
0.0514887	0.00116322		0.000797814	0.236742		0.000797814	0.236742		0.0514887	0.177585		0.0514887	0.345888
0.0525679	0.00120475		0.000816417	0.237785		0.000816417	0.237785		0.0525679	0.179612		0.0525679	0.347239
0.0536698	0.00124749		0.000835453	0.238826		0.000835453	0.238826		0.0536698	0.181647		0.0536698	0.348589
0.0547947	0.00129148		0.000854933	0.239867		0.000854933	0.239867		0.0547947	0.183691		0.0547947	0.349936
0.0559433	0.00133674		0.000874867	0.240907		0.000874867	0.240907		0.0559433	0.185743		0.0559433	0.35128
0.0571159	0.0013833		0.000895266	0.241946		0.000895266	0.241946		0.0571159	0.187803		0.0571159	0.352623
0.0583131	0.00143119		0.00091614	0.242984		0.00091614	0.242984		0.0583131	0.189872		0.0583131	0.353963
0.0595353	0.00148043		0.000937502	0.244021		0.000937502	0.244021		0.0595353	0.191948		0.0595353	0.355302
0.0607832	0.00153106		0.000959361	0.245058		0.000959361	0.245058		0.0607832	0.194033		0.0607832	0.356638
0.0620573	0.0015831		0.00098173	0.246094		0.00098173	0.246094		0.0620573	0.196125		0.0620573	0.357972
0.063358	0.00163659		0.00100462	0.247129		0.00100462	0.247129		0.063358	0.198225		0.063358	0.359304
0.0646861	0.00169155		0.00102804	0.248163		0.00102804	0.248163		0.0646861	0.200333		0.0646861	0.360634
0.0660419	0.00174802		0.00105202	0.249196		0.00105202	0.249196		0.0660419	0.202449		0.0660419	0.361962
0.0674262	0.00180602		0.00107654	0.250229		0.00107654	0.250229		0.0674262	0.204572		0.0674262	0.363288
0.0688395	0.0018656		0.00110165	0.251261		0.00110165	0.251261		0.0688395	0.206703		0.0688395	0.364612
0.0702824	0.00192678		0.00112733	0.252292		0.00112733	0.252292		0.0702824	0.20884		0.0702824	0.365933
0.0717556	0.00198959		0.00115362	0.253322		0.00115362	0.253322		0.0717556	0.210986		0.0717556	0.367253
0.0732597	0.00205408		0.00118052	0.254352		0.00118052	0.254352		0.0732597	0.213138		0.0732597	0.36857
0.0747952	0.00212026		0.00120804	0.255381		0.00120804	0.255381		0.0747952	0.215298		0.0747952	0.369886
0.076363	0.00218817		0.00123621	0.256409		0.00123621	0.256409		0.076363	0.217465		0.076363	0.3712
0.0779636	0.00225786		0.00126503	0.257437		0.00126503	0.257437		0.0779636	0.219638		0.0779636	0.372511
0.0795978	0.00232935		0.00129453	0.258463		0.00129453	0.258463		0.0795978	0.221819		0.0795978	0.373821
0.0812662	0.00240268		0.00132471	0.259489		0.00132471	0.259489		0.0812662	0.224006		0.0812662	0.375128
0.0829696	0.00247789		0.0013556	0.260514		0.0013556	0.260514		0.0829696	0.2262		0.0829696	0.376434
0.0847087	0.002555		0.00138721	0.261539		0.00138721	0.261539		0.0847087	0.2284		0.0847087	0.377738
0.0864842	0.00263406		0.00141955	0.262563		0.00141955	0.262563		0.0864842	0.230607		0.0864842	0.379039
0.088297	0.00271511		0.00145265	0.263586		0.00145265	0.263586		0.088297	0.232821		0.088297	0.380339
0.0901478	0.00279818		0.00148652	0.264608		0.00148652	0.264608		0.0901478	0.235041		0.0901478	0.381637
0.0920373	0.00288331		0.00152119	0.26563		0.00152119	0.26563		0.0920373	0.237267		0.0920373	0.382933
0.0939665	0.00297053		0.00155665	0.266651		0.00155665	0.266651		0.0939665	0.239499		0.0939665	0.384226
0.0959361	0.00305989		0.00159295	0.267671		0.00159295	0.267671		0.0959361	0.241738		0.0959361	0.385518
0.097947	0.00315142		0.00163009	0.268691		0.00163009	0.268691		0.097947	0.243982		0.097947	0.386808
0.1	0.00324517		0.0016681	0.26971		0.0016681	0.26971		0.1	0.246232		0.1	0.388097
0.102096	0.00334117		0.00170699	0.270728		0.00170699	0.270728		0.102096	0.248488		0.102096	0.389383
0.104236	0.00343947		0.0017468	0.271745		0.0017468	0.271745		0.104236	0.25075		0.104236	0.390667
0.106421	0.0035401		0.00178753	0.272762		0.00178753	0.272762		0.106421	0.253018		0.106421	0.39195
0.108652	0.0036431		0.0018292	0.273778		0.0018292	0.273778		0.108652	0.255291		0.108652	0.39323
0.110929	0.00374853		0.00187186	0.274794		0.00187186	0.274794		0.110929	0.257569		0.110929	0.394509
0.113254	0.00385641		0.0019155	0.275809		0.0019155	0.275809		0.113254	0.259853		0.113254	0.395786
0.115628	0.00396679		0.00196016	0.276823		0.00196016	0.276823		0.115628	0.262142		0.115628	0.397061
0.118052	0.00407972		0.00200587	0.277837		0.00200587	0.277837		0.118052	0.264437		0.118052	0.398334
0.120526	0.00419523		0.00205264	0.27885		0.00205264	0.27885		0.120526	0.266736		0.120526	0.399606
0.123052	0.00431338		0.0021005	0.279862		0.0021005	0.279862		0.123052	0.269041		0.123052	0.400875
0.125632	0.00443419		0.00214947	0.280873		0.00214947	0.280873		0.125632	0.27135		0.125632	0.402143
0.128265	0.00455773		0.00219959	0.281884		0.00219959	0.281884		0.128265	0.273664		0.128265	0.403409
0.130954	0.00468403		0.00225088	0.282895		0.00225088	0.282895		0.130954	0.275983		0.130954	0.404673
0.133698	0.00481315		0.00230336	0.283904		0.00230336	0.283904		0.133698	0.278307		0.133698	0.405935
0.136501	0.00494511		0.00235707	0.284914		0.00235707	0.284914		0.136501	0.280636		0.136501	0.407196
0.139362	0.00507998		0.00241203	0.285922		0.00241203	0.285922		0.139362	0.282968		0.139362	0.408454
0.142283	0.00521779		0.00246827	0.28693		0.00246827	0.28693		0.142283	0.285306		0.142283	0.409711
0.145265	0.0053586		0.00252582	0.287937		0.00252582	0.287937		0.145265	0.287647		0.145265	0.410967
0.14831	0.00550244		0.00258471	0.288944		0.00258471	0.288944		0.14831	0.289993		0.14831	0.41222
0.151419	0.00564938		0.00264498	0.28995		0.00264498	0.28995		0.151419	0.292343		0.151419	0.413472
0.154593	0.00579945		0.00270665	0.290955		0.00270665	0.290955		0.154593	0.294697		0.154593	0.414721
0.157833	0.00595271		0.00276976	0.29196		0.00276976	0.29196		0.157833	0.297055		0.157833	0.41597
0.161141	0.0061092		0.00283434	0.292964		0.00283434	0.292964		0.161141	0.299417		0.161141	0.417216
0.164519	0.00626897		0.00290043	0.293968		0.00290043	0.293968		0.164519	0.301783		0.164519	0.418461
0.167967	0.00643208		0.00296806	0.294971		0.00296806	0.294971		0.167967	0.304153		0.167967	0.419704
0.171488	0.00659856		0.00303726	0.295973		0.00303726	0.295973		0.171488	0.306526		0.171488	0.420945
0.175083	0.00676848		0.00310808	0.296975		0.00310808	0.296975		0.175083	0.308902		0.175083	0.422184
0.178753	0.00694189		0.00318055	0.297976		0.00318055	0.297976		0.178753	0.311283		0.178753	0.423422
0.182499	0.00711882		0.00325471	0.298977		0.00325471	0.298977		0.182499	0.313666		0.182499	0.424658
0.186325	0.00729934		0.0033306	0.299977		0.0033306	0.299977		0.186325	0.316053		0.186325	0.425893
0.19023	0.0074835		0.00340826	0.300977		0.00340826	0.300977		0.19023	0.318443		0.19023	0.427125
0.194217	0.00767135		0.00348773	0.301975		0.00348773	0.301975		0.194217	0.320836		0.194217	0.428356
0.198288	0.00786294		0.00356905	0.302974		0.00356905	0.302974		0.198288	0.323232		0.198288	0.429586
0.202445	0.00805832		0.00365227	0.303972		0.00365227	0.303972		0.202445	0.325632		0.202445	0.430813
0.206688	0.00825756		0.00373743	0.304969		0.00373743	0.304969		0.206688	0.328034		0.206688	0.432039
0.21102	0.00846069		0.00382457	0.305966		0.00382457	0.305966		0.21102	0.330438		0.21102	0.433263
0.215443	0.00866778		0.00391375	0.306962		0.00391375	0.306962		0.215443	0.332846		0.215443	0.434486
0.219959	0.00887887		0.004005	0.307957		0.004005	0.307957		0.219959	0.335256		0.219959	0.435707
0.22457	0.00909403		0.00409838	0.308952		0.00409838	0.308952		0.22457	0.337668		0.22457	0.436926
0.229277	0.00931331		0.00419394	0.309947		0.00419394	0.309947		0.229277	0.340084		0.229277	0.438144
0.234083	0.00953677		0.00429173	0.310941		0.00429173	0.310941		0.234083	0.342501		0.234083	0.43936
0.238989	0.00976445		0.0043918	0.311934		0.0043918	0.311934		0.238989	0.344921		0.238989	0.440575
0.243999	0.00999641		0.0044942	0.312927		0.0044942	0.312927		0.243999	0.347342		0.243999	0.441787
0.249113	0.0102327		0.00459899	0.313919		0.00459899	0.313919		0.249113	0.349766		0.249113	0.442999
0.254335	0.0104734		0.00470622	0.314911		0.00470622	0.314911		0.254335	0.352192		0.254335	0.444208
0.259666	0.0107186		0.00481596	0.315903		0.00481596	0.315903		0.259666	0.35462		0.259666	0.445416
0.265108	0.0109683		0.00492825	0.316893		0.00492825	0.316893		0.265108	0.35705		0.265108	0.446623
0.270665	0.0112225		0.00504316	0.317883		0.00504316	0.317883		0.270665	0.359482		0.270665	0.447827
0.276339	0.0114814		0.00516075	0.318873		0.00516075	0.318873		0.276339	0.361915		0.276339	0.44903
0.282131	0.0117449		0.00528108	0.319862		0.00528108	0.319862		0.282131	0.36435		0.282131	0.450232
0.288044	0.0120132		0.00540422	0.320851		0.00540422	0.320851		0.288044	0.366786		0.288044	0.451432
0.294082	0.0122863		0.00553022	0.321839		0.00553022	0.321839		0.294082	0.369224		0.294082	0.45263
0.300246	0.0125642		0.00565917	0.322827		0.00565917	0.322827		0.300246	0.371663		0.300246	0.453827
0.30654	0.0128471		0.00579112	0.323814		0.00579112	0.323814		0.30654	0.374104		0.30654	0.455023
0.312965	0.013135		0.00592615	0.324801		0.00592615	0.324801		0.312965	0.376546		0.312965	0.456216
0.319525	0.0134279		0.00606433	0.325787		0.00606433	0.325787		0.319525	0.378989		0.319525	0.457408
0.326222	0.0137258		0.00620573	0.326772		0.00620573	0.326772		0.326222	0.381432		0.326222	0.458599
0.33306	0.014029		0.00635043	0.327758		0.00635043	0.327758		0.33306	0.383877		0.33306	0.459788
0.340041	0.0143373		0.0064985	0.328742		0.0064985	0.328742		0.340041	0.386323		0.340041	0.460975
0.347169	0.014651		0.00665002	0.329726		0.00665002	0.329726		0.347169	0.38877		0.347169	0.462161
0.354446	0.0149699		0.00680507	0.33071		0.00680507	0.33071		0.354446	0.391217		0.354446	0.463346
0.361875	0.0152943		0.00696374	0.331693		0.00696374	0.331693		0.361875	0.393665		0.361875	0.464529
0.36946	0.0156241		0.00712612	0.332676		0.00712612	0.332676		0.36946	0.396113		0.36946	0.46571
0.377204	0.0159595		0.00729227	0.333658		0.00729227	0.333658		0.377204	0.398562		0.377204	0.46689
0.385111	0.0163004		0.0074623	0.33464		0.0074623	0.33464		0.385111	0.401011		0.385111	0.468068
0.393183	0.016647		0.0076363	0.335621		0.0076363	0.335621		0.393183	0.403461		0.393183	0.469245
0.401424	0.0169993		0.00781435	0.336602		0.00781435	0.336602		0.401424	0.405911		0.401424	0.47042
0.409838	0.0173573		0.00799655	0.337582		0.00799655	0.337582		0.409838	0.408361		0.409838	0.471594
0.418429	0.0177212		0.00818301	0.338562		0.00818301	0.338562		0.418429	0.410812		0.418429	0.472766
0.427199	0.018091		0.00837381	0.339541		0.00837381	0.339541		0.427199	0.413262		0.427199	0.473937
0.436154	0.0184667		0.00856906	0.34052		0.00856906	0.34052		0.436154	0.415712		0.436154	0.475106
0.445296	0.0188484		0.00876886	0.341499		0.00876886	0.341499		0.445296	0.418162		0.445296	0.476274
0.45463	0.0192362		0.00897332	0.342477		0.00897332	0.342477		0.45463	0.420612		0.45463	0.47744
0.464159	0.0196302		0.00918254	0.343454		0.00918254	0.343454		0.464159	0.423061		0.464159	0.478605
0.473888	0.0200304		0.00939665	0.344431		0.00939665	0.344431		0.473888	0.425511		0.473888	0.479768
0.483821	0.0204368		0.00961575	0.345408		0.00961575	0.345408		0.483821	0.42796		0.483821	0.48093
0.493962	0.0208496		0.00983995	0.346384		0.00983995	0.346384		0.493962	0.430408		0.493962	0.48209
0.504316	0.0212688		0.0100694	0.34736		0.0100694	0.34736		0.504316	0.432856		0.504316	0.483249
0.514887	0.0216944		0.0103042	0.348335		0.0103042	0.348335		0.514887	0.435303		0.514887	0.484407
0.525679	0.0221265		0.0105444	0.34931		0.0105444	0.34931		0.525679	0.437749		0.525679	0.485562
0.536698	0.0225653		0.0107903	0.350284		0.0107903	0.350284		0.536698	0.440195		0.536698	0.486717
0.547947	0.0230107		0.0110419	0.351258		0.0110419	0.351258		0.547947	0.442639		0.547947	0.48787
0.559433	0.0234628		0.0112993	0.352232		0.0112993	0.352232		0.559433	0.445083		0.559433	0.489022
0.571159	0.0239216		0.0115628	0.353205		0.0115628	0.353205		0.571159	0.447526		0.571159	0.490172
0.583131	0.0243874		0.0118324	0.354178		0.0118324	0.354178		0.583131	0.449967		0.583131	0.49132
0.595353	0.02486		0.0121083	0.35515		0.0121083	0.35515		0.595353	0.452408		0.595353	0.492468
0.607832	0.0253396		0.0123906	0.356122		0.0123906	0.356122		0.607832	0.454847		0.607832	0.493614
0.620573	0.0258262		0.0126795	0.357093		0.0126795	0.357093		0.620573	0.457285		0.620573	0.494758
0.63358	0.0263199		0.0129752	0.358064		0.0129752	0.358064		0.63358	0.459721		0.63358	0.495901
0.646861	0.0268208		0.0132777	0.359034		0.0132777	0.359034		0.646861	0.462157		0.646861	0.497043
0.660419	0.0273289		0.0135873	0.360004		0.0135873	0.360004		0.660419	0.46459		0.660419	0.498183
0.674262	0.0278443		0.0139041	0.360974		0.0139041	0.360974		0.674262	0.467022		0.674262	0.499321
0.688395	0.028367		0.0142283	0.361943		0.0142283	0.361943		0.688395	0.469453		0.688395	0.500459
0.702824	0.0288972		0.0145601	0.362912		0.0145601	0.362912		0.702824	0.471881		0.702824	0.501595
0.717556	0.0294348		0.0148996	0.363881		0.0148996	0.363881		0.717556	0.474308		0.717556	0.502729
0.732597	0.02998		0.015247	0.364849		0.015247	0.364849		0.732597	0.476733		0.732597	0.503862
0.747952	0.0305328		0.0156025	0.365816		0.0156025	0.365816		0.747952	0.479156		0.747952	0.504994
0.76363	0.0310933		0.0159663	0.366783		0.0159663	0.366783		0.76363	0.481577		0.76363	0.506124
0.779636	0.0316615		0.0163385	0.36775		0.0163385	0.36775		0.779636	0.483997		0.779636	0.507253
0.795978	0.0322375		0.0167195	0.368716		0.0167195	0.368716		0.795978	0.486413		0.795978	0.508381
0.812662	0.0328213		0.0171093	0.369682		0.0171093	0.369682		0.812662	0.488828		0.812662	0.509507
0.829696	0.0334131		0.0175083	0.370648		0.0175083	0.370648		0.829696	0.491241		0.829696	0.510632
0.847087	0.0340129		0.0179165	0.371613		0.0179165	0.371613		0.847087	0.493651		0.847087	0.511755
0.864842	0.0346207		0.0183343	0.372578		0.0183343	0.372578		0.864842	0.496059		0.864842	0.512877
0.88297	0.0352366		0.0187617	0.373542		0.0187617	0.373542		0.88297	0.498464		0.88297	0.513998
0.901478	0.0358608		0.0191992	0.374506		0.0191992	0.374506		0.901478	0.500867		0.901478	0.515117
0.920373	0.0364931		0.0196469	0.37547		0.0196469	0.37547		0.920373	0.503267		0.920373	0.516235
0.939665	0.0371338		0.020105	0.376433		0.020105	0.376433		0.939665	0.505665		0.939665	0.517351
0.959361	0.0377828		0.0205737	0.377396		0.0205737	0.377396		0.959361	0.50806		0.959361	0.518466
0.97947	0.0384403		0.0210535	0.378358		0.0210535	0.378358		0.97947	0.510452		0.97947	0.51958
1	0.0391062		0.0215443	0.379321		0.0215443	0.379321		1	0.512841		1	0.520693
1.02096	0.0397807		0.0220467	0.380282		0.0220467	0.380282		1.02096	0.515228		1.02096	0.521804
1.04236	0.0404638		0.0225607	0.381244		0.0225607	0.381244		1.04236	0.517611		1.04236	0.522913
1.06421	0.0411556		0.0230868	0.382204		0.0230868	0.382204		1.06421	0.519992		1.06421	0.524022
1.08652	0.0418561		0.0236251	0.383165		0.0236251	0.383165		1.08652	0.522369		1.08652	0.525129
1.10929	0.0425654		0.0241759	0.384125		0.0241759	0.384125		1.10929	0.524744		1.10929	0.526235
1.13254	0.0432836		0.0247396	0.385085		0.0247396	0.385085		1.13254	0.527115		1.13254	0.527339
1.15628	0.0440106		0.0253165	0.386044		0.0253165	0.386044		1.15628	0.529483		1.15628	0.528442
1.18052	0.0447467		0.0259068	0.387003		0.0259068	0.387003		1.18052	0.531847		1.18052	0.529544
1.20526	0.0454918		0.0265108	0.387962		0.0265108	0.387962		1.20526	0.534209		1.20526	0.530644
1.23052	0.046246		0.027129	0.388921		0.027129	0.388921		1.23052	0.536566		1.23052	0.531743
1.25632	0.0470094		0.0277615	0.389878		0.0277615	0.389878		1.25632	0.538921		1.25632	0.532841
1.28265	0.0477819		0.0284088	0.390836		0.0284088	0.390836		1.28265	0.541271		1.28265	0.533937
1.30954	0.0485638		0.0290712	0.391793		0.0290712	0.391793		1.30954	0.543619		1.30954	0.535032
1.33698	0.0493549		0.0297491	0.39275		0.0297491	0.39275		1.33698	0.545962		1.33698	0.536126
1.36501	0.0501555		0.0304427	0.393707		0.0304427	0.393707		1.36501	0.548302		1.36501	0.537219
1.39362	0.0509655		0.0311525	0.394663		0.0311525	0.394663		1.39362	0.550638		1.39362	0.53831
1.42283	0.051785		0.0318789	0.395619		0.0318789	0.395619		1.42283	0.55297		1.42283	0.5394
1.45265	0.0526141		0.0326222	0.396574		0.0326222	0.396574		1.45265	0.555299		1.45265	0.540488
1.4831	0.0534528		0.0333829	0.397529		0.0333829	0.397529		1.4831	0.557623		1.4831	0.541575
1.51419	0.0543012		0.0341612	0.398484		0.0341612	0.398484		1.51419	0.559944		1.51419	0.542661
1.54593	0.0551593		0.0349578	0.399439		0.0349578	0.399439		1.54593	0.56226		1.54593	0.543746
1.57833	0.0560272		0.0357729	0.400393		0.0357729	0.400393		1.57833	0.564572		1.57833	0.544829
1.61141	0.056905		0.036607	0.401346		0.036607	0.401346		1.61141	0.566881		1.61141	0.545911
1.64519	0.0577926		0.0374605	0.4023		0.0374605	0.4023		1.64519	0.569185		1.64519	0.546992
1.67967	0.0586902		0.038334	0.403253		0.038334	0.403253		1.67967	0.571485		1.67967	0.548072
1.71488	0.0595978		0.0392278	0.404206		0.0392278	0.404206		1.71488	0.57378		1.71488	0.54915
1.75083	0.0605155		0.0401424	0.405158		0.0401424	0.405158		1.75083	0.576071		1.75083	0.550227
1.78753	0.0614433		0.0410784	0.40611		0.0410784	0.40611		1.78753	0.578358		1.78753	0.551302
1.82499	0.0623812		0.0420362	0.407062		0.0420362	0.407062		1.82499	0.58064		1.82499	0.552377
1.86325	0.0633294		0.0430164	0.408013		0.0430164	0.408013		1.86325	0.582918		1.86325	0.55345
1.9023	0.0642878		0.0440194	0.408964		0.0440194	0.408964		1.9023	0.585191		1.9023	0.554522
1.94217	0.0652566		0.0450457	0.409915		0.0450457	0.409915		1.94217	0.58746		1.94217	0.555592
1.98288	0.0662357		0.046096	0.410865		0.046096	0.410865		1.98288	0.589724		1.98288	0.556662
2.02445	0.0672252		0.0471708	0.411815		0.0471708	0.411815		2.02445	0.591984		2.02445	0.55773
2.06688	0.0682252		0.0482707	0.412765		0.0482707	0.412765		2.06688	0.594238		2.06688	0.558796
2.1102	0.0692357		0.0493962	0.413714		0.0493962	0.413714		2.1102	0.596488		2.1102	0.559862
2.15443	0.0702568		0.050548	0.414664		0.050548	0.414664		2.15443	0.598733		2.15443	0.560926
2.19959	0.0712886		0.0517266	0.415612		0.0517266	0.415612		2.19959	0.600973		2.19959	0.561989
2.2457	0.0723309		0.0529327	0.416561		0.0529327	0.416561		2.2457	0.603208		2.2457	0.563051
2.29277	0.073384		0.0541669	0.417509		0.0541669	0.417509		2.29277	0.605439		2.29277	0.564111
2.34083	0.0744478		0.0554299	0.418457		0.0554299	0.418457		2.34083	0.607664		2.34083	0.56517
2.38989	0.0755225		0.0567223	0.419404		0.0567223	0.419404		2.38989	0.609884		2.38989	0.566228
2.43999	0.076608		0.0580449	0.420351		0.0580449	0.420351		2.43999	0.612099		2.43999	0.567285
2.49113	0.0777043		0.0593983	0.421298		0.0593983	0.421298		2.49113	0.614309		2.49113	0.568341
2.54335	0.0788116		0.0607832	0.422245		0.0607832	0.422245		2.54335	0.616514		2.54335	0.569395
2.59666	0.0799299		0.0622005	0.423191		0.0622005	0.423191		2.59666	0.618714		2.59666	0.570448
2.65108	0.0810592		0.0636508	0.424137		0.0636508	0.424137		2.65108	0.620908		2.65108	0.5715
2.70665	0.0821996		0.0651349	0.425083		0.0651349	0.425083		2.70665	0.623097		2.70665	0.57255
2.76339	0.0833511		0.0666536	0.426028		0.0666536	0.426028		2.76339	0.62528		2.76339	0.573599
2.82131	0.0845137		0.0682078	0.426973		0.0682078	0.426973		2.82131	0.627459		2.82131	0.574647
2.88044	0.0856875		0.0697981	0.427918		0.0697981	0.427918		2.88044	0.629631		2.88044	0.575694
2.94082	0.0868725		0.0714256	0.428862		0.0714256	0.428862		2.94082	0.631799		2.94082	0.57674
3.00246	0.0880687		0.073091	0.429806		0.073091	0.429806		3.00246	0.63396		3.00246	0.577784
3.0654	0.0892763		0.0747952	0.43075		0.0747952	0.43075		3.0654	0.636117		3.0654	0.578827
3.12965	0.0904952		0.0765392	0.431694		0.0765392	0.431694		3.12965	0.638267		3.12965	0.579869
3.19525	0.0917255		0.0783238	0.432637		0.0783238	0.432637		3.19525	0.640412		3.19525	0.58091
3.26222	0.0929672		0.0801501	0.43358		0.0801501	0.43358		3.26222	0.642552		3.26222	0.58195
3.3306	0.0942203		0.0820189	0.434523		0.0820189	0.434523		3.3306	0.644685		3.3306	0.582988
3.40041	0.0954849		0.0839313	0.435465		0.0839313	0.435465		3.40041	0.646813		3.40041	0.584025
3.47169	0.096761		0.0858883	0.436407		0.0858883	0.436407		3.47169	0.648935		3.47169	0.585061
3.54446	0.0980487		0.0878909	0.437349		0.0878909	0.437349		3.54446	0.651052		3.54446	0.586096
3.61875	0.0993479		0.0899402	0.43829		0.0899402	0.43829		3.61875	0.653162		3.61875	0.587129
3.6946	0.100659		0.0920373	0.439232		0.0920373	0.439232		3.6946	0.655267		3.6946	0.588161
3.77204	0.101981		0.0941833	0.440173		0.0941833	0.440173		3.77204	0.657365		3.77204	0.589192
3.85111	0.103315		0.0963793	0.441113		0.0963793	0.441113		3.85111	0.659458		3.85111	0.590222
3.93183	0.104661		0.0986266	0.442054		0.0986266	0.442054		3.93183	0.661545		3.93183	0.591251
4.01424	0.106019		0.100926	0.442994		0.100926	0.442994		4.01424	0.663625		4.01424	0.592278
4.09838	0.107388		0.103279	0.443933		0.103279	0.443933		4.09838	0.6657		4.09838	0.593305
4.18429	0.108769		0.105688	0.444873		0.105688	0.444873		4.18429	0.667768		4.18429	0.59433
4.27199	0.110162		0.108152	0.445812		0.108152	0.445812		4.27199	0.669831		4.27199	0.595353
4.36154	0.111566		0.110674	0.446751		0.110674	0.446751		4.36154	0.671887		4.36154	0.596376
4.45296	0.112983		0.113254	0.44769		0.113254	0.44769		4.45296	0.673937		4.45296	0.597398
4.5463	0.114411		0.115895	0.448628		0.115895	0.448628		4.5463	0.675981		4.5463	0.598418
4.64159	0.115852		0.118597	0.449567		0.118597	0.449567		4.64159	0.678018		4.64159	0.599437
4.73888	0.117304		0.121362	0.450504		0.121362	0.450504		4.73888	0.68005		4.73888	0.600455
4.83821	0.118768		0.124192	0.451442		0.124192	0.451442		4.83821	0.682075		4.83821	0.601472
4.93962	0.120244		0.127088	0.452379		0.127088	0.452379		4.93962	0.684093		4.93962	0.602487
5.04316	0.121732		0.130051	0.453316		0.130051	0.453316		5.04316	0.686106		5.04316	0.603502
5.14887	0.123232		0.133083	0.454253		0.133083	0.454253		5.14887	0.688111		5.14887	0.604515
5.25679	0.124744		0.136187	0.45519		0.136187	0.45519		5.25679	0.690111		5.25679	0.605527
5.36698	0.126268		0.139362	0.456126		0.139362	0.456126		5.36698	0.692104		5.36698	0.606538
5.47947	0.127804		0.142611	0.457062		0.142611	0.457062		5.47947	0.69409		5.47947	0.607547
5.59433	0.129352		0.145937	0.457998		0.145937	0.457998		5.59433	0.69607		5.59433	0.608556
5.71159	0.130912		0.149339	0.458933		0.149339	0.458933		5.71159	0.698044		5.71159	0.609563
5.83131	0.132485		0.152821	0.459869		0.152821	0.459869		5.83131	0.700011		5.83131	0.610569
5.95353	0.134069		0.156385	0.460804		0.156385	0.460804		5.95353	0.701971		5.95353	0.611574
6.07832	0.135665		0.160031	0.461738		0.160031	0.461738		6.07832	0.703925		6.07832	0.612578
6.20573	0.137274		0.163762	0.462673		0.163762	0.462673		6.20573	0.705872		6.20573	0.613581
6.3358	0.138894		0.167581	0.463607		0.167581	0.463607		6.3358	0.707812		6.3358	0.614582
6.46861	0.140527		0.171488	0.464541		0.171488	0.464541		6.46861	0.709746		6.46861	0.615583
6.60419	0.142172		0.175487	0.465475		0.175487	0.465475		6.60419	0.711673		6.60419	0.616582
6.74262	0.143829		0.179578	0.466408		0.179578	0.466408		6.74262	0.713594		6.74262	0.61758
6.88395	0.145498		0.183766	0.467342		0.183766	0.467342		6.88395	0.715507		6.88395	0.618577
7.02824	0.147179		0.18805	0.468275		0.18805	0.468275		7.02824	0.717414		7.02824	0.619573
7.17556	0.148872		0.192435	0.469207		0.192435	0.469207		7.17556	0.719314		7.17556	0.620567
7.32597	0.150578		0.196922	0.47014		0.196922	0.47014		7.32597	0.721207		7.32597	0.621561
7.47952	0.152295		0.201514	0.471072		0.201514	0.471072		7.47952	0.723093		7.47952	0.622553
7.6363	0.154025		0.206212	0.472004		0.206212	0.472004		7.6363	0.724973		7.6363	0.623544
7.79636	0.155767		0.21102	0.472936		0.21102	0.472936		7.79636	0.726845		7.79636	0.624534
7.95978	0.157521		0.215941	0.473867		0.215941	0.473867		7.95978	0.728711		7.95978	0.625523
8.12662	0.159287		0.220976	0.474799		0.220976	0.474799		8.12662	0.73057		8.12662	0.626511
8.29696	0.161065		0.226128	0.47573		0.226128	0.47573		8.29696	0.732422		8.29696	0.627497
8.47087	0.162855		0.231401	0.476661		0.231401	0.476661		8.47087	0.734266		8.47087	0.628483
8.64842	0.164658		0.236796	0.477591		0.236796	0.477591		8.64842	0.736104		8.64842	0.629467
8.8297	0.166472		0.242317	0.478522		0.242317	0.478522		8.8297	0.737935		8.8297	0.63045
9.01478	0.168299		0.247967	0.479452		0.247967	0.479452		9.01478	0.739759		9.01478	0.631432
9.20373	0.170137		0.253749	0.480381		0.253749	0.480381		9.20373	0.741576		9.20373	0.632413
9.39665	0.171988		0.259666	0.481311		0.259666	0.481311		9.39665	0.743386		9.39665	0.633393
9.59361	0.173851		0.26572	0.482241		0.26572	0.482241		9.59361	0.745188		9.59361	0.634371
9.7947	0.175725		0.271916	0.48317		0.271916	0.48317		9.7947	0.746984		9.7947	0.635349
10	0.177612		0.278256	0.484099		0.278256	0.484099		10	0.748773		10	0.636325
10.2096	0.179511		0.284744	0.485027		0.284744	0.485027		10.2096	0.750554		10.2096	0.6373
10.4236	0.181422		0.291383	0.485956		0.291383	0.485956		10.4236	0.752328		10.4236	0.638274
10.6421	0.183344		0.298177	0.486884		0.298177	0.486884		10.6421	0.754096		10.6421	0.639247
10.8652	0.185279		0.30513	0.487812		0.30513	0.487812		10.8652	0.755856		10.8652	0.640219
11.0929	0.187225		0.312244	0.48874		0.312244	0.48874		11.0929	0.757609		11.0929	0.64119
11.3254	0.189184		0.319525	0.489668		0.319525	0.489668		11.3254	0.759354		11.3254	0.642159
11.5628	0.191154		0.326975	0.490595		0.326975	0.490595		11.5628	0.761093		11.5628	0.643128
11.8052	0.193136		0.334599	0.491522		0.334599	0.491522		11.8052	0.762824		11.8052	0.644095
12.0526	0.19513		0.342401	0.492449		0.342401	0.492449		12.0526	0.764548		12.0526	0.645061
12.3052	0.197136		0.350384	0.493376		0.350384	0.493376		12.3052	0.766265		12.3052	0.646026
12.5632	0.199153		0.358554	0.494302		0.358554	0.494302		12.5632	0.767974		12.5632	0.64699
12.8265	0.201183		0.366914	0.495229		0.366914	0.495229		12.8265	0.769677		12.8265	0.647953
13.0954	0.203224		0.375469	0.496155		0.375469	0.496155		13.0954	0.771372		13.0954	0.648915
13.3698	0.205276		0.384224	0.497081		0.384224	0.497081		13.3698	0.77306		13.3698	0.649876
13.6501	0.207341		0.393183	0.498006		0.393183	0.498006		13.6501	0.77474		13.6501	0.650835
13.9362	0.209416		0.402351	0.498932		0.402351	0.498932		13.9362	0.776413		13.9362	0.651793
14.2283	0.211504		0.411732	0.499857		0.411732	0.499857		14.2283	0.778079		14.2283	0.652751
14.5265	0.213603		0.421332	0.500782		0.421332	0.500782		14.5265	0.779738		14.5265	0.653707
14.831	0.215713		0.431156	0.501707		0.431156	0.501707		14.831	0.781389		14.831	0.654662
15.1419	0.217835		0.441209	0.502632		0.441209	0.502632		15.1419	0.783033		15.1419	0.655616
15.4593	0.219969		0.451497	0.503556		0.451497	0.503556		15.4593	0.78467		15.4593	0.656569
15.7833	0.222114		0.462024	0.50448		0.462024	0.50448		15.7833	0.786299		15.7833	0.657521
16.1141	0.22427		0.472797	0.505404		0.472797	0.505404		16.1141	0.787921		16.1141	0.658471
16.4519	0.226437		0.483821	0.506328		0.483821	0.506328		16.4519	0.789536		16.4519	0.659421
16.7967	0.228616		0.495102	0.507252		0.495102	0.507252		16.7967	0.791143		16.7967	0.660369
17.1488	0.230806		0.506646	0.508175		0.506646	0.508175		17.1488	0.792743		17.1488	0.661317
17.5083	0.233007		0.518459	0.509098		0.518459	0.509098		17.5083	0.794335		17.5083	0.662263
17.8753	0.235219		0.530548	0.510021		0.530548	0.510021		17.8753	0.79592		17.8753	0.663208
18.2499	0.237442		0.542919	0.510944		0.542919	0.510944		18.2499	0.797498		18.2499	0.664152
18.6325	0.239677		0.555578	0.511867		0.555578	0.511867		18.6325	0.799068		18.6325	0.665095
19.023	0.241922		0.568532	0.512789		0.568532	0.512789		19.023	0.800631		19.023	0.666037
19.4217	0.244178		0.581788	0.513711		0.581788	0.513711		19.4217	0.802187		19.4217	0.666978
19.8288	0.246445		0.595353	0.514633		0.595353	0.514633		19.8288	0.803735		19.8288	0.667917
20.2445	0.248723		0.609235	0.515555		0.609235	0.515555		20.2445	0.805276		20.2445	0.668856
20.6688	0.251011		0.62344	0.516477		0.62344	0.516477		20.6688	0.806809		20.6688	0.669793
21.102	0.253311		0.637977	0.517398		0.637977	0.517398		21.102	0.808335		21.102	0.67073
21.5443	0.255621		0.652852	0.51832		0.652852	0.51832		21.5443	0.809853		21.5443	0.671665
21.9959	0.257941		0.668074	0.519241		0.668074	0.519241		21.9959	0.811364		21.9959	0.672599
22.457	0.260272		0.683652	0.520161		0.683652	0.520161		22.457	0.812868		22.457	0.673532
22.9277	0.262614		0.699592	0.521082		0.699592	0.521082		22.9277	0.814364		22.9277	0.674464
23.4083	0.264966		0.715904	0.522003		0.715904	0.522003		23.4083	0.815853		23.4083	0.675395
23.8989	0.267328		0.732597	0.522923		0.732597	0.522923		23.8989	0.817335		23.8989	0.676325
24.3999	0.2697		0.749678	0.523843		0.749678	0.523843		24.3999	0.818809		24.3999	0.677254
24.9113	0.272083		0.767158	0.524763		0.767158	0.524763		24.9113	0.820275		24.9113	0.678181
25.4335	0.274476		0.785046	0.525683		0.785046	0.525683		25.4335	0.821734		25.4335	0.679108
25.9666	0.276879		0.80335	0.526603		0.80335	0.526603		25.9666	0.823186		25.9666	0.680034
26.5108	0.279292		0.822082	0.527522		0.822082	0.527522		26.5108	0.82463		26.5108	0.680958
27.0665	0.281715		0.84125	0.528441		0.84125	0.528441		27.0665	0.826067		27.0665	0.681881
27.6339	0.284147		0.860865	0.52936		0.860865	0.52936		27.6339	0.827497		27.6339	0.682804
28.2131	0.28659		0.880937	0.530279		0.880937	0.530279		28.2131	0.828919		28.2131	0.683725
28.8044	0.289042		0.901478	0.531198		0.901478	0.531198		28.8044	0.830334		28.8044	0.684645
29.4082	0.291504		0.922497	0.532116		0.922497	0.532116		29.4082	0.831741		29.4082	0.685564
30.0246	0.293975		0.944006	0.533035		0.944006	0.533035		30.0246	0.833141		30.0246	0.686482
30.654	0.296456		0.966017	0.533953		0.966017	0.533953		30.654	0.834533		30.654	0.687399
31.2965	0.298947		0.988542	0.534871		0.988542	0.534871		31.2965	0.835918		31.2965	0.688315
31.9525	0.301446		1.01159	0.535789		1.01159	0.535789		31.9525	0.837296		31.9525	0.689229
32.6222	0.303955		1.03518	0.536706		1.03518	0.536706		32.6222	0.838666		32.6222	0.690143
33.306	0.306473		1.05931	0.537624		1.05931	0.537624		33.306	0.840029		33.306	0.691056
34.0041	0.309		1.08401	0.538541		1.08401	0.538541		34.0041	0.841385		34.0041	0.691967
34.7169	0.311537		1.10929	0.539458		1.10929	0.539458		34.7169	0.842733		34.7169	0.692878
35.4446	0.314082		1.13515	0.540375		1.13515	0.540375		35.4446	0.844074		35.4446	0.693787
36.1875	0.316636		1.16162	0.541292		1.16162	0.541292		36.1875	0.845407		36.1875	0.694695
36.946	0.319198		1.18871	0.542209		1.18871	0.542209		36.946	0.846733		36.946	0.695602
37.7204	0.32177		1.21642	0.543125		1.21642	0.543125		37.7204	0.848052		37.7204	0.696509
38.5111	0.32435		1.24479	0.544042		1.24479	0.544042		38.5111	0.849363		38.5111	0.697414
39.3183	0.326938		1.27381	0.544958		1.27381	0.544958		39.3183	0.850667		39.3183	0.698318
40.1424	0.329535		1.30351	0.545874		1.30351	0.545874		40.1424	0.851964		40.1424	0.699221
40.9838	0.33214		1.33391	0.54679		1.33391	0.54679		40.9838	0.853254		40.9838	0.700123
41.8429	0.334753		1.36501	0.547706		1.36501	0.547706		41.8429	0.854536		41.8429	0.701023
42.7199	0.337375		1.39684	0.548621		1.39684	0.548621		42.7199	0.85581		42.7199	0.701923
43.6154	0.340004		1.4294	0.549537		1.4294	0.549537		43.6154	0.857078		43.6154	0.702822
44.5296	0.342642		1.46273	0.550452		1.46273	0.550452		44.5296	0.858338		44.5296	0.703719
45.463	0.345287		1.49684	0.551367		1.49684	0.551367		45.463	0.859591		45.463	0.704616
46.4159	0.34794		1.53174	0.552282		1.53174	0.552282		46.4159	0.860837		46.4159	0.705512
47.3888	0.3506		1.56746	0.553197		1.56746	0.553197		47.3888	0.862075		47.3888	0.706406
48.3821	0.353268		1.604	0.554111		1.604	0.554111		48.3821	0.863306		48.3821	0.707299
49.3962	0.355944		1.6414	0.555026		1.6414	0.555026		49.3962	0.86453		49.3962	0.708192
50.4316	0.358627		1.67967	0.55594		1.67967	0.55594		50.4316	0.865747		50.4316	0.709083
51.4887	0.361317		1.71884	0.556854		1.71884	0.556854		51.4887	0.866956		51.4887	0.709973
52.5679	0.364014		1.75892	0.557768		1.75892	0.557768		52.5679	0.868158		52.5679	0.710862
53.6698	0.366719		1.79993	0.558682		1.79993	0.558682		53.6698	0.869353		53.6698	0.71175
54.7947	0.36943		1.8419	0.559596		1.8419	0.559596		54.7947	0.870541		54.7947	0.712637
55.9433	0.372148		1.88484	0.560509		1.88484	0.560509		55.9433	0.871721		55.9433	0.713523
57.1159	0.374873		1.92879	0.561423		1.92879	0.561423		57.1159	0.872895		57.1159	0.714408
58.3131	0.377604		1.97376	0.562336		1.97376	0.562336		58.3131	0.874061		58.3131	0.715292
59.5353	0.380342		2.01979	0.563249		2.01979	0.563249		59.5353	0.87522		59.5353	0.716175
60.7832	0.383086		2.06688	0.564162		2.06688	0.564162		60.7832	0.876372		60.7832	0.717057
62.0573	0.385837		2.11507	0.565075		2.11507	0.565075		62.0573	0.877517		62.0573	0.717937
63.358	0.388593		2.16439	0.565988		2.16439	0.565988		63.358	0.878655		63.358	0.718817
64.6861	0.391356		2.21486	0.5669		2.21486	0.5669		64.6861	0.879786		64.6861	0.719696
66.0419	0.394125		2.2665	0.567813		2.2665	0.567813		66.0419	0.880909		66.0419	0.720573
67.4262	0.396899		2.31935	0.568725		2.31935	0.568725		67.4262	0.882026		67.4262	0.72145
68.8395	0.399679		2.37342	0.569637		2.37342	0.569637		68.8395	0.883135		68.8395	0.722325
70.2824	0.402465		2.42876	0.570549		2.42876	0.570549		70.2824	0.884238		70.2824	0.723199
71.7556	0.405256		2.48539	0.571461		2.48539	0.571461		71.7556	0.885333		71.7556	0.724073
73.2597	0.408053		2.54335	0.572373		2.54335	0.572373		73.2597	0.886422		73.2597	0.724945
74.7952	0.410855		2.60265	0.573284		2.60265	0.573284		74.7952	0.887503		74.7952	0.725816
76.363	0.413662		2.66333	0.574196		2.66333	0.574196		76.363	0.888577		76.363	0.726686
77.9636	0.416474		2.72543	0.575107		2.72543	0.575107		77.9636	0.889645		77.9636	0.727555
79.5978	0.419291		2.78898	0.576019		2.78898	0.576019		79.5978	0.890705		79.5978	0.728423
81.2662	0.422113		2.85401	0.57693		2.85401	0.57693		81.2662	0.891759		81.2662	0.72929
82.9696	0.424939		2.92056	0.577841		2.92056	0.577841		82.9696	0.892805		82.9696	0.730156
84.7087	0.42777		2.98865	0.578751		2.98865	0.578751		84.7087	0.893845		84.7087	0.731021
86.4842	0.430605		3.05834	0.579662		3.05834	0.579662		86.4842	0.894878		86.4842	0.731885
88.297	0.433445		3.12965	0.580573		3.12965	0.580573		88.297	0.895904		88.297	0.732748
90.1478	0.436289		3.20262	0.581483		3.20262	0.581483		90.1478	0.896923		90.1478	0.73361
92.0373	0.439136		3.27729	0.582394		3.27729	0.582394		92.0373	0.897935		92.0373	0.734471
93.9665	0.441988		3.35371	0.583304		3.35371	0.583304		93.9665	0.898941		93.9665	0.73533
95.9361	0.444844		3.43191	0.584214		3.43191	0.584214		95.9361	0.899939		95.9361	0.736189
97.947	0.447703		3.51193	0.585124		3.51193	0.585124		97.947	0.900931		97.947	0.737046
100	0.450565		3.59381	0.586034		3.59381	0.586034		100	0.901916		100	0.737903
102.096	0.453432		3.67761	0.586943		3.67761	0.586943		102.096	0.902895		102.096	0.738758
104.236	0.456301		3.76336	0.587853		3.76336	0.587853		104.236	0.903866		104.236	0.739613
106.421	0.459174		3.85111	0.588762		3.85111	0.588762		106.421	0.904831		106.421	0.740466
108.652	0.462049		3.9409	0.589672		3.9409	0.589672		108.652	0.905789		108.652	0.741319
110.929	0.464928		4.03279	0.590581		4.03279	0.590581		110.929	0.906741		110.929	0.74217
113.254	0.467809		4.12682	0.59149		4.12682	0.59149		113.254	0.907686		113.254	0.74302
115.628	0.470693		4.22304	0.592399		4.22304	0.592399		115.628	0.908624		115.628	0.74387
118.052	0.473579		4.32151	0.593308		4.32151	0.593308		118.052	0.909555		118.052	0.744718
120.526	0.476468		4.42227	0.594217		4.42227	0.594217		120.526	0.91048		120.526	0.745565
123.052	0.479359		4.52539	0.595126		4.52539	0.595126		123.052	0.911399		123.052	0.746411
125.632	0.482252		4.6309	0.596034		4.6309	0.596034		125.632	0.912311		125.632	0.747256
128.265	0.485147		4.73888	0.596943		4.73888	0.596943		128.265	0.913216		128.265	0.7481
130.954	0.488044		4.84937	0.597851		4.84937	0.597851		130.954	0.914115		130.954	0.748943
133.698	0.490943		4.96244	0.598759		4.96244	0.598759		133.698	0.915007		133.698	0.749785
136.501	0.493843		5.07815	0.599667		5.07815	0.599667		136.501	0.915893		136.501	0.750626
139.362	0.496745		5.19656	0.600575		5.19656	0.600575		139.362	0.916772		139.362	0.751466
142.283	0.499648		5.31772	0.601483		5.31772	0.601483		142.283	0.917645		142.283	0.752305
145.265	0.502552		5.44171	0.602391		5.44171	0.602391		145.265	0.918511		145.265	0.753142
148.31	0.505457		5.5686	0.603299		5.5686	0.603299		148.31	0.919371		148.31	0.753979
151.419	0.508363		5.69844	0.604206		5.69844	0.604206		151.419	0.920225		151.419	0.754815
154.593	0.51127		5.83131	0.605114		5.83131	0.605114		154.593	0.921072		154.593	0.755649
157.833	0.514178		5.96727	0.606021		5.96727	0.606021		157.833	0.921913		157.833	0.756483
161.141	0.517086		6.10641	0.606929		6.10641	0.606929		161.141	0.922748		161.141	0.757316
164.519	0.519994		6.24879	0.607836		6.24879	0.607836		164.519	0.923576		164.519	0.758147
167.967	0.522903		6.39449	0.608743		6.39449	0.608743		167.967	0.924398		167.967	0.758978
171.488	0.525812		6.54359	0.60965		6.54359	0.60965		171.488	0.925214		171.488	0.759807
175.083	0.528721		6.69616	0.610557		6.69616	0.610557		175.083	0.926023		175.083	0.760635
178.753	0.531629		6.85229	0.611464		6.85229	0.611464		178.753	0.926827		178.753	0.761463
182.499	0.534537		7.01206	0.61237		7.01206	0.61237		182.499	0.927624		182.499	0.762289
186.325	0.537445		7.17556	0.613277		7.17556	0.613277		186.325	0.928415		186.325	0.763114
190.23	0.540352		7.34287	0.614183		7.34287	0.614183		190.23	0.9292		190.23	0.763939
194.217	0.543259		7.51408	0.61509		7.51408	0.61509		194.217	0.929978		194.217	0.764762
198.288	0.546164		7.68928	0.615996		7.68928	0.615996		198.288	0.930751		198.288	0.765584
202.445	0.549069		7.86857	0.616902		7.86857	0.616902		202.445	0.931518		202.445	0.766405
206.688	0.551972		8.05204	0.617809		8.05204	0.617809		206.688	0.932278		206.688	0.767225
211.02	0.554875		8.23979	0.618715		8.23979	0.618715		211.02	0.933032		211.02	0.768044
215.443	0.557775		8.43191	0.619621		8.43191	0.619621		215.443	0.933781		215.443	0.768862
219.959	0.560675		8.62851	0.620526		8.62851	0.620526		219.959	0.934523		219.959	0.769679
224.57	0.563572		8.8297	0.621432		8.8297	0.621432		224.57	0.93526		224.57	0.770495
229.277	0.566468		9.03558	0.622338		9.03558	0.622338		229.277	0.935991		229.277	0.77131
234.083	0.569361		9.24626	0.623244		9.24626	0.623244		234.083	0.936715		234.083	0.772124
238.989	0.572253		9.46185	0.624149		9.46185	0.624149		238.989	0.937434		238.989	0.772937
243.999	0.575142		9.68247	0.625055		9.68247	0.625055		243.999	0.938147		243.999	0.773749
249.113	0.578029		9.90823	0.62596		9.90823	0.62596		249.113	0.938854		249.113	0.77456
254.335	0.580914		10.1393	0.626865		10.1393	0.626865		254.335	0.939555		254.335	0.775369
259.666	0.583796		10.3757	0.62777		10.3757	0.62777		259.666	0.940251		259.666	0.776178
265.108	0.586674		10.6176	0.628676		10.6176	0.628676		265.108	0.940941		265.108	0.776986
270.665	0.589551		10.8652	0.629581		10.8652	0.629581		270.665	0.941625		270.665	0.777792
276.339	0.592424		11.1185	0.630486		11.1185	0.630486		276.339	0.942303		276.339	0.778598
282.131	0.595293		11.3777	0.631391		11.3777	0.631391		282.131	0.942976		282.131	0.779402
288.044	0.59816		11.643	0.632295		11.643	0.632295		288.044	0.943642		288.044	0.780206
294.082	0.601023		11.9145	0.6332		11.9145	0.6332		294.082	0.944304		294.082	0.781008
300.246	0.603882		12.1923	0.634105		12.1923	0.634105		300.246	0.944959		300.246	0.78181
306.54	0.606738		12.4766	0.635009		12.4766	0.635009		306.54	0.94561		306.54	0.78261
312.965	0.609589		12.7675	0.635914		12.7675	0.635914		312.965	0.946254		312.965	0.783409
319.525	0.612437		13.0652	0.636818		13.0652	0.636818		319.525	0.946893		319.525	0.784208
326.222	0.615281		13.3698	0.637723		13.3698	0.637723		326.222	0.947526		326.222	0.785005
333.06	0.61812		13.6816	0.638627		13.6816	0.638627		333.06	0.948154		333.06	0.785801
340.041	0.620955		14.0006	0.639531		14.0006	0.639531		340.041	0.948777		340.041	0.786596
347.169	0.623785		14.327	0.640435		14.327	0.640435		347.169	0.949394		347.169	0.78739
354.446	0.626611		14.6611	0.64134		14.6611	0.64134		354.446	0.950006		354.446	0.788183
361.875	0.629431		15.0029	0.642244		15.0029	0.642244		361.875	0.950612		361.875	0.788976
369.46	0.632247		15.3528	0.643148		15.3528	0.643148		369.46	0.951213		369.46	0.789767
377.204	0.635058		15.7107	0.644051		15.7107	0.644051		377.204	0.951808		377.204	0.790557
385.111	0.637863		16.077	0.644955		16.077	0.644955		385.111	0.952399		385.111	0.791345
393.183	0.640663		16.4519	0.645859		16.4519	0.645859		393.183	0.952984		393.183	0.792133
401.424	0.643458		16.8355	0.646763		16.8355	0.646763		401.424	0.953563		401.424	0.79292
409.838	0.646247		17.2281	0.647666		17.2281	0.647666		409.838	0.954138		409.838	0.793706
418.429	0.64903		17.6298	0.64857		17.6298	0.64857		418.429	0.954707		418.429	0.794491
427.199	0.651807		18.0408	0.649474		18.0408	0.649474		427.199	0.955271		427.199	0.795275
436.154	0.654579		18.4615	0.650377		18.4615	0.650377		436.154	0.95583		436.154	0.796057
445.296	0.657344		18.8919	0.65128		18.8919	0.65128		445.296	0.956384		445.296	0.796839
454.63	0.660103		19.3324	0.652184		19.3324	0.652184		454.63	0.956933		454.63	0.797619
464.159	0.662856		19.7832	0.653087		19.7832	0.653087		464.159	0.957476		464.159	0.798399
473.888	0.665602		20.2445	0.65399		20.2445	0.65399		473.888	0.958015		473.888	0.799178
483.821	0.668341		20.7165	0.654894		20.7165	0.654894		483.821	0.958549		483.821	0.799955
493.962	0.671074		21.1995	0.655797		21.1995	0.655797		493.962	0.959077		493.962	0.800732
504.316	0.673799		21.6938	0.6567		21.6938	0.6567		504.316	0.959601		504.316	0.801507
514.887	0.676518		22.1997	0.657603		22.1997	0.657603		514.887	0.960119		514.887	0.802281
525.679	0.67923		22.7173	0.658506		22.7173	0.658506		525.679	0.960633		525.679	0.803055
536.698	0.681934		23.247	0.659409		23.247	0.659409		536.698	0.961142		536.698	0.803827
547.947	0.684631		23.789	0.660312		23.789	0.660312		547.947	0.961646		547.947	0.804598
559.433	0.68732		24.3437	0.661215		24.3437	0.661215		559.433	0.962145		559.433	0.805368
571.159	0.690002		24.9113	0.662117		24.9113	0.662117		571.159	0.96264		571.159	0.806137
583.131	0.692676		25.4921	0.66302		25.4921	0.66302		583.131	0.963129		583.131	0.806906
595.353	0.695342		26.0865	0.663923		26.0865	0.663923		595.353	0.963614		595.353	0.807673
607.832	0.698		26.6948	0.664825		26.6948	0.664825		607.832	0.964094		607.832	0.808439
620.573	0.70065		27.3172	0.665728		27.3172	0.665728		620.573	0.96457		620.573	0.809204
633.58	0.703292		27.9542	0.666631		27.9542	0.666631		633.58	0.96504		633.58	0.809967
646.861	0.705925		28.606	0.667533		28.606	0.667533		646.861	0.965506		646.861	0.81073
660.419	0.70855		29.2729	0.668436		29.2729	0.668436		660.419	0.965968		660.419	0.811492
674.262	0.711167		29.9555	0.669338		29.9555	0.669338		674.262	0.966425		674.262	0.812253
688.395	0.713775		30.654	0.670241		30.654	0.670241		688.395	0.966877		688.395	0.813013
702.824	0.716373		31.3687	0.671143		31.3687	0.671143		702.824	0.967325		702.824	0.813771
717.556	0.718963		32.1001	0.672045		32.1001	0.672045		717.556	0.967768		717.556	0.814529
732.597	0.721544		32.8486	0.672948		32.8486	0.672948		732.597	0.968207		732.597	0.815285
747.952	0.724116		33.6145	0.67385		33.6145	0.67385		747.952	0.968641		747.952	0.816041
763.63	0.726679		34.3983	0.674752		34.3983	0.674752		763.63	0.969071		763.63	0.816796
779.636	0.729232		35.2003	0.675654		35.2003	0.675654		779.636	0.969497		779.636	0.817549
795.978	0.731776		36.0211	0.676556		36.0211	0.676556		795.978	0.969918		795.978	0.818301
812.662	0.73431		36.861	0.677459		36.861	0.677459		812.662	0.970335		812.662	0.819053
829.696	0.736835		37.7204	0.678361		37.7204	0.678361		829.696	0.970747		829.696	0.819803
847.087	0.739349		38.5999	0.679263		38.5999	0.679263		847.087	0.971155		847.087	0.820552
864.842	0.741854		39.5	0.680165		39.5	0.680165		864.842	0.971559		864.842	0.8213
882.97	0.744349		40.421	0.681067		40.421	0.681067		882.97	0.971959		882.97	0.822047
901.478	0.746834		41.3634	0.681969		41.3634	0.681969		901.478	0.972354		901.478	0.822794
920.373	0.749309		42.3279	0.682871		42.3279	0.682871		920.373	0.972745		920.373	0.823539
939.665	0.751773		43.3148	0.683773		43.3148	0.683773		939.665	0.973133		939.665	0.824282
959.361	0.754227		44.3248	0.684675		44.3248	0.684675		959.361	0.973516		959.361	0.825025
979.47	0.756671		45.3583	0.685577		45.3583	0.685577		979.47	0.973894		979.47	0.825767
1000	0.759103		46.4159	0.686479		46.4159	0.686479		1000	0.974269		1000	0.826508
1020.96	0.761526		47.4981	0.68738		47.4981	0.68738		1020.96	0.97464		1020.96	0.827248
1042.36	0.763937		48.6056	0.688282		48.6056	0.688282		1042.36	0.975007		1042.36	0.827986
1064.21	0.766338		49.739	0.689184		49.739	0.689184		1064.21	0.975369		1064.21	0.828724
1086.52	0.768728		50.8987	0.690086		50.8987	0.690086		1086.52	0.975728		1086.52	0.829461
1109.29	0.771106		52.0855	0.690988		52.0855	0.690988		1109.29	0.976083		1109.29	0.830196
1132.54	0.773474		53.2999	0.691889		53.2999	0.691889		1132.54	0.976434		1132.54	0.830931
1156.28	0.77583		54.5427	0.692791		54.5427	0.692791		1156.28	0.976781		1156.28	0.831664
1180.52	0.778175		55.8145	0.693693		55.8145	0.693693		1180.52	0.977124		1180.52	0.832396
1205.26	0.780509		57.1159	0.694595		57.1159	0.694595		1205.26	0.977464		1205.26	0.833128
1230.52	0.782831		58.4476	0.695496		58.4476	0.695496		1230.52	0.977799		1230.52	0.833858
1256.32	0.785142		59.8104	0.696398		59.8104	0.696398		1256.32	0.978131		1256.32	0.834587
1282.65	0.787441		61.205	0.6973		61.205	0.6973		1282.65	0.978459		1282.65	0.835315
1309.54	0.789728		62.6321	0.698202		62.6321	0.698202		1309.54	0.978783		1309.54	0.836042
1336.98	0.792003		64.0924	0.699103		64.0924	0.699103		1336.98	0.979104		1336.98	0.836768
1365.01	0.794267		65.5869	0.700005		65.5869	0.700005		1365.01	0.979421		1365.01	0.837493
1393.62	0.796519		67.1161	0.700907		67.1161	0.700907		1393.62	0.979734		1393.62	0.838217
1422.83	0.798758		68.681	0.701808		68.681	0.701808		1422.83	0.980043		1422.83	0.838939
1452.65	0.800986		70.2824	0.70271		70.2824	0.70271		1452.65	0.98035		1452.65	0.839661
1483.1	0.803201		71.9212	0.703612		71.9212	0.703612		1483.1	0.980652		1483.1	0.840382
1514.19	0.805404		73.5981	0.704513		73.5981	0.704513		1514.19	0.980951		1514.19	0.841101
1545.93	0.807595		75.3142	0.705415		75.3142	0.705415		1545.93	0.981246		1545.93	0.84182
1578.33	0.809774		77.0703	0.706317		77.0703	0.706317		1578.33	0.981538		1578.33	0.842537
1611.41	0.81194		78.8673	0.707218		78.8673	0.707218		1611.41	0.981827		1611.41	0.843254
1645.19	0.814093		80.7062	0.70812		80.7062	0.70812		1645.19	0.982112		1645.19	0.843969
1679.67	0.816234		82.588	0.709022		82.588	0.709022		1679.67	0.982394		1679.67	0.844683
1714.88	0.818362		84.5137	0.709923		84.5137	0.709923		1714.88	0.982672		1714.88	0.845396
1750.83	0.820478		86.4842	0.710825		86.4842	0.710825		1750.83	0.982947		1750.83	0.846108
1787.53	0.822581		88.5007	0.711727		88.5007	0.711727		1787.53	0.983218		1787.53	0.846819
1824.99	0.824671		90.5643	0.712628		90.5643	0.712628		1824.99	0.983487		1824.99	0.847529
1863.25	0.826748		92.6759	0.71353		92.6759	0.71353		1863.25	0.983752		1863.25	0.848238
1902.3	0.828812		94.8368	0.714432		94.8368	0.714432		1902.3	0.984013		1902.3	0.848946
1942.17	0.830863		97.0481	0.715334		97.0481	0.715334		1942.17	0.984272		1942.17	0.849652
1982.88	0.832901		99.3109	0.716235		99.3109	0.716235		1982.88	0.984527		1982.88	0.850358
2024.45	0.834926		101.627	0.717137		101.627	0.717137		2024.45	0.98478		2024.45	0.851062
2066.88	0.836938		103.996	0.718039		103.996	0.718039		2066.88	0.985029		2066.88	0.851766
2110.2	0.838937		106.421	0.718941		106.421	0.718941		2110.2	0.985274		2110.2	0.852468
2154.43	0.840922		108.902	0.719843		108.902	0.719843		2154.43	0.985517		2154.43	0.85317
2199.59	0.842895		111.442	0.720744		111.442	0.720744		2199.59	0.985757		2199.59	0.85387
2245.7	0.844853		114.04	0.721646		114.04	0.721646		2245.7	0.985994		2245.7	0.854569
2292.77	0.846799		116.699	0.722548		116.699	0.722548		2292.77	0.986227		2292.77	0.855267
2340.83	0.848731		119.42	0.72345		119.42	0.72345		2340.83	0.986458		2340.83	0.855964
2389.89	0.85065		122.204	0.724352		122.204	0.724352		2389.89	0.986686		2389.89	0.85666
2439.99	0.852555		125.054	0.725254		125.054	0.725254		2439.99	0.986911		2439.99	0.857354
2491.13	0.854446		127.97	0.726156		127.97	0.726156		2491.13	0.987133		2491.13	0.858048
2543.35	0.856324		130.954	0.727058		130.954	0.727058		2543.35	0.987351		2543.35	0.858741
2596.66	0.858189		134.007	0.72796		134.007	0.72796		2596.66	0.987568		2596.66	0.859432
2651.08	0.860039		137.131	0.728862		137.131	0.728862		2651.08	0.987781		2651.08	0.860123
2706.65	0.861876		140.329	0.729764		140.329	0.729764		2706.65	0.987991		2706.65	0.860812
2763.39	0.8637		143.601	0.730666		143.601	0.730666		2763.39	0.988199		2763.39	0.8615
2821.31	0.865509		146.949	0.731568		146.949	0.731568		2821.31	0.988404		2821.31	0.862187
2880.44	0.867305		150.376	0.73247		150.376	0.73247		2880.44	0.988606		2880.44	0.862873
2940.82	0.869088		153.882	0.733373		153.882	0.733373		2940.82	0.988805		2940.82	0.863558
3002.46	0.870856		157.47	0.734275		157.47	0.734275		3002.46	0.989002		3002.46	0.864242
3065.4	0.87261		161.141	0.735177		161.141	0.735177		3065.4	0.989196		3065.4	0.864925
3129.65	0.874351		164.899	0.736079		164.899	0.736079		3129.65	0.989388		3129.65	0.865606
3195.25	0.876078		168.744	0.736982		168.744	0.736982		3195.25	0.989577		3195.25	0.866287
3262.22	0.877791		172.678	0.737884		172.678	0.737884		3262.22	0.989763		3262.22	0.866966
3330.6	0.87949		176.704	0.738787		176.704	0.738787		3330.6	0.989946		3330.6	0.867645
3400.41	0.881175		180.824	0.739689		180.824	0.739689		3400.41	0.990127		3400.41	0.868322
3471.69	0.882846		185.041	0.740592		185.041	0.740592		3471.69	0.990306		3471.69	0.868998
3544.46	0.884503		189.355	0.741494		189.355	0.741494		3544.46	0.990482		3544.46	0.869673
3618.75	0.886147		193.77	0.742397		193.77	0.742397		3618.75	0.990656		3618.75	0.870347
3694.6	0.887776		198.288	0.743299		198.288	0.743299		3694.6	0.990827		3694.6	0.87102
3772.04	0.889391		202.912	0.744202		202.912	0.744202		3772.04	0.990996		3772.04	0.871691
3851.11	0.890993		207.643	0.745105		207.643	0.745105		3851.11	0.991162		3851.11	0.872362
3931.83	0.89258		212.485	0.746008		212.485	0.746008		3931.83	0.991326		3931.83	0.873031
4014.24	0.894153		217.439	0.746911		217.439	0.746911		4014.24	0.991487		4014.24	0.873699
4098.38	0.895713		222.509	0.747813		222.509	0.747813		4098.38	0.991647		4098.38	0.874367
4184.29	0.897258		227.697	0.748716		227.697	0.748716		4184.29	0.991804		4184.29	0.875033
4271.99	0.89879		233.006	0.749619		233.006	0.749619		4271.99	0.991958		4271.99	0.875698
4361.54	0.900307		238.439	0.750523		238.439	0.750523		4361.54	0.992111		4361.54	0.876362
4452.96	0.901811		243.999	0.751426		243.999	0.751426		4452.96	0.992261		4452.96	0.877024
4546.3	0.903301		249.688	0.752329		249.688	0.752329		4546.3	0.992409		4546.3	0.877686
4641.59	0.904776		255.51	0.753232		255.51	0.753232		4641.59	0.992554		4641.59	0.878346
4738.88	0.906238		261.467	0.754136		261.467	0.754136		4738.88	0.992698		4738.88	0.879006
4838.21	0.907686		267.564	0.755039		267.564	0.755039		4838.21	0.992839		4838.21	0.879664
4939.62	0.909119		273.803	0.755942		273.803	0.755942		4939.62	0.992978		4939.62	0.880321
5043.16	0.910539		280.187	0.756846		280.187	0.756846		5043.16	0.993115		5043.16	0.880977
5148.87	0.911945		286.72	0.75775		286.72	0.75775		5148.87	0.993251		5148.87	0.881632
5256.79	0.913338		293.405	0.758653		293.405	0.758653		5256.79	0.993384		5256.79	0.882286
5366.98	0.914716		300.246	0.759557		300.246	0.759557		5366.98	0.993514		5366.98	0.882938
5479.47	0.91608		307.247	0.760461		307.247	0.760461		5479.47	0.993643		5479.47	0.88359
5594.33	0.917431		314.411	0.761365		314.411	0.761365		5594.33	0.99377		5594.33	0.88424
5711.59	0.918768		321.742	0.762269		321.742	0.762269		5711.59	0.993895		5711.59	0.884889
5831.31	0.920091		329.244	0.763173		329.244	0.763173		5831.31	0.994018		5831.31	0.885537
5953.53	0.9214		336.921	0.764077		336.921	0.764077		5953.53	0.994139		5953.53	0.886184
6078.32	0.922696		344.776	0.764981		344.776	0.764981		6078.32	0.994258		6078.32	0.88683
6205.73	0.923978		352.815	0.765885		352.815	0.765885		6205.73	0.994376		6205.73	0.887474
6335.8	0.925246		361.042	0.76679		361.042	0.76679		6335.8	0.994491		6335.8	0.888118
6468.61	0.9265		369.46	0.767694		369.46	0.767694		6468.61	0.994604		6468.61	0.88876
6604.19	0.927741		378.075	0.768599		378.075	0.768599		6604.19	0.994716		6604.19	0.889401
6742.62	0.928969		386.89	0.769503		386.89	0.769503		6742.62	0.994826		6742.62	0.890041
6883.95	0.930183		395.911	0.770408		395.911	0.770408		6883.95	0.994934		6883.95	0.89068
7028.24	0.931383		405.142	0.771313		405.142	0.771313		7028.24	0.99504		7028.24	0.891318
7175.56	0.93257		414.589	0.772218		414.589	0.772218		7175.56	0.995145		7175.56	0.891954
7325.97	0.933743		424.256	0.773123		424.256	0.773123		7325.97	0.995248		7325.97	0.89259
7479.52	0.934904		434.148	0.774028		434.148	0.774028		7479.52	0.995349		7479.52	0.893224
7636.3	0.93605		444.271	0.774933		444.271	0.774933		7636.3	0.995448		7636.3	0.893857
7796.36	0.937184		454.63	0.775838		454.63	0.775838		7796.36	0.995546		7796.36	0.894489
7959.78	0.938304		465.23	0.776744		465.23	0.776744		7959.78	0.995642		7959.78	0.89512
8126.62	0.939411		476.078	0.777649		476.078	0.777649		8126.62	0.995737		8126.62	0.895749
8296.96	0.940505		487.178	0.778555		487.178	0.778555		8296.96	0.995829		8296.96	0.896378
8470.87	0.941586		498.537	0.77946		498.537	0.77946		8470.87	0.995921		8470.87	0.897005
8648.42	0.942653		510.162	0.780366		510.162	0.780366		8648.42	0.99601		8648.42	0.897631
8829.7	0.943708		522.057	0.781272		522.057	0.781272		8829.7	0.996099		8829.7	0.898256
9014.78	0.94475		534.229	0.782178		534.229	0.782178		9014.78	0.996185		9014.78	0.89888
9203.73	0.945778		546.686	0.783084		546.686	0.783084		9203.73	0.99627		9203.73	0.899502
9396.65	0.946794		559.433	0.78399		559.433	0.78399		9396.65	0.996354		9396.65	0.900123
9593.61	0.947797		572.477	0.784897		572.477	0.784897		9593.61	0.996436		9593.61	0.900744
9794.7	0.948788		585.825	0.785803		585.825	0.785803		9794.7	0.996517		9794.7	0.901363
10000	0.949765		599.484	0.78671		599.484	0.78671		10000	0.996596		10000	0.90198
10209.6	0.95073		613.462	0.787616		613.462	0.787616		10209.6	0.996674		10209.6	0.902597
10423.6	0.951683		627.766	0.788523		627.766	0.788523		10423.6	0.99675		10423.6	0.903212
10642.1	0.952623		642.403	0.78943		642.403	0.78943		10642.1	0.996825		10642.1	0.903827
10865.2	0.95355		657.382	0.790337		657.382	0.790337		10865.2	0.996899		10865.2	0.90444
11092.9	0.954466		672.71	0.791244		672.71	0.791244		11092.9	0.996971		11092.9	0.905051
11325.4	0.955368		688.395	0.792152		688.395	0.792152		11325.4	0.997042		11325.4	0.905662
11562.8	0.956259		704.446	0.793059		704.446	0.793059		11562.8	0.997112		11562.8	0.906272
11805.2	0.957137		720.872	0.793967		720.872	0.793967		11805.2	0.99718		11805.2	0.90688
12052.6	0.958004		737.68	0.794874		737.68	0.794874		12052.6	0.997247		12052.6	0.907487
12305.2	0.958858		754.88	0.795782		754.88	0.795782		12305.2	0.997313		12305.2	0.908093
12563.2	0.9597		772.481	0.79669		772.481	0.79669		12563.2	0.997378		12563.2	0.908697
12826.5	0.96053		790.493	0.797598		790.493	0.797598		12826.5	0.997441		12826.5	0.909301
13095.4	0.961349		808.924	0.798507		808.924	0.798507		13095.4	0.997503		13095.4	0.909903
13369.8	0.962156		827.786	0.799415		827.786	0.799415		13369.8	0.997564		13369.8	0.910504
13650.1	0.962951		847.087	0.800324		847.087	0.800324		13650.1	0.997624		13650.1	0.911103
13936.2	0.963734		866.838	0.801232		866.838	0.801232		13936.2	0.997683		13936.2	0.911702
14228.3	0.964506		887.05	0.802141		887.05	0.802141		14228.3	0.99774		14228.3	0.912299
14526.5	0.965266		907.733	0.80305		907.733	0.80305		14526.5	0.997797		14526.5	0.912895
14831	0.966015		928.898	0.803959		928.898	0.803959		14831	0.997852		14831	0.91349
15141.9	0.966753		950.557	0.804869		950.557	0.804869		15141.9	0.997906		15141.9	0.914084
15459.3	0.967479		972.72	0.805778		972.72	0.805778		15459.3	0.997959		15459.3	0.914676
15783.3	0.968195		995.401	0.806688		995.401	0.806688		15783.3	0.998011		15783.3	0.915267
16114.1	0.968899		1018.61	0.807597		1018.61	0.807597		16114.1	0.998062		16114.1	0.915857
16451.9	0.969592		1042.36	0.808507		1042.36	0.808507		16451.9	0.998112		16451.9	0.916446
16796.7	0.970274		1066.66	0.809417		1066.66	0.809417		16796.7	0.998161		16796.7	0.917033
17148.8	0.970946		1091.54	0.810328		1091.54	0.810328		17148.8	0.998208		17148.8	0.91762
17508.3	0.971606		1116.99	0.811238		1116.99	0.811238		17508.3	0.998255		17508.3	0.918204
17875.3	0.972256		1143.03	0.812149		1143.03	0.812149		17875.3	0.998301		17875.3	0.918788
18249.9	0.972896		1169.68	0.813059		1169.68	0.813059		18249.9	0.998346		18249.9	0.919371
18632.5	0.973525		1196.96	0.81397		1196.96	0.81397		18632.5	0.99839		18632.5	0.919952
19023	0.974143		1224.86	0.814882		1224.86	0.814882		19023	0.998433		19023	0.920532
19421.7	0.974752		1253.42	0.815793		1253.42	0.815793		19421.7	0.998475		19421.7	0.92111
19828.8	0.97535		1282.65	0.816704		1282.65	0.816704		19828.8	0.998517		19828.8	0.921688
20244.5	0.975938		1312.56	0.817616		1312.56	0.817616		20244.5	0.998557		20244.5	0.922264
20668.8	0.976515		1343.16	0.818528		1343.16	0.818528		20668.8	0.998596		20668.8	0.922839
21102	0.977083		1374.48	0.81944		1374.48	0.81944		21102	0.998635		21102	0.923412
21544.3	0.977641		1406.53	0.820352		1406.53	0.820352		21544.3	0.998673		21544.3	0.923984
21995.9	0.978189		1439.32	0.821265		1439.32	0.821265		21995.9	0.99871		21995.9	0.924555
22457	0.978728		1472.88	0.822177		1472.88	0.822177		22457	0.998746		22457	0.925125
22927.7	0.979257		1507.23	0.82309		1507.23	0.82309		22927.7	0.998781		22927.7	0.925694
23408.3	0.979776		1542.37	0.824003		1542.37	0.824003		23408.3	0.998816		23408.3	0.926261
23898.9	0.980286		1578.33	0.824916		1578.33	0.824916		23898.9	0.998849		23898.9	0.926827
24399.9	0.980787		1615.13	0.82583		1615.13	0.82583		24399.9	0.998882		24399.9	0.927391
24911.3	0.981278		1652.79	0.826743		1652.79	0.826743		24911.3	0.998915		24911.3	0.927954
25433.5	0.98176		1691.33	0.827657		1691.33	0.827657		25433.5	0.998946		25433.5	0.928516
25966.6	0.982233		1730.77	0.828571		1730.77	0.828571		25966.6	0.998977		25966.6	0.929077
26510.8	0.982698		1771.12	0.829485		1771.12	0.829485		26510.8	0.999007		26510.8	0.929636
27066.5	0.983153		1812.42	0.8304		1812.42	0.8304		27066.5	0.999036		27066.5	0.930194
27633.9	0.983599		1854.68	0.831315		1854.68	0.831315		27633.9	0.999065		27633.9	0.930751
28213.1	0.984037		1897.92	0.83223		1897.92	0.83223		28213.1	0.999093		28213.1	0.931307
28804.4	0.984467		1942.17	0.833145		1942.17	0.833145		28804.4	0.99912		28804.4	0.931861
29408.2	0.984888		1987.46	0.83406		1987.46	0.83406		29408.2	0.999147		29408.2	0.932413
30024.6	0.9853		2033.8	0.834976		2033.8	0.834976		30024.6	0.999173		30024.6	0.932965
30654	0.985704		2081.22	0.835892		2081.22	0.835892		30654	0.999198		30654	0.933515
31296.5	0.9861		2129.75	0.836808		2129.75	0.836808		31296.5	0.999223		31296.5	0.934064
31952.5	0.986488		2179.41	0.837724		2179.41	0.837724		31952.5	0.999247		31952.5	0.934611
32622.2	0.986868		2230.22	0.838641		2230.22	0.838641		32622.2	0.99927		32622.2	0.935157
33306	0.98724		2282.22	0.839557		2282.22	0.839557		33306	0.999293		33306	0.935702
34004.1	0.987604		2335.44	0.840474		2335.44	0.840474		34004.1	0.999316		34004.1	0.936245
34716.9	0.98796		2389.89	0.841392		2389.89	0.841392		34716.9	0.999337		34716.9	0.936787
35444.6	0.988309		2445.62	0.842309		2445.62	0.842309		35444.6	0.999359		35444.6	0.937328
36187.5	0.988651		2502.64	0.843227		2502.64	0.843227		36187.5	0.999379		36187.5	0.937867
36946	0.988984		2560.99	0.844145		2560.99	0.844145		36946	0.999399		36946	0.938405
37720.4	0.989311		2620.71	0.845064		2620.71	0.845064		37720.4	0.999419		37720.4	0.938942
38511.1	0.98963		2681.81	0.845982		2681.81	0.845982		38511.1	0.999438		38511.1	0.939477
39318.3	0.989943		2744.34	0.846901		2744.34	0.846901		39318.3	0.999457		39318.3	0.940011
40142.4	0.990248		2808.33	0.84782		2808.33	0.84782		40142.4	0.999475		40142.4	0.940543
40983.8	0.990546		2873.81	0.84874		2873.81	0.84874		40983.8	0.999492		40983.8	0.941074
41842.9	0.990837		2940.82	0.849659		2940.82	0.849659		41842.9	0.99951		41842.9	0.941604
42719.9	0.991122		3009.39	0.850579		3009.39	0.850579		42719.9	0.999526		42719.9	0.942132
43615.4	0.9914		3079.56	0.8515		3079.56	0.8515		43615.4	0.999543		43615.4	0.942659
44529.6	0.991671		3151.36	0.85242		3151.36	0.85242		44529.6	0.999558		44529.6	0.943184
45463	0.991936		3224.84	0.853341		3224.84	0.853341		45463	0.999574		45463	0.943708
46415.9	0.992195		3300.03	0.854262		3300.03	0.854262		46415.9	0.999589		46415.9	0.944231
47388.8	0.992448		3376.98	0.855184		3376.98	0.855184		47388.8	0.999603		47388.8	0.944752
48382.1	0.992694		3455.72	0.856105		3455.72	0.856105		48382.1	0.999617		48382.1	0.945272
49396.2	0.992934		3536.3	0.857027		3536.3	0.857027		49396.2	0.999631		49396.2	0.94579
50431.6	0.993168		3618.75	0.85795		3618.75	0.85795		50431.6	0.999644		50431.6	0.946307
51488.7	0.993396		3703.13	0.858873		3703.13	0.858873		51488.7	0.999657		51488.7	0.946822
52567.9	0.993619		3789.47	0.859796		3789.47	0.859796		52567.9	0.999669		52567.9	0.947336
53669.8	0.993836		3877.83	0.860719		3877.83	0.860719		53669.8	0.999682		53669.8	0.947849
54794.7	0.994047		3968.25	0.861643		3968.25	0.861643		54794.7	0.999693		54794.7	0.94836
55943.3	0.994252		4060.77	0.862567		4060.77	0.862567		55943.3	0.999705		55943.3	0.94887
57115.9	0.994453		4155.46	0.863491		4155.46	0.863491		57115.9	0.999716		57115.9	0.949378
58313.1	0.994648		4252.35	0.864416		4252.35	0.864416		58313.1	0.999727		58313.1	0.949885
59535.3	0.994837		4351.5	0.865341		4351.5	0.865341		59535.3	0.999737		59535.3	0.95039
60783.2	0.995022		4452.96	0.866266		4452.96	0.866266		60783.2	0.999747		60783.2	0.950894
62057.3	0.995201		4556.79	0.867192		4556.79	0.867192		62057.3	0.999757		62057.3	0.951396
63358	0.995376		4663.03	0.868118		4663.03	0.868118		63358	0.999766		63358	0.951897
64686.1	0.995545		4771.76	0.869044		4771.76	0.869044		64686.1	0.999776		64686.1	0.952396
66041.9	0.99571		4883.02	0.869971		4883.02	0.869971		66041.9	0.999785		66041.9	0.952894
67426.2	0.995871		4996.88	0.870898		4996.88	0.870898		67426.2	0.999793		67426.2	0.95339
68839.5	0.996026		5113.39	0.871826		5113.39	0.871826		68839.5	0.999802		68839.5	0.953885
70282.4	0.996177		5232.61	0.872753		5232.61	0.872753		70282.4	0.99981		70282.4	0.954378
71755.6	0.996324		5354.62	0.873682		5354.62	0.873682		71755.6	0.999817		71755.6	0.95487
73259.7	0.996466		5479.47	0.87461		5479.47	0.87461		73259.7	0.999825		73259.7	0.95536
74795.2	0.996604		5607.23	0.87554		5607.23	0.87554		74795.2	0.999832		74795.2	0.955849
76363	0.996738		5737.98	0.876469		5737.98	0.876469		76363	0.999839		76363	0.956336
77963.6	0.996868		5871.77	0.877399		5871.77	0.877399		77963.6	0.999846		77963.6	0.956822
79597.8	0.996994		6008.68	0.878329		6008.68	0.878329		79597.8	0.999853		79597.8	0.957306
81266.2	0.997116		6148.78	0.87926		6148.78	0.87926		81266.2	0.999859		81266.2	0.957788
82969.6	0.997234		6292.15	0.880191		6292.15	0.880191		82969.6	0.999865		82969.6	0.958269
84708.7	0.997348		6438.86	0.881123		6438.86	0.881123		84708.7	0.999871		84708.7	0.958748
86484.2	0.997459		6588.99	0.882054		6588.99	0.882054		86484.2	0.999877		86484.2	0.959226
88297	0.997566		6742.62	0.882987		6742.62	0.882987		88297	0.999882		88297	0.959702
90147.8	0.997669		6899.84	0.88392		6899.84	0.88392		90147.8	0.999887		90147.8	0.960177
92037.3	0.997769		7060.72	0.884853		7060.72	0.884853		92037.3	0.999893		92037.3	0.96065
93966.5	0.997866		7225.35	0.885787		7225.35	0.885787		93966.5	0.999897		93966.5	0.961121
95936.1	0.997959		7393.82	0.886721		7393.82	0.886721		95936.1	0.999902		95936.1	0.961591
97947	0.99805		7566.22	0.887656		7566.22	0.887656		97947	0.999907		97947	0.962059
100000	0.998137		7742.64	0.888591		7742.64	0.888591		100000	0.999911		100000	0.962525
102096	0.998221		7923.17	0.889526		7923.17	0.889526		102096	0.999915		102096	0.96299
104236	0.998302		8107.91	0.890462		8107.91	0.890462		104236	0.999919		104236	0.963453
106421	0.99838		8296.96	0.891399		8296.96	0.891399		106421	0.999923		106421	0.963915
108652	0.998456		8490.42	0.892336		8490.42	0.892336		108652	0.999927		108652	0.964374
110929	0.998528		8688.38	0.893274		8688.38	0.893274		110929	0.999931		110929	0.964833
113254	0.998598		8890.97	0.894212		8890.97	0.894212		113254	0.999934		113254	0.965289
115628	0.998665		9098.27	0.89515		9098.27	0.89515		115628	0.999937		115628	0.965744
118052	0.99873		9310.41	0.89609		9310.41	0.89609		118052	0.99994		118052	0.966197
120526	0.998793		9527.5	0.897029		9527.5	0.897029		120526	0.999944		120526	0.966648
123052	0.998852		9749.65	0.897969		9749.65	0.897969		123052	0.999946		123052	0.967098
125632	0.99891		9976.98	0.89891		9976.98	0.89891		125632	0.999949		125632	0.967546
128265	0.998965		10209.6	0.899851		10209.6	0.899851		128265	0.999952		128265	0.967992
130954	0.999018		10447.7	0.900793		10447.7	0.900793		130954	0.999954		130954	0.968436
133698	0.999069		10691.3	0.901736		10691.3	0.901736		133698	0.999957		133698	0.968879
136501	0.999118		10940.5	0.902679		10940.5	0.902679		136501	0.999959		136501	0.96932
139362	0.999165		11195.6	0.903622		11195.6	0.903622		139362	0.999961		139362	0.969759
142283	0.999209		11456.7	0.904567		11456.7	0.904567		142283	0.999964		142283	0.970197
145265	0.999252		11723.8	0.905511		11723.8	0.905511		145265	0.999966		145265	0.970632
148310	0.999293		11997.2	0.906457		11997.2	0.906457		148310	0.999968		148310	0.971066
151419	0.999333		12276.9	0.907403		12276.9	0.907403		151419	0.999969		151419	0.971498
154593	0.99937		12563.2	0.90835		12563.2	0.90835		154593	0.999971		154593	0.971928
157833	0.999406		12856.1	0.909297		12856.1	0.909297		157833	0.999973		157833	0.972356
161141	0.99944		13155.9	0.910245		13155.9	0.910245		161141	0.999975		161141	0.972783
164519	0.999473		13462.6	0.911193		13462.6	0.911193		164519	0.999976		164519	0.973207
167967	0.999504		13776.5	0.912143		13776.5	0.912143		167967	0.999977		167967	0.97363
171488	0.999534		14097.7	0.913093		14097.7	0.913093		171488	0.999979		171488	0.974051
175083	0.999562		14426.4	0.914043		14426.4	0.914043		175083	0.99998		175083	0.97447
178753	0.999589		14762.8	0.914995		14762.8	0.914995		178753	0.999981		178753	0.974887
182499	0.999614		15107	0.915947		15107	0.915947		182499	0.999983		182499	0.975302
186325	0.999638		15459.3	0.9169		15459.3	0.9169		186325	0.999984		186325	0.975715
190230	0.999661		15819.7	0.917853		15819.7	0.917853		190230	0.999985		190230	0.976126
194217	0.999683		16188.6	0.918808		16188.6	0.918808		194217	0.999986		194217	0.976535
198288	0.999704		16566.1	0.919763		16566.1	0.919763		198288	0.999987		198288	0.976942
202445	0.999724		16952.3	0.920719		16952.3	0.920719		202445	0.999988		202445	0.977348
206688	0.999742		17347.6	0.921675		17347.6	0.921675		206688	0.999988		206688	0.977751
211020	0.99976		17752.1	0.922633		17752.1	0.922633		211020	0.999989		211020	0.978152
215443	0.999776		18166	0.923591		18166	0.923591		215443	0.99999		215443	0.978551
219959	0.999792		18589.6	0.92455		18589.6	0.92455		219959	0.999991		219959	0.978948
224570	0.999807		19023	0.92551		19023	0.92551		224570	0.999991		224570	0.979343
229277	0.999821		19466.6	0.926471		19466.6	0.926471		229277	0.999992		229277	0.979736
234083	0.999834		19920.5	0.927433		19920.5	0.927433		234083	0.999993		234083	0.980127
238989	0.999846		20384.9	0.928395		20384.9	0.928395		238989	0.999993		238989	0.980516
243999	0.999858		20860.2	0.929359		20860.2	0.929359		243999	0.999994		243999	0.980903
249113	0.999869		21346.6	0.930323		21346.6	0.930323		249113	0.999994		249113	0.981287
254335	0.999879		21844.4	0.931288		21844.4	0.931288		254335	0.999995		254335	0.981669
259666	0.999889		22353.7	0.932255		22353.7	0.932255		259666	0.999995		259666	0.98205
265108	0.999897		22874.9	0.933222		22874.9	0.933222		265108	0.999995		265108	0.982427
270665	0.999906		23408.3	0.93419		23408.3	0.93419		270665	0.999996		270665	0.982803
276339	0.999914		23954.1	0.93516		23954.1	0.93516		276339	0.999996		276339	0.983176
282131	0.999921		24512.6	0.93613		24512.6	0.93613		282131	0.999997		282131	0.983548
288044	0.999928		25084.2	0.937102		25084.2	0.937102		288044	0.999997		288044	0.983916
294082	0.999934		25669	0.938074		25669	0.938074		294082	0.999997		294082	0.984283
300246	0.99994		26267.5	0.939048		26267.5	0.939048		300246	0.999997		300246	0.984647
306540	0.999945		26880	0.940023		26880	0.940023		306540	0.999998		306540	0.985009
312965	0.99995		27506.8	0.940999		27506.8	0.940999		312965	0.999998		312965	0.985368
319525	0.999955		28148.1	0.941976		28148.1	0.941976		319525	0.999998		319525	0.985725
326222	0.999959		28804.4	0.942954		28804.4	0.942954		326222	0.999998		326222	0.98608
333060	0.999963		29476.1	0.943934		29476.1	0.943934		333060	0.999998		333060	0.986432
340041	0.999967		30163.3	0.944914		30163.3	0.944914		340041	0.999999		340041	0.986782
347169	0.99997		30866.6	0.945897		30866.6	0.945897		347169	0.999999		347169	0.987129
354446	0.999973		31586.4	0.94688		31586.4	0.94688		354446	0.999999		354446	0.987474
361875	0.999976		32322.8	0.947865		32322.8	0.947865		361875	0.999999		361875	0.987816
369460	0.999979		33076.5	0.948851		33076.5	0.948851		369460	0.999999		369460	0.988155
377204	0.999981		33847.7	0.949839		33847.7	0.949839		377204	0.999999		377204	0.988492
385111	0.999983		34636.9	0.950828		34636.9	0.950828		385111	0.999999		385111	0.988826
393183	0.999985		35444.6	0.951818		35444.6	0.951818		393183	0.999999		393183	0.989157
401424	0.999987		36271	0.95281		36271	0.95281		401424	0.999999		401424	0.989486
409838	0.999988		37116.7	0.953804		37116.7	0.953804		409838	0.999999		409838	0.989812
418429	0.99999		37982.2	0.954799		37982.2	0.954799		418429	1		418429	0.990135
427199	0.999991		38867.8	0.955796		38867.8	0.955796		427199	1		427199	0.990455
436154	0.999992		39774	0.956795		39774	0.956795		436154	1		436154	0.990772
445296	0.999993		40701.4	0.957796		40701.4	0.957796		445296	1		445296	0.991086
454630	0.999994		41650.4	0.958798		41650.4	0.958798		454630	1		454630	0.991398
464159	0.999995		42621.6	0.959802		42621.6	0.959802		464159	1		464159	0.991706
473888	0.999996		43615.4	0.960808		43615.4	0.960808		473888	1		473888	0.992011
483821	0.999996		44632.3	0.961816		44632.3	0.961816		483821	1		483821	0.992313
493962	0.999997		45673	0.962826		45673	0.962826		493962	1		493962	0.992612
504316	0.999997		46738	0.963839		46738	0.963839		504316	1		504316	0.992908
514887	0.999998		47827.7	0.964853		47827.7	0.964853		514887	1		514887	0.9932
525679	0.999998		48942.9	0.96587		48942.9	0.96587		525679	1		525679	0.993489
536698	0.999998		50084.1	0.966889		50084.1	0.966889		536698	1		536698	0.993775
547947	0.999999		51251.9	0.967911		51251.9	0.967911		547947	1		547947	0.994057
559433	0.999999		52446.9	0.968935		52446.9	0.968935		559433	1		559433	0.994335
571159	0.999999		53669.8	0.969962		53669.8	0.969962		571159	1		571159	0.99461
583131	0.999999		54921.2	0.970992		54921.2	0.970992		583131	1		583131	0.994881
595353	0.999999		56201.7	0.972025		56201.7	0.972025		595353	1		595353	0.995148
607832	1		57512.2	0.97306		57512.2	0.97306		607832	1		607832	0.995411
620573	1		58853.2	0.974099		58853.2	0.974099		620573	1		620573	0.995671
633580	1		60225.4	0.975141		60225.4	0.975141		633580	1		633580	0.995926
646861	1		61629.7	0.976187		61629.7	0.976187		646861	1		646861	0.996177
660419	1		63066.7	0.977237		63066.7	0.977237		660419	1		660419	0.996423
674262	1		64537.2	0.97829		64537.2	0.97829		674262	1		674262	0.996665
688395	1		66041.9	0.979347		66041.9	0.979347		688395	1		688395	0.996903
702824	1		67581.8	0.980409		67581.8	0.980409		702824	1		702824	0.997135
717556	1		69157.6	0.981476		69157.6	0.981476		717556	1		717556	0.997363
732597	1		70770.1	0.982548		70770.1	0.982548		732597	1		732597	0.997585
747952	1		72420.2	0.983625		72420.2	0.983625		747952	1		747952	0.997803
763630	1		74108.8	0.984708		74108.8	0.984708		763630	1		763630	0.998014
779636	1		75836.8	0.985797		75836.8	0.985797		779636	1		779636	0.99822
795978	1		77605	0.986893		77605	0.986893		795978	1		795978	0.998419
812662	1		79414.5	0.987997		79414.5	0.987997		812662	1		812662	0.998612
829696	1		81266.2	0.989109		81266.2	0.989109		829696	1		829696	0.998798
847087	1		83161	0.99023		83161	0.99023		847087	1		847087	0.998976
864842	1		85100.1	0.991363		85100.1	0.991363		864842	1		864842	0.999147
882970	1		87084.3	0.992508		87084.3	0.992508		882970	1		882970	0.999309
901478	1		89114.8	0.993668		89114.8	0.993668		901478	1		901478	0.999461
920373	1		91192.7	0.994846		91192.7	0.994846		920373	1		920373	0.999602
939665	1		93319	0.996047		93319	0.996047		939665	1		939665	0.999731
959361	1		95494.9	0.99728		95494.9	0.99728		959361	1		959361	0.999846
979470	1		97721.5	0.998565		97721.5	0.998565		979470	1		979470	0.99994
1000000	1		100000	1		100000	1		1000000	1		1000000	1

## Sheet: Figure4b-landscape
sigma\E	0.1	0.124715	0.155538	0.193979	0.241921	0.301711	0.376279	0.469276	0.585257	0.729903	0.910298	1.13528	1.41586	1.76579	2.2022	2.74647	3.42526	4.27181	5.32759	6.6443	8.28643	10.3344	12.8886	16.0739	20.0466	25.0011	31.1801	38.8862	48.4969	60.4829	75.4312	94.074	117.324	146.321	182.484	227.585	283.832	353.981	441.467	550.575	686.649	856.353	1068	1331.96	1661.15	2071.7	2583.72	3222.28	4018.66
3.16228	0.0224801	0.0249405	0.0270901	0.0288969	0.0305041	0.0327157	0.0356538	0.0379943	0.0403319	0.0431827	0.0470563	0.0524886	0.0599822	0.0700913	0.08338	0.100423	0.121691	0.147489	0.177886	0.212638	0.251116	0.292258	0.334532	0.376043	0.414624	0.448006	0.474022	0.490853	0.497249	0.492676	0.477422	0.452577	0.419903	0.381632	0.340213	0.298049	0.257274	0.219555	0.186046	0.15738	0.133654	0.114579	0.0996404	0.0880974	0.0791243	0.0721104	0.0662947	0.0612063	0.0566367
3.64103	0.0104103	0.0115977	0.0126199	0.0136603	0.0150294	0.0169011	0.0199914	0.0235016	0.0273326	0.0320651	0.038282	0.0465719	0.0575368	0.0717717	0.0897753	0.111952	0.138538	0.169537	0.204666	0.24331	0.284506	0.32695	0.369048	0.409002	0.444877	0.474793	0.497065	0.510349	0.513777	0.507056	0.490504	0.46503	0.432052	0.393369	0.350997	0.306987	0.26327	0.221513	0.183027	0.148706	0.11902	0.094078	0.0736694	0.057315	0.0445423	0.034629	0.0269093	0.0212503	0.0167098
4.19227	0.0108916	0.0120702	0.0134883	0.015179	0.0174155	0.020762	0.0254758	0.0313802	0.0377891	0.0453852	0.0547761	0.0665528	0.0812681	0.0994093	0.121358	0.147343	0.177399	0.211317	0.248623	0.288556	0.330077	0.371895	0.412526	0.45036	0.483766	0.511203	0.531316	0.543052	0.545763	0.539255	0.52381	0.500166	0.469467	0.433167	0.392915	0.350431	0.307386	0.265289	0.225403	0.188688	0.155784	0.127025	0.102429	0.0818384	0.0648732	0.0510768	0.0400958	0.0312015	0.0242346
4.82696	0.011418	0.0129453	0.0146566	0.0175178	0.0217203	0.0267285	0.0341634	0.0429367	0.0524272	0.0632308	0.0760271	0.0913489	0.109661	0.131331	0.156595	0.185523	0.217987	0.253642	0.2919	0.331951	0.372765	0.413133	0.451719	0.487126	0.517978	0.543	0.561105	0.571472	0.573616	0.567388	0.553035	0.531166	0.502713	0.468858	0.43096	0.390457	0.348778	0.307256	0.26706	0.229144	0.194213	0.162718	0.134883	0.110714	0.0900253	0.0726241	0.0580295	0.0460753	0.0362182
5.55774	0.0121177	0.0140876	0.0172117	0.0217034	0.027666	0.0363481	0.0467283	0.058465	0.0712629	0.0853466	0.101451	0.120063	0.14154	0.166127	0.193932	0.224899	0.258792	0.295182	0.333446	0.372775	0.412199	0.45062	0.486862	0.519728	0.548061	0.57081	0.587096	0.596265	0.59793	0.591999	0.578689	0.558505	0.532199	0.500744	0.465265	0.426967	0.387066	0.346728	0.307006	0.268802	0.232831	0.19962	0.169487	0.142573	0.118894	0.0982841	0.0805738	0.0654651	0.0526097
6.39915	0.0133586	0.0163542	0.0207169	0.0281414	0.0370246	0.0491444	0.0631821	0.0779823	0.0938127	0.111073	0.130147	0.151578	0.175628	0.202434	0.232003	0.264192	0.298697	0.335055	0.372641	0.410687	0.448305	0.484521	0.51831	0.548654	0.57458	0.595221	0.60986	0.61797	0.619246	0.613624	0.601287	0.582651	0.558344	0.529178	0.49608	0.460059	0.422152	0.383371	0.344656	0.306837	0.270607	0.236511	0.204934	0.176117	0.150148	0.12702	0.106643	0.0887932	0.0734042
7.36795	0.0150086	0.0197008	0.0277235	0.0361041	0.0507785	0.0664538	0.0833042	0.100973	0.119527	0.139447	0.161083	0.184769	0.21076	0.23911	0.26975	0.30248	0.336962	0.372725	0.409172	0.445592	0.481188	0.515103	0.546454	0.574374	0.598048	0.616756	0.62991	0.637081	0.638026	0.632699	0.621256	0.604043	0.581585	0.554547	0.523711	0.489936	0.454108	0.417094	0.379726	0.342761	0.306851	0.272533	0.240224	0.21021	0.182675	0.157681	0.135202	0.115187	0.0974752
8.48343	0.0186036	0.0264736	0.0359736	0.0509608	0.0680678	0.0871529	0.106746	0.126713	0.147575	0.169643	0.193249	0.218654	0.24599	0.275285	0.306416	0.33915	0.373137	0.40792	0.442939	0.477549	0.511042	0.542669	0.571673	0.597314	0.61891	0.63586	0.647678	0.654014	0.65467	0.649615	0.638979	0.623056	0.60228	0.577211	0.548507	0.516888	0.483112	0.447952	0.412135	0.376331	0.341152	0.307112	0.27463	0.244027	0.215523	0.18925	0.16527	0.143549	0.124017
9.76778	0.0244878	0.0352328	0.0497529	0.0681453	0.0896401	0.111035	0.132564	0.154458	0.177109	0.200828	0.225851	0.252435	0.280603	0.310341	0.341502	0.373836	0.406997	0.440549	0.473979	0.506706	0.538105	0.567525	0.594314	0.617846	0.637543	0.652903	0.663523	0.669114	0.669515	0.664703	0.654791	0.640025	0.620771	0.597501	0.570771	0.541194	0.509424	0.476118	0.441923	0.407477	0.373305	0.339898	0.307671	0.27695	0.247986	0.22095	0.195943	0.173009	0.152139
11.2466	0.0338367	0.0472963	0.0679248	0.0906684	0.113872	0.137056	0.160067	0.183432	0.207377	0.232239	0.258237	0.285528	0.314093	0.343874	0.374713	0.406356	0.438468	0.470642	0.502411	0.533256	0.562627	0.589959	0.61469	0.636286	0.65426	0.66819	0.677737	0.682664	0.682837	0.678241	0.668973	0.655242	0.637358	0.615722	0.590805	0.563136	0.533275	0.501797	0.469273	0.436246	0.403244	0.370721	0.339052	0.308574	0.279547	0.252166	0.226569	0.202835	0.180993
12.9493	0.0438557	0.0666274	0.0903915	0.115373	0.140246	0.16444	0.188583	0.212908	0.237767	0.263344	0.289917	0.317538	0.346131	0.375646	0.405904	0.436654	0.467579	0.498302	0.5284	0.557413	0.584855	0.610236	0.633072	0.652905	0.669323	0.681968	0.690557	0.694891	0.694861	0.690456	0.681761	0.668954	0.6523	0.632142	0.608884	0.58298	0.554917	0.525197	0.494324	0.462787	0.431044	0.399518	0.368629	0.338655	0.309861	0.282468	0.256627	0.232447	0.209992
14.9097	0.0644666	0.0890338	0.115729	0.14227	0.167675	0.192644	0.217446	0.242404	0.267717	0.293733	0.320552	0.348172	0.376525	0.405542	0.435036	0.464762	0.494422	0.523674	0.552133	0.579391	0.605022	0.628596	0.649697	0.667931	0.682947	0.694441	0.702175	0.705981	0.70577	0.701535	0.693349	0.681368	0.665819	0.646996	0.625249	0.600971	0.574587	0.546537	0.517267	0.487213	0.456795	0.426401	0.396382	0.367061	0.338735	0.311575	0.285755	0.261415	0.238634
17.167	0.0868777	0.115378	0.143318	0.169934	0.195722	0.221062	0.246171	0.271361	0.296949	0.323116	0.349921	0.377268	0.405182	0.433534	0.462139	0.490763	0.51913	0.546924	0.573802	0.5994	0.623341	0.645252	0.66477	0.681558	0.695313	0.705777	0.712748	0.716085	0.715713	0.71163	0.7039	0.692658	0.678102	0.660486	0.640114	0.617329	0.592502	0.566024	0.538288	0.509688	0.480601	0.451385	0.42237	0.393851	0.366085	0.339313	0.313735	0.28945	0.266565
19.766	0.114422	0.143617	0.17137	0.197957	0.223857	0.249165	0.274314	0.299575	0.325214	0.351311	0.377817	0.404757	0.432081	0.459652	0.48729	0.514775	0.541848	0.568225	0.593594	0.617632	0.640008	0.660392	0.678471	0.693951	0.706573	0.716115	0.722406	0.725326	0.724813	0.720867	0.713546	0.702968	0.689306	0.672782	0.653661	0.632245	0.60886	0.583852	0.557572	0.530373	0.502598	0.474576	0.446612	0.418985	0.391945	0.365708	0.340458	0.316355	0.293561
22.7585	0.143418	0.172186	0.199515	0.225924	0.251478	0.276636	0.301645	0.326856	0.352355	0.378141	0.404221	0.430624	0.457251	0.483966	0.510594	0.536929	0.562732	0.587744	0.611686	0.634268	0.655196	0.674183	0.690953	0.705252	0.716855	0.725573	0.731257	0.733806	0.73317	0.72935	0.722398	0.712419	0.699564	0.68403	0.666049	0.645887	0.623834	0.600195	0.575287	0.549427	0.522927	0.496088	0.469193	0.442505	0.416262	0.390674	0.365925	0.342171	0.319537
26.204	0.172593	0.200569	0.227426	0.253219	0.2784	0.303209	0.328071	0.353059	0.378224	0.403545	0.429124	0.454894	0.480753	0.506567	0.532168	0.557363	0.581935	0.605645	0.628243	0.649468	0.669063	0.686771	0.702352	0.715583	0.72627	0.734248	0.739391	0.741612	0.740869	0.737165	0.730548	0.721111	0.708988	0.694353	0.677412	0.6584	0.637575	0.615211	0.59159	0.567001	0.541726	0.516042	0.490212	0.464482	0.439077	0.414201	0.390035	0.366732	0.344426
30.1711	0.201288	0.228513	0.254498	0.279686	0.304328	0.328892	0.353445	0.378066	0.402714	0.427557	0.45255	0.477622	0.502668	0.527557	0.552133	0.576215	0.599602	0.622077	0.643414	0.663381	0.681746	0.698284	0.712783	0.725049	0.73491	0.742225	0.746885	0.748814	0.747979	0.744384	0.738073	0.729129	0.717672	0.703856	0.687865	0.669908	0.650216	0.629035	0.60662	0.58323	0.559125	0.534558	0.509772	0.484999	0.460451	0.436324	0.412792	0.390011	0.368111
34.7389	0.229315	0.25542	0.28057	0.305062	0.329366	0.353537	0.377673	0.401724	0.425907	0.450198	0.474546	0.498876	0.523085	0.547047	0.570613	0.593615	0.615869	0.637178	0.657336	0.676135	0.693368	0.708836	0.722351	0.733741	0.742858	0.749578	0.753804	0.755475	0.754562	0.75107	0.745039	0.736545	0.725695	0.712627	0.697506	0.680519	0.661873	0.64179	0.6205	0.598239	0.575244	0.551749	0.527978	0.504147	0.480457	0.457095	0.43423	0.412012	0.390574
39.9982	0.256064	0.28111	0.305462	0.329535	0.353363	0.377054	0.400572	0.424164	0.447819	0.471507	0.495171	0.518736	0.5421	0.565142	0.587724	0.609688	0.630864	0.651074	0.670131	0.687847	0.704038	0.718526	0.731143	0.74174	0.750184	0.756367	0.760207	0.761649	0.760669	0.757274	0.751502	0.74342	0.733126	0.720744	0.706421	0.690326	0.672646	0.653582	0.633342	0.612141	0.590197	0.567723	0.544929	0.522016	0.499174	0.476579	0.454394	0.432765	0.411823
46.0538	0.281338	0.305562	0.329425	0.352944	0.376212	0.399256	0.422319	0.445401	0.468486	0.491537	0.514495	0.537285	0.559808	0.581949	0.603577	0.624547	0.644702	0.663879	0.681909	0.698622	0.713852	0.727441	0.73924	0.749114	0.756949	0.762649	0.766141	0.76738	0.766344	0.763043	0.75751	0.749807	0.740024	0.72827	0.714681	0.699409	0.682623	0.664504	0.645242	0.625035	0.604082	0.582579	0.560721	0.538695	0.516681	0.494844	0.473341	0.452313	0.431887
53.0261	0.305362	0.329026	0.352284	0.375141	0.397769	0.420361	0.442928	0.465467	0.487954	0.510348	0.532591	0.554607	0.576301	0.597565	0.618276	0.638298	0.657487	0.675695	0.692767	0.70855	0.722895	0.735658	0.746708	0.755926	0.763208	0.768471	0.771652	0.772709	0.771628	0.768415	0.763105	0.755752	0.746438	0.735264	0.722351	0.707839	0.691879	0.674638	0.656289	0.637012	0.616991	0.596407	0.575442	0.554268	0.533055	0.51196	0.491131	0.470705	0.450804
61.054	0.32831	0.351361	0.373815	0.396087	0.418269	0.440381	0.462428	0.484401	0.506274	0.528005	0.549533	0.570784	0.591669	0.612085	0.631916	0.651037	0.669315	0.686614	0.702793	0.717713	0.73124	0.743246	0.753611	0.762229	0.769009	0.773876	0.776776	0.777673	0.776554	0.773427	0.768323	0.761294	0.752414	0.741774	0.729486	0.715675	0.700481	0.684056	0.666557	0.648152	0.629007	0.609291	0.589173	0.568814	0.548372	0.527996	0.507827	0.487995	0.468618
70.2973	0.349987	0.372179	0.39417	0.416008	0.437727	0.459341	0.480854	0.502251	0.523505	0.544571	0.565392	0.585895	0.605995	0.625594	0.644584	0.662851	0.68027	0.696717	0.712064	0.726184	0.738956	0.750263	0.76	0.76807	0.774393	0.778901	0.781548	0.782302	0.781152	0.778108	0.773198	0.766469	0.75799	0.747844	0.736133	0.722972	0.708489	0.692822	0.676116	0.658525	0.640202	0.621305	0.601989	0.582406	0.562702	0.54302	0.523491	0.50424	0.48538
80.94	0.370138	0.391943	0.413522	0.434919	0.456166	0.477275	0.498247	0.519065	0.539701	0.560111	0.580238	0.600013	0.619355	0.638171	0.656362	0.673819	0.69043	0.706079	0.72065	0.734027	0.7461	0.756764	0.765923	0.773492	0.779397	0.783581	0.785999	0.786625	0.785451	0.782486	0.777757	0.771307	0.7632	0.753512	0.742336	0.729778	0.715954	0.700992	0.685026	0.668196	0.650645	0.632518	0.61396	0.595113	0.576114	0.557095	0.538183	0.519495	0.501139
93.194	0.389293	0.410719	0.431886	0.452843	0.473616	0.49422	0.514651	0.534895	0.554921	0.574687	0.594139	0.613209	0.631821	0.64989	0.66732	0.684012	0.699863	0.714765	0.728612	0.741299	0.752725	0.762796	0.771424	0.778533	0.784056	0.787943	0.790154	0.790667	0.789474	0.786585	0.782026	0.775836	0.768074	0.758811	0.748131	0.736132	0.722922	0.708616	0.69334	0.677221	0.660394	0.642992	0.625149	0.606998	0.588668	0.570283	0.551962	0.533815	0.515946
107.303	0.407467	0.428523	0.449287	0.469806	0.490111	0.510213	0.530111	0.549789	0.569219	0.588358	0.607155	0.625547	0.643461	0.660816	0.677525	0.693495	0.708631	0.722833	0.736005	0.748051	0.758877	0.7684	0.776539	0.783225	0.788399	0.792016	0.794039	0.79445	0.793244	0.790428	0.786028	0.780081	0.77264	0.763771	0.753552	0.742073	0.729433	0.715739	0.701106	0.685653	0.669503	0.652781	0.635612	0.618119	0.600423	0.58264	0.564882	0.547254	0.529852
123.548	0.424679	0.445378	0.465749	0.485841	0.505686	0.525297	0.544673	0.563799	0.582648	0.60118	0.619346	0.637087	0.654333	0.67101	0.687036	0.702326	0.71679	0.730337	0.742879	0.754327	0.764598	0.773613	0.781301	0.787599	0.792453	0.795822	0.797675	0.797996	0.796779	0.794034	0.789783	0.784062	0.776921	0.768419	0.758629	0.747634	0.735524	0.722401	0.708368	0.693537	0.678022	0.661938	0.645402	0.628529	0.611432	0.59422	0.576997	0.559862	0.542906
142.253	0.440952	0.461311	0.481302	0.50098	0.520378	0.539511	0.55838	0.576971	0.595258	0.613206	0.630766	0.647884	0.664494	0.680528	0.695908	0.710556	0.724389	0.737323	0.749277	0.76017	0.769925	0.77847	0.785741	0.79168	0.79624	0.799383	0.801082	0.801321	0.800097	0.79742	0.79331	0.787801	0.780938	0.772779	0.763388	0.752843	0.741229	0.728636	0.715164	0.700914	0.685993	0.670508	0.654567	0.638277	0.621745	0.605072	0.588355	0.571688	0.555154
163.789	0.456313	0.476349	0.495979	0.515259	0.534225	0.552897	0.571276	0.589351	0.607099	0.624485	0.641466	0.657989	0.673995	0.689419	0.70419	0.718233	0.731474	0.743834	0.755239	0.765614	0.77489	0.783	0.789885	0.795494	0.799784	0.802719	0.804277	0.804443	0.803215	0.800603	0.796626	0.791315	0.784713	0.776872	0.767853	0.757728	0.746575	0.734478	0.721529	0.707823	0.693457	0.678533	0.66315	0.647409	0.631408	0.615242	0.599003	0.582777	0.566642
188.586	0.47079	0.490524	0.50981	0.528711	0.547265	0.565494	0.583403	0.600983	0.618213	0.635063	0.651491	0.66745	0.682883	0.69773	0.711925	0.7254	0.738084	0.749908	0.7608	0.770693	0.779522	0.787228	0.793757	0.799061	0.803102	0.805847	0.807276	0.807377	0.806148	0.803597	0.799745	0.79462	0.788261	0.780717	0.772046	0.762312	0.751589	0.739955	0.727494	0.714296	0.70045	0.686051	0.671191	0.655964	0.640462	0.624774	0.608983	0.593171	0.577411
217.137	0.484412	0.503866	0.52283	0.541371	0.559533	0.57734	0.5948	0.611908	0.628645	0.644983	0.660886	0.676309	0.691199	0.705501	0.719154	0.732094	0.744258	0.755578	0.765991	0.775435	0.78385	0.791181	0.797379	0.802401	0.806212	0.808782	0.810094	0.810135	0.808907	0.806416	0.802682	0.797731	0.791599	0.784333	0.775985	0.766617	0.756295	0.745093	0.733089	0.720364	0.707005	0.693096	0.678726	0.663982	0.648947	0.633706	0.618336	0.602912	0.587502
250.011	0.49721	0.516407	0.53507	0.553273	0.571064	0.588471	0.605505	0.622164	0.638433	0.654286	0.669691	0.684605	0.698983	0.712771	0.725913	0.738352	0.750026	0.760876	0.770842	0.779866	0.787895	0.794878	0.80077	0.805531	0.809129	0.811539	0.812743	0.812732	0.811505	0.809072	0.805448	0.80066	0.794742	0.787735	0.77969	0.770662	0.760714	0.749915	0.738337	0.726056	0.713151	0.699702	0.68579	0.671496	0.656899	0.642076	0.627099	0.612037	0.596952
287.862	0.509215	0.528178	0.546564	0.564452	0.581894	0.598924	0.615555	0.631789	0.647614	0.663008	0.677941	0.692377	0.70627	0.719574	0.732237	0.744204	0.75542	0.765829	0.775377	0.784011	0.79168	0.79834	0.803947	0.808467	0.811869	0.81413	0.815236	0.815177	0.813954	0.811575	0.808056	0.803421	0.797702	0.790938	0.783174	0.774465	0.764867	0.754444	0.743264	0.731396	0.718915	0.705895	0.692411	0.678538	0.66435	0.649917	0.635306	0.620581	0.605797
331.442	0.520456	0.53921	0.557342	0.574938	0.592055	0.608731	0.624983	0.640816	0.656222	0.671183	0.685672	0.699656	0.713094	0.725942	0.738154	0.749679	0.760465	0.770463	0.779621	0.78789	0.795225	0.801583	0.806926	0.811222	0.814443	0.816568	0.817583	0.817481	0.816263	0.813936	0.810516	0.806024	0.800491	0.793954	0.786454	0.778042	0.76877	0.758698	0.747889	0.736408	0.724323	0.711703	0.698618	0.685138	0.67133	0.65726	0.64299	0.628576	0.61407
381.621	0.530964	0.549533	0.567435	0.584763	0.601579	0.617924	0.633822	0.649279	0.664291	0.678845	0.692915	0.706474	0.719483	0.731904	0.743693	0.754803	0.765188	0.7748	0.783593	0.791522	0.798546	0.804624	0.809722	0.81381	0.816863	0.818862	0.819794	0.819654	0.818441	0.816164	0.812836	0.808479	0.803121	0.796795	0.789542	0.781407	0.77244	0.762696	0.752233	0.741112	0.729396	0.717149	0.704437	0.691322	0.677869	0.664135	0.65018	0.636053	0.621801
439.397	0.540769	0.559177	0.576874	0.593957	0.610496	0.626535	0.642101	0.657207	0.67185	0.686021	0.699699	0.712858	0.725466	0.737486	0.748878	0.7596	0.769609	0.778861	0.787314	0.794926	0.801659	0.807476	0.812346	0.816242	0.819139	0.821022	0.821878	0.821703	0.820497	0.818267	0.815026	0.810796	0.805601	0.799473	0.79245	0.784574	0.775891	0.766453	0.756313	0.745528	0.734156	0.722257	0.70989	0.697116	0.68399	0.670569	0.656903	0.64304	0.62902
505.92	0.5499	0.568172	0.585687	0.60255	0.618835	0.634591	0.649851	0.664628	0.678928	0.692741	0.706052	0.718837	0.731068	0.742712	0.753733	0.764091	0.773749	0.782664	0.7908	0.798116	0.804579	0.810154	0.814812	0.818528	0.821282	0.823057	0.823844	0.823637	0.822437	0.820252	0.817094	0.812982	0.80794	0.801998	0.795189	0.787555	0.779137	0.769984	0.760145	0.749672	0.738621	0.727045	0.715	0.702541	0.689719	0.676586	0.663187	0.649564	0.635753
582.514	0.558385	0.576544	0.593902	0.610568	0.626623	0.64212	0.657097	0.671571	0.68555	0.699029	0.711997	0.724433	0.736312	0.747604	0.758278	0.768297	0.777626	0.786228	0.794067	0.801108	0.807318	0.812667	0.817129	0.820679	0.8233	0.824976	0.825698	0.825462	0.82427	0.822128	0.819047	0.815046	0.810147	0.804377	0.79777	0.790361	0.782191	0.773303	0.763744	0.753562	0.742808	0.731533	0.719786	0.707618	0.695077	0.682208	0.669053	0.655649	0.642025
670.704	0.56625	0.584321	0.601545	0.618038	0.633886	0.649148	0.663865	0.678059	0.691741	0.70491	0.717558	0.729668	0.741219	0.752184	0.762533	0.772235	0.781258	0.789567	0.797129	0.803913	0.809889	0.815028	0.819307	0.822703	0.8252	0.826784	0.827447	0.827186	0.826001	0.823899	0.820891	0.816994	0.812229	0.806621	0.800201	0.793002	0.785062	0.776421	0.767123	0.757212	0.746734	0.735737	0.724266	0.712367	0.700084	0.687457	0.674524	0.661316	0.64786
772.245	0.573523	0.591529	0.608642	0.624986	0.64065	0.6557	0.670179	0.684116	0.697524	0.710406	0.722757	0.734565	0.745809	0.756468	0.766516	0.775922	0.784659	0.792695	0.8	0.806545	0.812302	0.817246	0.821355	0.824608	0.82699	0.82849	0.829098	0.828813	0.827636	0.825572	0.822633	0.818833	0.814193	0.808736	0.80249	0.795487	0.787761	0.779351	0.770295	0.760635	0.750413	0.739673	0.728457	0.716806	0.704759	0.692353	0.679621	0.666589	0.653278
889.159	0.580227	0.598192	0.615218	0.631434	0.646937	0.661797	0.676062	0.689764	0.70292	0.715537	0.727614	0.73914	0.750101	0.760476	0.770242	0.779373	0.787844	0.795626	0.802691	0.809013	0.814567	0.81933	0.823281	0.826401	0.828677	0.830098	0.830656	0.83035	0.82918	0.827152	0.824277	0.820569	0.816045	0.810729	0.804646	0.797825	0.790299	0.782102	0.77327	0.763843	0.753858	0.743356	0.732374	0.72095	0.709119	0.696914	0.684361	0.671485	0.6583
1023.77	0.586388	0.604334	0.621294	0.637406	0.65277	0.667462	0.681534	0.695023	0.707949	0.720323	0.732147	0.743413	0.75411	0.764221	0.773726	0.782602	0.790826	0.798371	0.805213	0.811328	0.816694	0.821288	0.825091	0.828088	0.830266	0.831614	0.832126	0.831801	0.830638	0.828645	0.82583	0.822206	0.817792	0.812607	0.806675	0.800024	0.792683	0.784684	0.77606	0.766848	0.757082	0.746798	0.736031	0.724815	0.71318	0.701155	0.688763	0.676022	0.662945
1178.77	0.592028	0.609977	0.626894	0.642922	0.65817	0.672715	0.686616	0.699913	0.71263	0.724782	0.736373	0.7474	0.757853	0.76772	0.776983	0.785622	0.793615	0.800941	0.807576	0.813499	0.818689	0.823126	0.826794	0.829677	0.831763	0.833044	0.833513	0.83317	0.832015	0.830054	0.827295	0.823751	0.819438	0.814375	0.808584	0.80209	0.79492	0.787105	0.778674	0.76966	0.760095	0.750012	0.739442	0.728414	0.716956	0.705092	0.692842	0.680218	0.667229
1357.23	0.597169	0.615142	0.632037	0.648004	0.663155	0.677575	0.691326	0.704451	0.71698	0.728929	0.740308	0.751115	0.761344	0.770986	0.780025	0.788444	0.796224	0.803346	0.809789	0.815534	0.820561	0.824853	0.828394	0.831171	0.833173	0.834391	0.834822	0.834462	0.833315	0.831384	0.828677	0.825207	0.820989	0.816039	0.810378	0.80403	0.79702	0.789374	0.78112	0.772289	0.762909	0.753009	0.742617	0.73176	0.720461	0.70874	0.696612	0.684088	0.671168
1562.71	0.601831	0.619849	0.636744	0.65267	0.667745	0.68206	0.695681	0.708654	0.721014	0.732781	0.743966	0.754572	0.764596	0.77403	0.782863	0.791079	0.798662	0.805596	0.811861	0.81744	0.822316	0.826473	0.829897	0.832576	0.834499	0.835661	0.836055	0.835681	0.83454	0.832638	0.82998	0.826579	0.822448	0.817603	0.812064	0.80585	0.798987	0.791497	0.783407	0.774743	0.765532	0.755799	0.745569	0.734865	0.723707	0.712111	0.700089	0.687645	0.674778
1799.29	0.606033	0.624118	0.641032	0.656937	0.671958	0.686187	0.699697	0.712539	0.724749	0.736352	0.747362	0.757785	0.767621	0.776865	0.785508	0.793537	0.800939	0.807698	0.813798	0.819224	0.823961	0.827993	0.831309	0.833897	0.835748	0.836856	0.837217	0.83683	0.835696	0.833819	0.831207	0.82787	0.82382	0.819073	0.813645	0.807556	0.800827	0.793481	0.785541	0.77703	0.767972	0.758391	0.748307	0.737739	0.726706	0.715217	0.703283	0.690903	0.67807
2071.7	0.609793	0.627965	0.644919	0.660823	0.675808	0.689972	0.70339	0.716119	0.728198	0.739655	0.750508	0.760765	0.770431	0.779501	0.787969	0.795827	0.803061	0.80966	0.815608	0.820893	0.8255	0.829417	0.832633	0.835137	0.836921	0.837981	0.838311	0.837911	0.836784	0.834932	0.832362	0.829084	0.825109	0.820451	0.815127	0.809152	0.802548	0.795333	0.787529	0.779158	0.770239	0.760794	0.75084	0.740393	0.729467	0.71807	0.706206	0.693873	0.681058
2385.34	0.613128	0.631407	0.64842	0.664343	0.679311	0.693428	0.706774	0.719407	0.731373	0.742702	0.753415	0.763524	0.773035	0.781947	0.790257	0.797957	0.805038	0.811489	0.817298	0.822452	0.82694	0.830751	0.833874	0.836301	0.838023	0.839037	0.839339	0.838929	0.837807	0.835978	0.833447	0.830224	0.826318	0.821743	0.816513	0.810643	0.804152	0.797058	0.789378	0.781133	0.77234	0.763015	0.753176	0.742835	0.732	0.720679	0.70887	0.696566	0.683753
2746.47	0.616054	0.634459	0.651551	0.667512	0.682482	0.69657	0.709861	0.722417	0.734287	0.745506	0.756095	0.766072	0.775443	0.784213	0.792378	0.799935	0.806876	0.813192	0.818872	0.823907	0.828286	0.831998	0.835036	0.837391	0.839057	0.840029	0.840305	0.839885	0.838768	0.83696	0.834465	0.831292	0.82745	0.82295	0.817807	0.812034	0.805646	0.79866	0.791093	0.782961	0.77428	0.765063	0.755324	0.745073	0.734315	0.723053	0.711283	0.698993	0.686166
3162.28	0.618585	0.637136	0.654326	0.670343	0.685333	0.699411	0.712664	0.725161	0.736952	0.748075	0.758558	0.768417	0.777665	0.786306	0.794342	0.801769	0.808582	0.814774	0.820337	0.825262	0.82954	0.833163	0.836122	0.838412	0.840025	0.840959	0.841211	0.840781	0.839669	0.83788	0.835418	0.832291	0.828507	0.824077	0.819013	0.813327	0.807033	0.800146	0.792679	0.784648	0.776066	0.766943	0.757291	0.747115	0.736419	0.725201	0.713454	0.701163	0.688304
[truncated: 1 more columns]

## Sheet: Figure4c-landscape
sigma\E	1	1.20679	1.45635	1.75751	2.12095	2.55955	3.08884	3.72759	4.49843	5.42868	6.55129	7.90604	9.54095	11.514	13.895	16.7683	20.2359	24.4205	29.4705	35.5648	42.9193	51.7947	62.5055	75.4312	91.0298	109.854	132.571	159.986	193.07	232.995	281.177	339.322	409.492	494.171	596.362	719.686	868.511	1048.11	1264.86	1526.42	1842.07	2223	2682.7	3237.46	3906.94	4714.87	5689.87	6866.49	8286.43
3.16228	0.0367631	0.0449293	0.0653118	0.085178	0.117565	0.153468	0.19692	0.245294	0.30033	0.362466	0.431744	0.507992	0.590477	0.677979	0.768843	0.86102	0.952144	1.03969	1.12105	1.19374	1.25555	1.30464	1.33968	1.35987	1.36502	1.35548	1.33215	1.29633	1.24963	1.19384	1.13083	1.06241	0.990317	0.916111	0.841181	0.766736	0.693825	0.623359	0.556162	0.492901	0.434188	0.38053	0.332339	0.289843	0.253067	0.221902	0.196108	0.175232	0.158616
3.64103	0.0397455	0.0637513	0.0865716	0.12208	0.16281	0.209258	0.259818	0.315257	0.375919	0.442426	0.514812	0.592467	0.674657	0.760269	0.847864	0.935681	1.02174	1.1039	1.18001	1.248	1.30599	1.3524	1.38605	1.40619	1.41253	1.40519	1.38475	1.35209	1.30839	1.25505	1.19359	1.12558	1.05263	0.976305	0.898076	0.819338	0.741368	0.665317	0.592198	0.522876	0.458059	0.398304	0.34398	0.295282	0.25225	0.214764	0.1826	0.155343	0.13249
4.19227	0.0630432	0.0879724	0.125105	0.169917	0.218962	0.272122	0.328546	0.389031	0.453961	0.523573	0.597841	0.676098	0.757478	0.840943	0.925193	1.00871	1.08981	1.16672	1.23764	1.30089	1.35492	1.39845	1.43046	1.45031	1.45767	1.45261	1.43547	1.40693	1.3679	1.31948	1.26294	1.1996	1.13089	1.05819	0.982876	0.90627	0.829602	0.754004	0.680486	0.609935	0.543093	0.480555	0.422767	0.370014	0.322433	0.280029	0.242645	0.210015	0.181782
4.82696	0.08793	0.125276	0.173995	0.225007	0.280626	0.337878	0.398262	0.461752	0.529154	0.600215	0.674801	0.752246	0.831721	0.912242	0.992648	1.07162	1.14774	1.21951	1.28545	1.34415	1.39436	1.43499	1.46519	1.4844	1.49232	1.48892	1.47446	1.44943	1.41454	1.3707	1.31894	1.2604	1.1963	1.12786	1.05633	0.982912	0.908758	0.834945	0.762454	0.692154	0.624796	0.560998	0.501243	0.445875	0.395104	0.349006	0.307537	0.270543	0.237792
5.55774	0.122502	0.175249	0.227633	0.285768	0.343772	0.404154	0.46634	0.531822	0.599979	0.671422	0.745201	0.820946	0.897798	0.974898	1.05122	1.1256	1.19685	1.26369	1.3249	1.37931	1.42585	1.46365	1.49197	1.51033	1.51843	1.51624	1.50393	1.48188	1.45065	1.41097	1.36371	1.30984	1.2504	1.18647	1.11915	1.04953	0.978661	0.907544	0.837098	0.768152	0.701445	0.637594	0.577102	0.52035	0.467601	0.418997	0.374573	0.334263	0.297917
6.39915	0.17381	0.226939	0.28789	0.346648	0.407195	0.46841	0.532078	0.597812	0.666301	0.736799	0.809125	0.882508	0.956316	1.02974	1.10188	1.17175	1.23831	1.30048	1.35725	1.40762	1.45071	1.48578	1.51221	1.52958	1.53763	1.53631	1.52573	1.50619	1.47816	1.44222	1.39912	1.34966	1.29474	1.23532	1.17235	1.1068	1.03964	0.97176	0.904022	0.837206	0.772009	0.709035	0.648784	0.591654	0.537946	0.487852	0.441469	0.398813	0.359811
7.36795	0.223223	0.287245	0.346823	0.407771	0.468244	0.530331	0.593983	0.65981	0.72744	0.796598	0.866782	0.937411	1.00792	1.07757	1.14557	1.21106	1.27315	1.33094	1.38355	1.43016	1.47002	1.5025	1.52708	1.5434	1.55123	1.55052	1.54134	1.52394	1.49869	1.46609	1.42676	1.38139	1.33076	1.27569	1.21702	1.15561	1.09232	1.02796	0.963319	0.899116	0.836005	0.774563	0.715283	0.658568	0.604736	0.554008	0.506527	0.462369	0.421532
8.48343	0.284005	0.344515	0.406176	0.466161	0.526898	0.588779	0.652231	0.717334	0.783627	0.850884	0.918517	0.986196	1.05327	1.11915	1.18311	1.24441	1.30229	1.35596	1.40471	1.44783	1.48468	1.51473	1.53754	1.5528	1.5603	1.56001	1.55197	1.53638	1.51356	1.48393	1.448	1.40638	1.35973	1.30876	1.25422	1.19686	1.13744	1.0767	1.01534	0.954028	0.893368	0.833902	0.776106	0.720379	0.667047	0.61636	0.568496	0.52357	0.481618
9.76778	0.340416	0.402634	0.462406	0.522017	0.582433	0.643775	0.706671	0.770394	0.834997	0.899872	0.964826	1.02936	1.093	1.15516	1.21523	1.27256	1.32648	1.37634	1.42151	1.4614	1.49546	1.52325	1.54438	1.55859	1.56571	1.56569	1.55858	1.54454	1.52384	1.49684	1.46396	1.42574	1.38275	1.3356	1.28494	1.23145	1.1758	1.11863	1.0606	1.00229	0.944282	0.887068	0.831101	0.776772	0.724406	0.674267	0.626557	0.581421	0.538953
11.2466	0.397319	0.457165	0.515868	0.575115	0.634591	0.695587	0.757018	0.819235	0.881581	0.943975	1.00606	1.06745	1.12768	1.18623	1.24259	1.29618	1.34642	1.39273	1.4346	1.47151	1.50301	1.52869	1.54825	1.56145	1.56815	1.56831	1.56197	1.54925	1.5304	1.50571	1.47557	1.44042	1.40075	1.35712	1.31008	1.26022	1.20815	1.15444	1.09967	1.04438	0.989098	0.934279	0.880353	0.827693	0.776621	0.727406	0.680264	0.635363	0.592825
12.9493	0.450586	0.508586	0.566954	0.624787	0.684173	0.743574	0.803665	0.86371	0.923726	0.983488	1.04267	1.10093	1.15782	1.21294	1.26579	1.31587	1.36266	1.4057	1.44454	1.47872	1.50785	1.53159	1.54969	1.56193	1.5682	1.56846	1.56275	1.55117	1.53394	1.5113	1.48359	1.45119	1.41454	1.37411	1.3304	1.28392	1.23521	1.18478	1.13315	1.08082	1.02825	0.975881	0.924104	0.873279	0.823717	0.775687	0.729414	0.685079	0.642825
14.9097	0.500277	0.558047	0.614439	0.672491	0.730108	0.788319	0.846285	0.904111	0.961696	1.01876	1.07506	1.13024	1.18395	1.23579	1.28533	1.33211	1.37571	1.41575	1.4518	1.48347	1.51043	1.53239	1.54913	1.56047	1.56631	1.56662	1.56142	1.55083	1.535	1.51418	1.48863	1.45871	1.42478	1.38726	1.34658	1.30322	1.25763	1.21028	1.16164	1.11214	1.06222	1.01228	0.96269	0.913782	0.86586	0.819187	0.77399	0.730459	0.68875
17.167	0.548475	0.603929	0.660584	0.716645	0.773206	0.829307	0.885131	0.940694	0.995757	1.05016	1.10361	1.15582	1.20649	1.25523	1.30163	1.34535	1.38602	1.4233	1.45678	1.48615	1.51113	1.53145	1.54694	1.55743	1.56285	1.56316	1.5584	1.54865	1.53406	1.51483	1.49121	1.46349	1.43201	1.39712	1.35922	1.31871	1.276	1.23152	1.18567	1.13887	1.09149	1.04392	0.996493	0.949525	0.903305	0.85809	0.814104	0.77154	0.73056
19.766	0.593058	0.648483	0.703198	0.758323	0.81276	0.866764	0.920463	0.973649	1.02624	1.07799	1.12868	1.17807	1.22584	1.27162	1.31511	1.356	1.39399	1.4287	1.45983	1.4871	1.51025	1.52907	1.5434	1.5531	1.55811	1.5584	1.55399	1.54497	1.53147	1.51365	1.49174	1.466	1.43671	1.4042	1.36881	1.3309	1.29084	1.24901	1.20577	1.16149	1.11654	1.07124	1.02591	0.980865	0.936362	0.892651	0.849951	0.808456	0.76833
22.7585	0.636213	0.689861	0.743661	0.796619	0.848977	0.900967	0.952407	1.00328	1.05338	1.10257	1.15064	1.19732	1.24231	1.28533	1.32611	1.36443	1.39991	1.43227	1.46124	1.48657	1.50805	1.5255	1.53876	1.54772	1.55234	1.55257	1.54846	1.54007	1.52751	1.51095	1.49056	1.46658	1.43926	1.40889	1.37578	1.34024	1.3026	1.2632	1.22238	1.18047	1.13779	1.09465	1.05135	1.00817	0.965358	0.923157	0.881777	0.841407	0.80221
26.204	0.676563	0.729206	0.780856	0.83173	0.88216	0.931984	0.981239	1.02978	1.07749	1.12423	1.16977	1.21384	1.25622	1.29667	1.33501	1.3709	1.40406	1.43426	1.46124	1.4848	1.50475	1.52093	1.5332	1.54149	1.54572	1.54589	1.54202	1.53417	1.52245	1.50698	1.48794	1.46553	1.43998	1.41155	1.38049	1.3471	1.31167	1.27451	1.23592	1.19621	1.15565	1.11455	1.07318	1.03179	0.990628	0.949914	0.909853	0.870627	0.832398
30.1711	0.714946	0.76544	0.81498	0.863991	0.912328	0.960074	1.00713	1.05341	1.09885	1.14322	1.18631	1.22792	1.26787	1.30601	1.34202	1.37565	1.40668	1.43488	1.46004	1.48198	1.50052	1.51553	1.5269	1.53454	1.53841	1.5385	1.53483	1.52745	1.51645	1.50196	1.48412	1.46312	1.43915	1.41245	1.38325	1.35182	1.31841	1.2833	1.24676	1.20907	1.1705	1.13131	1.09176	1.05208	1.0125	0.973225	0.934458	0.896371	0.859119
34.7389	0.75034	0.798685	0.846406	0.893377	0.939722	0.985379	1.0303	1.07446	1.11767	1.15974	1.20051	1.23983	1.2776	1.31352	1.34736	1.37891	1.40797	1.43433	1.45782	1.47826	1.49551	1.50944	1.51997	1.52702	1.53054	1.53053	1.52702	1.52004	1.50968	1.49605	1.47928	1.45954	1.43699	1.41186	1.38434	1.35467	1.3231	1.28986	1.25521	1.2194	1.18267	1.14526	1.10741	1.06934	1.03127	0.993383	0.95587	0.918895	0.882609
39.9982	0.782806	0.829351	0.875071	0.920117	0.964465	1.0081	1.05103	1.0931	1.13414	1.17402	1.21263	1.24991	1.28557	1.31941	1.35124	1.38086	1.40809	1.43276	1.4547	1.47377	1.48983	1.50277	1.51252	1.51901	1.5222	1.52209	1.5187	1.51207	1.50227	1.4894	1.47359	1.45496	1.4337	1.40997	1.38397	1.35591	1.32601	1.29448	1.26156	1.22747	1.19244	1.1567	1.12044	1.08389	1.04724	1.01067	0.974353	0.938452	0.903104
46.0538	0.812771	0.857347	0.901191	0.94432	0.986748	1.0285	1.06946	1.10948	1.14845	1.1863	1.223	1.25828	1.29196	1.32387	1.35382	1.38166	1.4072	1.43031	1.45082	1.46862	1.48358	1.49561	1.50463	1.5106	1.51348	1.51326	1.50996	1.50363	1.49432	1.48213	1.46716	1.44954	1.42942	1.40696	1.38234	1.35573	1.32735	1.29739	1.26605	1.23355	1.2001	1.16588	1.13111	1.09598	1.06066	1.02534	0.99016	0.955283	0.920837
53.0261	0.84014	0.882875	0.92487	0.966164	1.0068	1.04669	1.08571	1.12376	1.16082	1.1969	1.23172	1.26512	1.29694	1.32704	1.35526	1.38143	1.40542	1.42708	1.44627	1.4629	1.47684	1.48803	1.49638	1.50186	1.50443	1.5041	1.50087	1.49479	1.48592	1.47432	1.46011	1.44339	1.4243	1.40299	1.3796	1.35432	1.32732	1.29879	1.2689	1.23786	1.20585	1.17306	1.13967	1.10585	1.07179	1.03763	1.00352	0.969616	0.936026
61.054	0.865097	0.906042	0.946279	0.985866	1.02474	1.06277	1.09993	1.1362	1.17161	1.2059	1.23893	1.27056	1.30065	1.32907	1.35567	1.3803	1.40285	1.42316	1.44115	1.45669	1.46969	1.48009	1.48782	1.49284	1.49512	1.49467	1.49149	1.48563	1.47713	1.46607	1.45253	1.43662	1.41845	1.39817	1.37591	1.35183	1.32609	1.29886	1.2703	1.24059	1.20992	1.17843	1.14632	1.11373	1.08083	1.04776	1.01466	0.981663	0.948878
70.2973	0.887756	0.927013	0.965615	1.00352	1.04062	1.0769	1.11239	1.14711	1.18083	1.21342	1.24477	1.27475	1.30323	1.33008	1.35517	1.37838	1.39958	1.41865	1.43551	1.45004	1.46218	1.47184	1.47899	1.48358	1.48558	1.48501	1.48186	1.47618	1.46801	1.45742	1.44448	1.4293	1.41197	1.39262	1.37138	1.34839	1.32379	1.29774	1.2704	1.24192	1.21247	1.1822	1.15126	1.11981	1.08798	1.05593	1.02377	0.991618	0.959585
80.94	0.908283	0.945967	0.982968	1.01916	1.0546	1.08933	1.12337	1.15649	1.18861	1.2196	1.24938	1.2778	1.30477	1.33016	1.35385	1.37573	1.39568	1.41361	1.42942	1.44302	1.45435	1.46333	1.46993	1.47411	1.47585	1.47515	1.47203	1.4665	1.45862	1.44845	1.43605	1.42151	1.40493	1.38643	1.36611	1.3441	1.32055	1.29559	1.26936	1.242	1.21367	1.18451	1.15466	1.12425	1.09343	1.06231	1.03102	0.999659	0.968325
93.194	0.926835	0.962992	0.998327	1.03296	1.06698	1.10033	1.13285	1.16446	1.19506	1.22456	1.25285	1.27983	1.30539	1.32941	1.3518	1.37244	1.39124	1.4081	1.42293	1.43567	1.44624	1.45459	1.46068	1.46447	1.46596	1.46513	1.46201	1.45661	1.44899	1.43918	1.42726	1.41331	1.39741	1.37967	1.36018	1.33908	1.31647	1.2925	1.26728	1.24096	1.21366	1.18551	1.15666	1.12722	1.09732	1.06707	1.03658	1.00595	0.975258
107.303	0.943503	0.978026	1.0119	1.04524	1.07794	1.10986	1.14095	1.17113	1.20031	1.2284	1.25531	1.28093	1.30516	1.32791	1.34908	1.36857	1.38629	1.40215	1.41608	1.42801	1.43788	1.44564	1.45125	1.45468	1.45592	1.45497	1.45184	1.44655	1.43914	1.42967	1.41818	1.40475	1.38946	1.3724	1.35368	1.33339	1.31165	1.28858	1.26429	1.2389	1.21255	1.18534	1.15741	1.12886	1.0998	1.07035	1.0406	1.01063	0.980532
123.548	0.958165	0.991341	1.02405	1.05611	1.08746	1.11803	1.14777	1.1766	1.20444	1.23121	1.25681	1.28116	1.30416	1.32572	1.34576	1.36417	1.38089	1.39582	1.40891	1.42009	1.4293	1.4365	1.44166	1.44475	1.44575	1.44468	1.44153	1.43633	1.42912	1.41993	1.40882	1.39587	1.38113	1.3647	1.34666	1.32712	1.30616	1.28391	1.26047	1.23594	1.21045	1.1841	1.15701	1.12927	1.101	1.07227	1.0432	1.01384	0.98428
142.253	0.971208	1.00332	1.03478	1.06557	1.09565	1.12495	1.15341	1.18097	1.20755	1.23308	1.25746	1.28062	1.30246	1.32291	1.34188	1.35929	1.37507	1.38914	1.40144	1.41192	1.42052	1.4272	1.43193	1.4347	1.43548	1.43428	1.4311	1.42598	1.41893	1.41	1.39924	1.3867	1.37246	1.3566	1.33918	1.32031	1.30007	1.27857	1.2559	1.23216	1.20746	1.1819	1.15557	1.12858	1.10101	1.07296	1.0445	1.0157	0.986622
163.789	0.982939	1.01386	1.04413	1.07372	1.10259	1.13069	1.15795	1.18432	1.20971	1.23407	1.25731	1.27934	1.30011	1.31952	1.3375	1.35397	1.36888	1.38214	1.39371	1.40353	1.41155	1.41775	1.42208	1.42454	1.4251	1.42378	1.42057	1.4155	1.40859	1.39989	1.38943	1.37728	1.36349	1.34814	1.33129	1.31303	1.29344	1.27262	1.25065	1.22763	1.20365	1.17881	1.15318	1.12687	1.09995	1.07251	1.04461	1.01631	0.987668
188.586	0.993233	1.02303	1.05218	1.08064	1.10837	1.13534	1.16147	1.18671	1.21099	1.23425	1.25641	1.27741	1.29716	1.31559	1.33265	1.34825	1.36233	1.37484	1.38572	1.39493	1.40242	1.40815	1.41211	1.41427	1.41463	1.41318	1.40993	1.40491	1.39813	1.38962	1.37944	1.36763	1.35424	1.33935	1.32301	1.30531	1.28632	1.26612	1.24479	1.22242	1.1991	1.17491	1.14992	1.12423	1.0979	1.07101	1.04361	1.01577	0.987514
217.137	1.00218	1.03092	1.05901	1.0864	1.11307	1.13897	1.16403	1.18822	1.21145	1.23368	1.25484	1.27485	1.29365	1.31118	1.32736	1.34214	1.35546	1.36727	1.37751	1.38614	1.39312	1.39843	1.40203	1.40391	1.40407	1.4025	1.39921	1.39421	1.38754	1.37921	1.36927	1.35777	1.34475	1.33027	1.3144	1.2972	1.27874	1.2591	1.23836	1.21659	1.19386	1.17026	1.14586	1.12073	1.09494	1.06854	1.0416	1.01416	0.986247
250.011	1.00985	1.03761	1.06469	1.09109	1.11675	1.14164	1.16571	1.1889	1.21115	1.23241	1.25262	1.27171	1.28962	1.3063	1.32167	1.33569	1.34829	1.35944	1.36907	1.37716	1.38367	1.38857	1.39184	1.39346	1.39342	1.39173	1.38839	1.38342	1.37683	1.36866	1.35894	1.34771	1.33501	1.32091	1.30546	1.28872	1.27075	1.25163	1.23141	1.21018	1.188	1.16494	1.14106	1.11644	1.09113	1.06518	1.03864	1.01156	0.983946
287.862	1.01633	1.04315	1.0693	1.09476	1.11948	1.14342	1.16654	1.1888	1.21013	1.23049	1.24981	1.26804	1.28511	1.30099	1.3156	1.3289	1.34083	1.35136	1.36043	1.36802	1.37408	1.3786	1.38155	1.38291	1.38269	1.38088	1.37749	1.37253	1.36601	1.35798	1.34845	1.33746	1.32507	1.3113	1.29623	1.2799	1.26238	1.24372	1.22398	1.20324	1.18155	1.15898	1.13558	1.11141	1.08653	1.06098	1.03481	1.00803	0.980678
331.442	1.02168	1.04763	1.0729	1.09747	1.1213	1.14435	1.16659	1.18797	1.20844	1.22794	1.24643	1.26385	1.28015	1.29527	1.30917	1.3218	1.33311	1.34305	1.35159	1.3587	1.36435	1.3685	1.37115	1.37228	1.37188	1.36995	1.3665	1.36154	1.35509	1.34717	1.33781	1.32705	1.31491	1.30146	1.28673	1.27077	1.25364	1.2354	1.2161	1.1958	1.17456	1.15242	1.12946	1.1057	1.08121	1.05601	1.03015	1.00364	0.976506
381.621	1.02595	1.05108	1.07553	1.09927	1.12227	1.14449	1.1659	1.18645	1.20611	1.22481	1.24252	1.25918	1.27475	1.28917	1.30241	1.3144	1.32512	1.33452	1.34257	1.34923	1.35448	1.35829	1.36065	1.36155	1.36098	1.35894	1.35543	1.35047	1.34407	1.33625	1.32703	1.31646	1.30456	1.29138	1.27696	1.26134	1.24458	1.22671	1.20781	1.1879	1.16706	1.14532	1.12273	1.09934	1.07519	1.0503	1.02471	0.998438	0.971484
439.397	1.0292	1.05357	1.07725	1.10021	1.12243	1.14387	1.1645	1.18429	1.20318	1.22113	1.23811	1.25406	1.26894	1.28271	1.29531	1.30672	1.31688	1.32577	1.33335	1.33959	1.34447	1.34796	1.35005	1.35073	1.35	1.34784	1.34427	1.3393	1.33293	1.3252	1.31612	1.30572	1.29403	1.28109	1.26695	1.25163	1.23519	1.21767	1.19911	1.17956	1.15908	1.13769	1.11544	1.09238	1.06852	1.04391	1.01855	0.99247	0.965658
505.92	1.03148	1.05515	1.0781	1.10034	1.12182	1.14253	1.16244	1.1815	1.19967	1.21693	1.23322	1.24851	1.26274	1.27589	1.28791	1.29876	1.30841	1.31682	1.32396	1.3298	1.33433	1.33752	1.33935	1.33982	1.33892	1.33666	1.33302	1.32803	1.32169	1.31403	1.30506	1.29481	1.28331	1.27059	1.25669	1.24165	1.22549	1.20828	1.19004	1.17081	1.15064	1.12957	1.10762	1.08484	1.06125	1.03686	1.0117	0.985774	0.95907
582.514	1.03284	1.05584	1.07813	1.09968	1.12049	1.14051	1.15974	1.17812	1.19563	1.21222	1.22787	1.24254	1.25617	1.26874	1.28021	1.29054	1.2997	1.30766	1.31438	1.31985	1.32405	1.32695	1.32854	1.32881	1.32776	1.32538	1.32168	1.31666	1.31035	1.30274	1.29387	1.28375	1.27242	1.25989	1.24621	1.2314	1.21551	1.19856	1.1806	1.16166	1.14177	1.12097	1.09929	1.07676	1.05339	1.0292	1.0042	0.978386	0.951755
670.704	1.03332	1.05571	1.07737	1.09829	1.11845	1.13784	1.15643	1.17417	1.19106	1.20704	1.22209	1.23616	1.24923	1.26126	1.27221	1.28206	1.29076	1.29829	1.30463	1.30975	1.31363	1.31626	1.31761	1.31769	1.31649	1.31401	1.31024	1.30519	1.29889	1.29133	1.28254	1.27253	1.26134	1.24899	1.2355	1.2209	1.20524	1.18853	1.17082	1.15213	1.13249	1.11193	1.09047	1.06815	1.04496	1.02093	0.996059	0.970334	0.943742
772.245	1.03295	1.05477	1.07584	1.09618	1.11575	1.13454	1.15253	1.16969	1.18599	1.20139	1.21588	1.22941	1.24195	1.25347	1.26393	1.27332	1.28159	1.28873	1.2947	1.29949	1.30307	1.30544	1.30657	1.30647	1.30512	1.30253	1.29869	1.29361	1.28731	1.27979	1.27106	1.26116	1.25009	1.23788	1.22456	1.21016	1.19469	1.17819	1.1607	1.14222	1.1228	1.10244	1.08118	1.05903	1.036	1.0121	0.987315	0.961641	0.935057
889.159	1.03177	1.05305	1.0736	1.09338	1.1124	1.13064	1.14807	1.16468	1.18043	1.1953	1.20926	1.22227	1.23432	1.24536	1.25537	1.26433	1.2722	1.27896	1.28459	1.28906	1.29237	1.29449	1.29541	1.29513	1.29364	1.29094	1.28703	1.28192	1.27561	1.26811	1.25944	1.24962	1.23865	1.22658	1.2134	1.19916	1.18387	1.16756	1.15024	1.13196	1.11271	1.09254	1.07144	1.04943	1.02652	1.00271	0.977982	0.952328	0.925717
1023.77	1.0298	1.0506	1.07065	1.08993	1.10843	1.12616	1.14307	1.15916	1.1744	1.18877	1.20224	1.21477	1.22635	1.23695	1.24654	1.25509	1.26258	1.26899	1.27429	1.27847	1.28151	1.2834	1.28412	1.28367	1.28204	1.27924	1.27526	1.2701	1.26378	1.25629	1.24767	1.23791	1.22704	1.21507	1.20202	1.18791	1.17277	1.15662	1.13946	1.12134	1.10225	1.08221	1.06125	1.03935	1.01653	0.992773	0.968074	0.942407	0.915738
1178.77	1.02707	1.04743	1.06702	1.08583	1.10386	1.12111	1.13754	1.15315	1.16792	1.18182	1.19482	1.20691	1.21806	1.22824	1.23743	1.2456	1.25274	1.25881	1.26381	1.26771	1.2705	1.27216	1.27269	1.27208	1.27032	1.26741	1.26335	1.25815	1.25181	1.24433	1.23574	1.22603	1.21523	1.20335	1.19041	1.17642	1.16141	1.14538	1.12836	1.11036	1.0914	1.07148	1.05061	1.0288	1.00603	0.982306	0.9576	0.931888	0.905128
1357.23	1.02361	1.04356	1.06273	1.08111	1.09871	1.11551	1.1315	1.14667	1.16099	1.17445	1.18703	1.1987	1.20944	1.21923	1.22805	1.23586	1.24266	1.24843	1.25313	1.25677	1.25932	1.26077	1.26112	1.26035	1.25846	1.25545	1.25131	1.24606	1.23969	1.23221	1.22364	1.21397	1.20323	1.19142	1.17857	1.16467	1.14976	1.13384	1.11693	1.09904	1.08017	1.06034	1.03954	1.01778	0.995039	0.97131	0.946566	0.920775	0.89389
1562.71	1.01943	1.03901	1.05779	1.07578	1.09298	1.10937	1.12495	1.1397	1.15362	1.16668	1.17885	1.19014	1.2005	1.20992	1.21839	1.22587	1.23236	1.23783	1.24226	1.24565	1.24797	1.24922	1.24939	1.24847	1.24645	1.24334	1.23913	1.23382	1.22742	1.21993	1.21136	1.20172	1.19102	1.17927	1.16648	1.15267	1.13784	1.122	1.10518	1.08736	1.06857	1.04879	1.02804	1.00629	0.983549	0.959785	0.934971	0.909067	0.882022
1799.29	1.01454	1.0338	1.05223	1.06986	1.08669	1.10271	1.11791	1.13228	1.14582	1.15849	1.1703	1.18122	1.19123	1.20031	1.20845	1.21562	1.22181	1.22701	1.23118	1.23433	1.23644	1.2375	1.2375	1.23643	1.23429	1.23107	1.22678	1.22142	1.21498	1.20747	1.1989	1.18928	1.17861	1.1669	1.15416	1.1404	1.12563	1.10986	1.09309	1.07533	1.05657	1.03683	1.01609	0.994338	0.97156	0.947729	0.92281	0.896758	0.869513
2071.7	1.00897	1.02793	1.04605	1.06336	1.07985	1.09552	1.11037	1.1244	1.13758	1.14991	1.16138	1.17196	1.18164	1.1904	1.19823	1.20511	1.21103	1.21596	1.21989	1.22282	1.22472	1.2256	1.22543	1.22422	1.22196	1.21864	1.21427	1.20884	1.20236	1.19482	1.18624	1.17662	1.16597	1.15428	1.14157	1.12785	1.11312	1.09739	1.08066	1.06293	1.04419	1.02445	1.0037	0.981906	0.959061	0.93513	0.910072	0.883833	0.856346
2385.34	1.00272	1.02142	1.03926	1.05627	1.07246	1.08782	1.10235	1.11605	1.12891	1.14092	1.15207	1.16234	1.17171	1.18018	1.18773	1.19433	1.19999	1.20467	1.20838	1.21109	1.2128	1.2135	1.21318	1.21183	1.20945	1.20603	1.20157	1.19608	1.18955	1.18198	1.17338	1.16375	1.15309	1.14141	1.12872	1.11502	1.10031	1.0846	1.06788	1.05015	1.03141	1.01165	0.990845	0.968986	0.946041	0.921974	0.896738	0.87027	0.842493
2746.47	0.995797	1.01426	1.03186	1.04861	1.06452	1.0796	1.09385	1.10725	1.11982	1.13153	1.14238	1.15236	1.16145	1.16965	1.17692	1.18327	1.18868	1.19314	1.19663	1.19915	1.20067	1.2012	1.20073	1.19924	1.19674	1.19322	1.18868	1.18312	1.17653	1.16892	1.16028	1.15063	1.13997	1.12828	1.11559	1.10189	1.08718	1.07147	1.05474	1.03699	1.01821	0.998395	0.97752	0.955559	0.93248	0.908239	0.882781	0.856035	0.82791
3162.28	0.988197	1.00647	1.02385	1.04037	1.05604	1.07087	1.08485	1.09799	1.11029	1.12173	1.13231	1.14202	1.15085	1.15879	1.16582	1.17193	1.17711	1.18135	1.18464	1.18696	1.18831	1.18868	1.18806	1.18644	1.18383	1.18021	1.17558	1.16994	1.16329	1.15562	1.14695	1.13727	1.12658	1.11487	1.10216	1.08845	1.07372	1.05797	1.04121	1.02342	1.00458	0.984681	0.963699	0.941602	0.91835	0.893892	0.868163	0.84108	0.812535
[truncated: 1 more columns]

## Sheet: Figure4d-landscape
sigma\E	1	1.20679	1.45635	1.75751	2.12095	2.55955	3.08884	3.72759	4.49843	5.42868	6.55129	7.90604	9.54095	11.514	13.895	16.7683	20.2359	24.4205	29.4705	35.5648	42.9193	51.7947	62.5055	75.4312	91.0298	109.854	132.571	159.986	193.07	232.995	281.177	339.322	409.492	494.171	596.362	719.686	868.511	1048.11	1264.86	1526.42	1842.07	2223	2682.7	3237.46	3906.94	4714.87	5689.87	6866.49	8286.43
3.16228	0.072929	0.0833517	0.100709	0.116748	0.141318	0.167608	0.199601	0.234186	0.272997	0.316812	0.365924	0.420761	0.481331	0.547245	0.617709	0.69152	0.767099	0.842572	0.915844	0.984736	1.04712	1.10103	1.1448	1.17714	1.19717	1.20452	1.19923	1.1818	1.15308	1.11419	1.06648	1.01141	0.950506	0.885327	0.817415	0.748265	0.679309	0.611875	0.547167	0.486174	0.429699	0.378313	0.33236	0.291918	0.256819	0.226758	0.201347	0.180075	0.162325
3.64103	0.0407454	0.0543009	0.0678307	0.0921297	0.121241	0.156305	0.195063	0.237352	0.283988	0.335713	0.392963	0.455292	0.522414	0.593703	0.668226	0.744746	0.821776	0.897631	0.970497	1.03851	1.09986	1.15286	1.19609	1.22841	1.24907	1.25769	1.25429	1.23922	1.21313	1.17693	1.13173	1.07877	1.01939	0.954991	0.886985	0.816783	0.745751	0.675179	0.606257	0.540038	0.477408	0.419075	0.365536	0.317085	0.273825	0.235681	0.202448	0.173758	0.149163
4.19227	0.0523824	0.0669548	0.0922112	0.124791	0.162361	0.204432	0.248719	0.296369	0.347973	0.403932	0.464564	0.529437	0.597996	0.669562	0.743227	0.817854	0.89212	0.96456	1.03363	1.09777	1.15547	1.20535	1.24621	1.27711	1.29737	1.30662	1.3048	1.29212	1.26906	1.23636	1.1949	1.14576	1.09011	1.0292	0.964314	0.89675	0.82777	0.758576	0.690283	0.623886	0.560242	0.500051	0.443851	0.392009	0.344729	0.302066	0.263928	0.230112	0.200328
4.82696	0.0653964	0.0903982	0.126242	0.165599	0.210769	0.256797	0.305337	0.356735	0.411826	0.470621	0.533218	0.599096	0.667752	0.738484	0.810398	0.882465	0.953517	1.02228	1.08745	1.1477	1.20176	1.24849	1.28688	1.31613	1.33565	1.34511	1.34439	1.33365	1.31326	1.2838	1.246	1.20078	1.14914	1.09218	1.03105	0.966899	0.90087	0.834061	0.767497	0.702109	0.63871	0.57799	0.520499	0.466647	0.416704	0.370808	0.328984	0.291146	0.257135
5.55774	0.0866106	0.12572	0.166136	0.214351	0.261958	0.311331	0.362471	0.416789	0.473828	0.534523	0.597898	0.663774	0.731564	0.800649	0.870218	0.939311	1.0069	1.07188	1.13314	1.18955	1.24005	1.28367	1.31958	1.34707	1.36567	1.37505	1.37512	1.36597	1.3479	1.32138	1.28703	1.24561	1.19798	1.14511	1.08799	1.02763	0.96506	0.901261	0.837165	0.773628	0.711417	0.651193	0.593505	0.538785	0.487347	0.439397	0.395035	0.354269	0.317026
6.39915	0.123297	0.163996	0.215404	0.264521	0.314752	0.365804	0.419311	0.474954	0.533739	0.594868	0.658214	0.723241	0.789531	0.856447	0.923257	0.989131	1.05315	1.11435	1.17177	1.22446	1.27152	1.31214	1.34561	1.37134	1.38891	1.39805	1.39867	1.39084	1.37478	1.3509	1.31971	1.28186	1.2381	1.18922	1.13611	1.07967	1.02077	0.960314	0.899128	0.837998	0.777633	0.71866	0.66161	0.606924	0.554944	0.505919	0.460007	0.417287	0.37777
7.36795	0.159525	0.214092	0.264731	0.315918	0.366985	0.419781	0.474248	0.531274	0.590459	0.651459	0.713955	0.777559	0.84188	0.906285	0.970124	1.03265	1.09308	1.15056	1.20428	1.25342	1.29722	1.33498	1.3661	1.39011	1.40662	1.41542	1.41642	1.40967	1.39537	1.37383	1.34551	1.31095	1.27078	1.2257	1.17647	1.12386	1.06867	1.01168	0.953622	0.89522	0.837122	0.779914	0.724108	0.67014	0.618362	0.569051	0.522405	0.478559	0.437582
8.48343	0.210529	0.262766	0.315078	0.366304	0.418502	0.471998	0.527436	0.584931	0.643823	0.704012	0.765098	0.826934	0.888926	0.950623	1.01137	1.07055	1.12744	1.18134	1.23153	1.27731	1.31802	1.35309	1.38201	1.40436	1.41983	1.42822	1.42947	1.42362	1.41083	1.39137	1.36561	1.33403	1.29716	1.25562	1.21004	1.16111	1.10952	1.05596	1.0011	0.945579	0.889989	0.834876	0.780725	0.72796	0.676937	0.627947	0.581218	0.53692	0.495163
9.76778	0.259079	0.312425	0.363983	0.415703	0.468442	0.522454	0.578508	0.635526	0.693638	0.752436	0.811896	0.871567	0.93108	0.989924	1.04756	1.10344	1.15693	1.2074	1.25425	1.29687	1.33471	1.36727	1.39412	1.4149	1.42935	1.43732	1.43872	1.43361	1.42212	1.40448	1.38101	1.35211	1.31824	1.27993	1.23773	1.19225	1.14409	1.09385	1.04214	0.989525	0.93655	0.883717	0.831482	0.780252	0.730377	0.682155	0.635832	0.5916	0.549608
11.2466	0.30811	0.360196	0.411559	0.463761	0.516495	0.571351	0.626722	0.682986	0.739705	0.796952	0.85442	0.911792	0.968687	1.02464	1.07923	1.1319	1.18213	1.22937	1.27308	1.31276	1.34793	1.37816	1.40308	1.42239	1.43588	1.44339	1.44488	1.44038	1.43001	1.41396	1.39251	1.366	1.33483	1.29946	1.26036	1.21808	1.17312	1.12603	1.07735	1.02759	0.977242	0.926767	0.876594	0.827106	0.778645	0.731509	0.68595	0.642178	0.600361
12.9493	0.355082	0.406206	0.458091	0.509684	0.563579	0.61752	0.672155	0.727	0.78221	0.837617	0.892938	0.947906	1.00212	1.05526	1.10685	1.15645	1.20359	1.24778	1.28858	1.32553	1.35822	1.38629	1.40943	1.42737	1.43993	1.447	1.44851	1.44451	1.4351	1.42043	1.40076	1.37638	1.34763	1.31491	1.27864	1.23928	1.19729	1.15316	1.10735	1.06034	1.01256	0.964445	0.916391	0.868759	0.821877	0.776039	0.731496	0.688467	0.647134
14.9097	0.399752	0.451543	0.502116	0.555278	0.607994	0.661211	0.714382	0.767731	0.821233	0.874617	0.92772	0.980202	1.0318	1.08216	1.13087	1.17756	1.22178	1.26313	1.30121	1.33563	1.36604	1.39212	1.4136	1.43027	1.44196	1.44858	1.45007	1.44648	1.43788	1.42443	1.40632	1.38382	1.35723	1.32689	1.29318	1.25648	1.21723	1.17583	1.13272	1.08831	1.04301	0.997205	0.951267	0.905534	0.860321	0.815908	0.772547	0.730458	0.689829
17.167	0.444209	0.4943	0.546513	0.598197	0.650193	0.70188	0.753543	0.805297	0.856874	0.908202	0.958987	1.00903	1.05807	1.10573	1.15172	1.19563	1.23712	1.27582	1.31138	1.34346	1.37176	1.396	1.41596	1.43145	1.44232	1.44849	1.44993	1.44666	1.43876	1.42635	1.40962	1.38879	1.36412	1.33592	1.3045	1.27023	1.23347	1.1946	1.154	1.11203	1.06909	1.02551	0.981639	0.937799	0.894284	0.851363	0.809283	0.768259	0.728484
19.766	0.485972	0.537341	0.588171	0.639129	0.68951	0.739654	0.789816	0.839719	0.889376	0.938532	0.987038	1.03473	1.08124	1.12635	1.16973	1.21103	1.24996	1.2862	1.31942	1.34934	1.37569	1.39825	1.4168	1.43118	1.44128	1.44702	1.44837	1.44536	1.43805	1.42655	1.41103	1.39167	1.36871	1.34242	1.31308	1.281	1.24651	1.20996	1.17167	1.13199	1.09126	1.0498	1.00792	0.965934	0.924106	0.882697	0.841944	0.802058	0.76323
22.7585	0.527811	0.578014	0.628037	0.677275	0.726059	0.774778	0.823143	0.87124	0.918847	0.965862	1.0122	1.05752	1.10166	1.14432	1.18521	1.22408	1.26063	1.29456	1.32562	1.35355	1.37811	1.3991	1.41635	1.42971	1.43908	1.4444	1.44564	1.44283	1.43602	1.42531	1.41084	1.39278	1.37134	1.34676	1.31928	1.28919	1.25677	1.22233	1.18618	1.14862	1.10996	1.07049	1.03052	0.990314	0.950132	0.91022	0.870803	0.832087	0.794255
26.204	0.5677	0.616931	0.665176	0.712746	0.760163	0.807121	0.853769	0.899919	0.945506	0.990513	1.03464	1.07773	1.11958	1.1599	1.19848	1.23506	1.26937	1.30118	1.33023	1.35631	1.37922	1.39877	1.41481	1.42722	1.43591	1.44082	1.44193	1.43927	1.43287	1.42285	1.4093	1.3924	1.37231	1.34925	1.32345	1.29514	1.2646	1.2321	1.1979	1.1623	1.12557	1.08798	1.04981	1.0113	0.972701	0.934247	0.896148	0.858601	0.821783
30.1711	0.605824	0.653209	0.6997	0.745945	0.791622	0.836932	0.881717	0.925949	0.969673	1.0126	1.05464	1.09559	1.13523	1.17337	1.20977	1.24419	1.27643	1.30626	1.33345	1.35783	1.37921	1.39743	1.41235	1.42387	1.43191	1.43643	1.4374	1.43484	1.4288	1.41936	1.40663	1.39074	1.37185	1.35016	1.32586	1.29917	1.27033	1.23959	1.20719	1.17339	1.13845	1.10261	1.06612	1.02922	0.992135	0.955082	0.918263	0.881863	0.846051
34.7389	0.641368	0.686904	0.732097	0.77661	0.820686	0.864202	0.907158	0.949654	0.991421	1.03239	1.07242	1.1113	1.14888	1.18493	1.21928	1.2517	1.282	1.30999	1.33547	1.35827	1.37823	1.39521	1.40909	1.41979	1.42722	1.43135	1.43216	1.42968	1.42393	1.415	1.40298	1.38799	1.37018	1.3497	1.32675	1.30153	1.27423	1.24509	1.21434	1.1822	1.1489	1.11469	1.07977	1.04439	1.00873	0.973014	0.937422	0.902132	0.867303
39.9982	0.674353	0.718588	0.762047	0.804989	0.847327	0.889088	0.930416	0.971061	1.01098	1.05008	1.08815	1.12508	1.16069	1.19479	1.2272	1.25775	1.28625	1.31253	1.33641	1.35775	1.3764	1.39224	1.40516	1.41507	1.42193	1.42569	1.42634	1.4239	1.4184	1.40991	1.39851	1.38431	1.36745	1.34807	1.32634	1.30243	1.27653	1.24886	1.2196	1.18898	1.15721	1.1245	1.09105	1.05708	1.02277	0.988312	0.953887	0.919657	0.885773
46.0538	0.70539	0.747893	0.789795	0.831042	0.87169	0.911915	0.951484	0.990388	1.02855	1.0658	1.10203	1.1371	1.17084	1.2031	1.23371	1.26251	1.28933	1.31402	1.33642	1.3564	1.37384	1.38861	1.40063	1.40982	1.41613	1.41954	1.42002	1.41759	1.41229	1.40418	1.39333	1.37984	1.36382	1.34542	1.32478	1.30206	1.27744	1.25109	1.22321	1.19399	1.16362	1.13229	1.1002	1.06754	1.03449	1.00122	0.967898	0.934673	0.901688
53.0261	0.734108	0.775054	0.815293	0.85491	0.894097	0.932642	0.970568	1.00781	1.04423	1.07974	1.11421	1.14752	1.1795	1.21003	1.23895	1.26611	1.29137	1.31458	1.3356	1.35432	1.37062	1.3844	1.39558	1.4041	1.4099	1.41296	1.41326	1.41084	1.4057	1.39791	1.38754	1.37467	1.35942	1.34189	1.32224	1.30059	1.27712	1.25198	1.22536	1.19741	1.16833	1.13828	1.10745	1.07601	1.04413	1.01197	0.979677	0.947397	0.91526
61.054	0.760717	0.800027	0.838692	0.876904	0.914483	0.951474	0.987826	1.02342	1.0582	1.09204	1.12484	1.15647	1.1868	1.21571	1.24304	1.26868	1.29247	1.3143	1.33405	1.35159	1.36684	1.37969	1.39009	1.39797	1.40328	1.40601	1.40614	1.40369	1.39869	1.39118	1.38123	1.36892	1.35434	1.3376	1.31883	1.29816	1.27573	1.25169	1.22621	1.19943	1.17153	1.14266	1.113	1.08269	1.05189	1.02076	0.989429	0.958031	0.926687
70.2973	0.785185	0.822974	0.860277	0.896945	0.933051	0.968545	1.00334	1.03737	1.07057	1.10282	1.13404	1.16409	1.19287	1.22025	1.2461	1.2703	1.29273	1.31328	1.33183	1.34828	1.36254	1.37454	1.3842	1.39148	1.39633	1.39874	1.39869	1.39621	1.39131	1.38404	1.37446	1.36264	1.34867	1.33264	1.31467	1.29488	1.27339	1.25036	1.22592	1.20021	1.17339	1.14561	1.11701	1.08774	1.05795	1.02777	0.997336	0.966758	0.936151
80.94	0.807693	0.84415	0.879966	0.915239	0.949912	0.983924	1.01723	1.04977	1.08146	1.11222	1.14193	1.1705	1.19781	1.22375	1.24821	1.27108	1.29224	1.31158	1.32902	1.34445	1.3578	1.36899	1.37796	1.38467	1.38909	1.39119	1.39097	1.38844	1.38362	1.37656	1.3673	1.35591	1.34248	1.32709	1.30984	1.29084	1.27022	1.2481	1.22461	1.19988	1.17405	1.14726	1.11965	1.09134	1.06248	1.03318	1.00356	0.973744	0.943818
93.194	0.828454	0.863476	0.897971	0.931866	0.965129	0.997729	1.02962	1.06074	1.091	1.12033	1.14862	1.17579	1.20172	1.22632	1.24947	1.27109	1.29105	1.30928	1.32567	1.34015	1.35264	1.36308	1.37141	1.37759	1.38159	1.3834	1.383	1.38041	1.37566	1.36877	1.35979	1.3488	1.33584	1.32102	1.30443	1.28615	1.26631	1.24502	1.22239	1.19855	1.17363	1.14775	1.12104	1.09362	1.06561	1.03712	1.00826	0.97914	0.949839
107.303	0.8474	0.881174	0.914339	0.946887	0.978805	1.01006	1.04061	1.07037	1.09928	1.12726	1.15421	1.18006	1.20469	1.22802	1.24995	1.27039	1.28924	1.30642	1.32184	1.33543	1.34712	1.35685	1.36458	1.37026	1.37387	1.37539	1.37482	1.37217	1.36745	1.36071	1.35198	1.34133	1.32881	1.3145	1.29849	1.28087	1.26174	1.2412	1.21936	1.19634	1.17225	1.1472	1.12132	1.0947	1.06747	1.03973	1.01157	0.983081	0.95435
123.548	0.864771	0.897257	0.929128	0.960398	0.991045	1.02102	1.05029	1.07876	1.10639	1.13309	1.15878	1.18338	1.20679	1.22894	1.24972	1.26906	1.28686	1.30306	1.31757	1.33032	1.34126	1.35033	1.35749	1.3627	1.36593	1.36718	1.36644	1.36372	1.35903	1.35242	1.34391	1.33355	1.32142	1.30758	1.2921	1.27507	1.25658	1.23672	1.21561	1.19333	1.16999	1.14571	1.12058	1.0947	1.06819	1.04112	1.01359	0.985689	0.957475
142.253	0.88053	0.911773	0.942436	0.972501	1.00194	1.0307	1.05875	1.08601	1.11242	1.13791	1.16241	1.18583	1.20809	1.22912	1.24883	1.26713	1.28396	1.29924	1.31289	1.32487	1.3351	1.34355	1.35017	1.35493	1.35781	1.3588	1.35789	1.35509	1.35042	1.34391	1.33559	1.32551	1.31372	1.30029	1.28529	1.26879	1.25089	1.23165	1.21119	1.18959	1.16694	1.14335	1.11891	1.09371	1.06785	1.0414	1.01445	0.987073	0.959325
163.789	0.894736	0.924838	0.954359	0.98328	1.01157	1.03918	1.06607	1.09217	1.11744	1.14179	1.16516	1.18747	1.20866	1.22863	1.24733	1.26466	1.28057	1.29499	1.30785	1.31909	1.32866	1.33653	1.34264	1.34698	1.34953	1.35026	1.34918	1.34631	1.34164	1.33521	1.32705	1.31721	1.30573	1.29268	1.27811	1.26209	1.24472	1.22605	1.20618	1.18519	1.16318	1.14022	1.11641	1.09182	1.06655	1.04066	1.01424	0.98733	0.959999
188.586	0.907514	0.936538	0.964978	0.992813	1.02001	1.04653	1.07232	1.09734	1.12151	1.14479	1.1671	1.18837	1.20853	1.22752	1.24526	1.26169	1.27674	1.29035	1.30245	1.31301	1.32196	1.32928	1.33492	1.33886	1.34108	1.34157	1.34034	1.33737	1.3327	1.32634	1.31832	1.30869	1.29749	1.28477	1.27059	1.25501	1.23811	1.21996	1.20063	1.1802	1.15875	1.13637	1.11313	1.0891	1.06436	1.03899	1.01303	0.986547	0.959587
217.137	0.918945	0.94695	0.974367	1.00117	1.02734	1.05282	1.07758	1.10156	1.12471	1.14697	1.16827	1.18856	1.20777	1.22583	1.24268	1.25825	1.27249	1.28534	1.29674	1.30665	1.31502	1.32182	1.32701	1.33057	1.33249	1.33275	1.33135	1.3283	1.32362	1.31731	1.30942	1.29997	1.28901	1.27659	1.26276	1.24757	1.23111	1.21342	1.19458	1.17466	1.15373	1.13187	1.10914	1.08562	1.06136	1.03644	1.01091	0.984802	0.958168
250.011	0.929101	0.956143	0.982592	1.00842	1.03361	1.05812	1.08189	1.1049	1.12708	1.14838	1.16874	1.1881	1.20641	1.2236	1.23961	1.25438	1.26786	1.27999	1.29073	1.30003	1.30786	1.31417	1.31893	1.32214	1.32376	1.3238	1.32224	1.31911	1.3144	1.30813	1.30034	1.29106	1.28031	1.26816	1.25464	1.23981	1.22374	1.20647	1.18807	1.16861	1.14815	1.12676	1.1045	1.08143	1.05761	1.0331	1.00793	0.982163	0.955812
287.862	0.938048	0.964183	0.989718	1.01463	1.03889	1.06247	1.08533	1.10741	1.12867	1.14907	1.16854	1.18703	1.20449	1.22086	1.23608	1.25009	1.26286	1.27432	1.28444	1.29317	1.30048	1.30633	1.31069	1.31356	1.3149	1.31472	1.31302	1.30979	1.30505	1.29881	1.29111	1.28197	1.27142	1.2595	1.24626	1.23175	1.21603	1.19914	1.18114	1.16209	1.14205	1.12109	1.09924	1.07658	1.05316	1.029	1.00417	0.978691	0.952583
331.442	0.945848	0.971128	0.995802	1.01985	1.04324	1.06594	1.08792	1.10914	1.12954	1.14908	1.16772	1.18539	1.20205	1.21764	1.23211	1.24542	1.25752	1.26835	1.27788	1.28607	1.29289	1.29831	1.30229	1.30484	1.30592	1.30553	1.30367	1.30035	1.29558	1.28936	1.28173	1.27271	1.26233	1.25062	1.23764	1.22341	1.208	1.19145	1.17381	1.15514	1.13548	1.11489	1.09343	1.07113	1.04805	1.02422	0.999672	0.97444	0.948537
381.621	0.952558	0.977035	1.0009	1.02412	1.04669	1.06857	1.08973	1.11013	1.12972	1.14846	1.1663	1.1832	1.1991	1.21397	1.22775	1.24039	1.25185	1.26209	1.27107	1.27876	1.28511	1.29012	1.29375	1.29598	1.29681	1.29622	1.29422	1.2908	1.28599	1.27978	1.27221	1.26329	1.25306	1.24154	1.22878	1.21481	1.19968	1.18343	1.16611	1.14777	1.12846	1.10821	1.08708	1.0651	1.04232	1.01877	0.994478	0.969457	0.943721
439.397	0.958231	0.981954	1.00505	1.02751	1.04931	1.07041	1.09079	1.11041	1.12924	1.14722	1.16432	1.18049	1.19569	1.20987	1.22299	1.235	1.24587	1.25555	1.26402	1.27122	1.27715	1.28176	1.28505	1.28699	1.28758	1.2868	1.28465	1.28114	1.27628	1.27008	1.26255	1.25372	1.24361	1.23226	1.2197	1.20595	1.19107	1.1751	1.15807	1.14002	1.12101	1.10106	1.08023	1.05854	1.03602	1.01271	0.988629	0.963784	0.93818
505.92	0.962916	0.985931	1.00831	1.03005	1.05112	1.07149	1.09114	1.11004	1.12814	1.14541	1.16181	1.1773	1.19183	1.20537	1.21787	1.22929	1.2396	1.24876	1.25673	1.26348	1.269	1.27325	1.27621	1.27787	1.27823	1.27726	1.27497	1.27137	1.26646	1.26025	1.25275	1.244	1.234	1.22279	1.2104	1.19686	1.1822	1.16647	1.14969	1.13191	1.11316	1.09348	1.0729	1.05146	1.02917	1.00607	0.982162	0.957456	0.931951
582.514	0.966657	0.989011	1.01072	1.03178	1.05216	1.07185	1.09082	1.10903	1.12645	1.14305	1.1588	1.17364	1.18755	1.20048	1.21239	1.22326	1.23304	1.2417	1.24921	1.25554	1.26067	1.26457	1.26723	1.26863	1.26875	1.26761	1.26519	1.26149	1.25652	1.25029	1.24282	1.23412	1.22422	1.21313	1.20089	1.18753	1.17307	1.15754	1.14099	1.12344	1.10493	1.08548	1.06513	1.0439	1.0218	0.998871	0.975104	0.950505	0.925066
670.704	0.969496	0.991232	1.01232	1.03274	1.05248	1.07152	1.08984	1.10741	1.1242	1.14017	1.1553	1.16953	1.18285	1.19521	1.20658	1.21692	1.22621	1.2344	1.24147	1.2474	1.25216	1.25573	1.2581	1.25924	1.25916	1.25784	1.25528	1.25149	1.24646	1.24021	1.23276	1.2241	1.21428	1.2033	1.19119	1.17797	1.16368	1.14834	1.13198	1.11464	1.09633	1.07708	1.05692	1.03587	1.01394	0.991139	0.967481	0.942956	0.917552
772.245	0.97147	0.99263	1.01313	1.03295	1.0521	1.07054	1.08825	1.10522	1.12141	1.13679	1.15133	1.165	1.17776	1.18959	1.20044	1.21029	1.2191	1.22686	1.23352	1.23907	1.24348	1.24674	1.24883	1.24973	1.24944	1.24795	1.24526	1.24137	1.23628	1.23001	1.22255	1.21393	1.20417	1.19328	1.18128	1.16819	1.15405	1.13887	1.12268	1.10551	1.08737	1.06829	1.04829	1.02739	1.00558	0.982895	0.959314	0.934833	0.909432
889.159	0.972615	0.99324	1.01319	1.03246	1.05104	1.06892	1.08607	1.10247	1.1181	1.13292	1.14692	1.16005	1.17229	1.18361	1.19398	1.20336	1.21174	1.21908	1.22535	1.23054	1.23463	1.23759	1.23941	1.24008	1.23959	1.23794	1.23512	1.23113	1.22598	1.21967	1.21221	1.20361	1.19389	1.18307	1.17117	1.15819	1.14417	1.12913	1.11308	1.09605	1.07806	1.05913	1.03926	1.01847	0.996768	0.974154	0.95062	0.926152	0.900725
1023.77	0.972961	0.99309	1.01253	1.03129	1.04935	1.06669	1.08331	1.09918	1.11429	1.12859	1.14207	1.1547	1.16645	1.1773	1.18721	1.19616	1.20412	1.21106	1.21697	1.22182	1.22559	1.22827	1.22984	1.23029	1.22961	1.2278	1.22485	1.22076	1.21554	1.20919	1.20172	1.19313	1.18345	1.17269	1.16085	1.14797	1.13405	1.11912	1.1032	1.08629	1.06842	1.04959	1.02983	1.00913	0.987497	0.964928	0.941411	0.916927	0.891444
1178.77	0.972537	0.992208	1.01118	1.02946	1.04703	1.06388	1.08	1.09538	1.10999	1.1238	1.1368	1.14896	1.16026	1.17065	1.18014	1.18867	1.19624	1.20281	1.20838	1.2129	1.21638	1.21879	1.22012	1.22036	1.2195	1.21753	1.21445	1.21026	1.20497	1.19857	1.19108	1.1825	1.17284	1.16211	1.15034	1.13753	1.1237	1.10885	1.09302	1.07621	1.05843	1.03969	1.02001	0.999369	0.977779	0.955227	0.931699	0.907168	0.8816
1357.23	0.971369	0.990618	1.00916	1.02699	1.0441	1.0605	1.07616	1.09107	1.10522	1.11858	1.13113	1.14285	1.15371	1.16369	1.17276	1.18091	1.18811	1.19433	1.19957	1.20379	1.20699	1.20914	1.21024	1.21027	1.20923	1.20711	1.20391	1.19963	1.19426	1.18781	1.18028	1.17169	1.16205	1.15135	1.13962	1.12686	1.11309	1.09832	1.08256	1.06582	1.04811	1.02944	1.0098	0.989195	0.967619	0.945057	0.921487	0.896882	0.871198
1562.71	0.969478	0.98834	1.00648	1.0239	1.04059	1.05656	1.0718	1.08628	1.09999	1.11293	1.12505	1.13635	1.14681	1.1564	1.16509	1.17288	1.17972	1.18562	1.19055	1.19448	1.19741	1.19932	1.2002	1.20004	1.19882	1.19655	1.19323	1.18884	1.18339	1.17689	1.16933	1.16072	1.15107	1.14039	1.12868	1.11596	1.10224	1.08752	1.07181	1.05512	1.03746	1.01882	0.999206	0.978609	0.957019	0.934418	0.91078	0.886069	0.86024
1799.29	0.966885	0.985394	1.00317	1.02021	1.03651	1.05209	1.06692	1.081	1.09432	1.10685	1.11858	1.1295	1.13957	1.14879	1.15713	1.16457	1.17109	1.17667	1.1813	1.18496	1.18764	1.18932	1.18999	1.18963	1.18825	1.18584	1.18239	1.1779	1.17237	1.1658	1.1582	1.14957	1.1399	1.12922	1.11753	1.10483	1.09114	1.07645	1.06077	1.04411	1.02647	1.00784	0.988225	0.96761	0.945979	0.923311	0.899574	0.874728	0.848721
2071.7	0.963606	0.981796	0.999232	1.01593	1.03188	1.04709	1.06155	1.07526	1.0882	1.10036	1.11173	1.12228	1.132	1.14087	1.14887	1.15598	1.1622	1.16749	1.17184	1.17524	1.17768	1.17913	1.17959	1.17906	1.17752	1.17496	1.17139	1.1668	1.16118	1.15455	1.14689	1.13822	1.12854	1.11785	1.10615	1.09346	1.07977	1.06509	1.04943	1.03277	1.01513	0.996494	0.976852	0.956192	0.934493	0.911729	0.887863	0.862851	0.836632
2385.34	0.959654	0.977557	0.99469	1.01107	1.02669	1.04157	1.05569	1.06905	1.08165	1.09346	1.10448	1.11469	1.12408	1.13263	1.14031	1.14712	1.15304	1.15806	1.16215	1.1653	1.16751	1.16875	1.16902	1.16831	1.16661	1.16391	1.16022	1.15552	1.14982	1.14311	1.13539	1.12668	1.11696	1.10625	1.09454	1.08183	1.06814	1.05345	1.03778	1.02111	1.00345	0.984772	0.965079	0.944347	0.922553	0.899663	0.875638	0.850424	0.823957
2746.47	0.95504	0.972687	0.989548	1.00564	1.02097	1.03553	1.04934	1.06239	1.07466	1.08616	1.09686	1.10675	1.11583	1.12407	1.13146	1.13798	1.14363	1.14838	1.15222	1.15514	1.15712	1.15816	1.15825	1.15736	1.15551	1.15268	1.14886	1.14405	1.13826	1.13147	1.1237	1.11493	1.10517	1.09441	1.08267	1.06995	1.05623	1.04152	1.02581	1.00911	0.991398	0.972666	0.952895	0.932065	0.910146	0.8871	0.862881	0.837429	0.810671
3162.28	0.949771	0.967193	0.983812	0.999645	1.0147	1.02899	1.04251	1.05527	1.06724	1.07844	1.08884	1.09844	1.10723	1.11519	1.1223	1.12856	1.13394	1.13845	1.14205	1.14475	1.14652	1.14737	1.14727	1.14622	1.14421	1.14124	1.1373	1.13239	1.1265	1.11963	1.11178	1.10295	1.09314	1.08234	1.07055	1.05778	1.04402	1.02927	1.01352	0.996757	0.978976	0.96016	0.940286	0.919329	0.897254	0.874018	0.849568	0.823836	0.796738
[truncated: 1 more columns]

## Sheet: Figure4e-landscape
sigma\E	0.01	0.0126486	0.0159986	0.0202359	0.0255955	0.0323746	0.0409492	0.0517947	0.0655129	0.0828643	0.104811	0.132571	0.167683	0.212095	0.26827	0.339322	0.429193	0.542868	0.686649	0.868511	1.09854	1.3895	1.75751	2.223	2.81177	3.55648	4.49843	5.68987	7.19686	9.10298	11.514	14.5635	18.4207	23.2995	29.4705	37.2759	47.1487	59.6362	75.4312	95.4095	120.679	152.642	193.07	244.205	308.884	390.694	494.171	625.055	790.604
3.16228	0.267443	0.339122	0.409474	0.477824	0.543732	0.604779	0.659875	0.70808	0.747379	0.777196	0.797421	0.808549	0.81174	0.808716	0.801655	0.792941	0.784865	0.779322	0.777684	0.780281	0.786842	0.796585	0.808034	0.819605	0.830134	0.83809	0.842637	0.843724	0.842042	0.838239	0.833692	0.829946	0.82804	0.828998	0.833511	0.841886	0.853958	0.868991	0.885577	0.901518	0.913881	0.919135	0.913524	0.893911	0.858118	0.806205	0.73954	0.661522	0.576774
3.64103	0.259945	0.321633	0.381323	0.437186	0.488126	0.532586	0.569165	0.596864	0.614778	0.621877	0.618245	0.604529	0.581949	0.552247	0.517584	0.480363	0.443016	0.40779	0.376524	0.350487	0.330355	0.315952	0.306624	0.301374	0.298847	0.297627	0.29671	0.29525	0.292693	0.289099	0.285007	0.280907	0.277502	0.275569	0.275561	0.277651	0.281738	0.287401	0.293849	0.300054	0.304814	0.306846	0.304972	0.298299	0.286369	0.269259	0.247873	0.223401	0.196786
4.19227	0.307147	0.370046	0.428863	0.483801	0.53326	0.576148	0.611251	0.63785	0.655068	0.662417	0.659713	0.647575	0.627087	0.599756	0.56741	0.532081	0.495839	0.460622	0.428078	0.399439	0.375436	0.35629	0.341786	0.331217	0.3237	0.318313	0.314273	0.310765	0.307399	0.304233	0.301135	0.298419	0.296497	0.29582	0.296453	0.298483	0.30182	0.305906	0.310103	0.313608	0.31544	0.314667	0.310463	0.302226	0.289706	0.273047	0.252786	0.22973	0.205589
4.82696	0.354024	0.415011	0.472789	0.525738	0.573225	0.614182	0.647687	0.673511	0.690368	0.697991	0.696534	0.686313	0.668263	0.643656	0.61403	0.581085	0.546562	0.512123	0.479229	0.449044	0.422363	0.399593	0.380771	0.365629	0.353708	0.344391	0.337046	0.331164	0.326433	0.322575	0.319486	0.317285	0.316048	0.315751	0.31642	0.318094	0.320376	0.322865	0.325098	0.326238	0.325611	0.322535	0.31642	0.306936	0.293938	0.277583	0.25832	0.236808	0.213851
5.55774	0.39752	0.457121	0.51257	0.563286	0.608495	0.647372	0.679844	0.70483	0.721537	0.729613	0.729416	0.721241	0.705745	0.683987	0.657245	0.626933	0.59452	0.561427	0.528937	0.498129	0.469818	0.444536	0.422534	0.403814	0.388186	0.375337	0.364899	0.356544	0.349898	0.344719	0.340837	0.338191	0.336575	0.3359	0.33615	0.336891	0.337812	0.338738	0.338927	0.338032	0.335388	0.330413	0.322827	0.312329	0.298929	0.282814	0.264325	0.243987	0.222439
6.39915	0.438029	0.495507	0.548494	0.596741	0.639595	0.676818	0.70832	0.732665	0.749268	0.757965	0.759009	0.752818	0.739833	0.720888	0.697039	0.669463	0.63939	0.608037	0.576533	0.545868	0.516849	0.490074	0.46593	0.444605	0.426124	0.410384	0.397198	0.386337	0.377559	0.370653	0.365375	0.361491	0.358783	0.357095	0.356071	0.355436	0.354953	0.35399	0.352234	0.349363	0.344768	0.338364	0.329546	0.318266	0.30457	0.288591	0.270713	0.25133	0.230931
7.36795	0.475571	0.530302	0.580796	0.626524	0.667039	0.703571	0.733949	0.75764	0.774143	0.783499	0.785817	0.781464	0.770856	0.754597	0.733552	0.7087	0.681079	0.651731	0.621648	0.591734	0.562761	0.535353	0.509974	0.486931	0.466389	0.448395	0.432898	0.419779	0.408872	0.399972	0.392854	0.387282	0.382994	0.379651	0.376927	0.374593	0.372119	0.36933	0.365706	0.360734	0.354492	0.346388	0.336542	0.324668	0.310675	0.294865	0.277443	0.258762	0.239317
8.48343	0.509688	0.561925	0.609784	0.653034	0.692723	0.72778	0.757161	0.780175	0.796601	0.806626	0.810163	0.80755	0.799135	0.785387	0.767005	0.744807	0.719668	0.692484	0.664127	0.635411	0.607066	0.579708	0.553837	0.529825	0.507925	0.488281	0.470939	0.455865	0.442957	0.432056	0.422956	0.415409	0.409133	0.403839	0.39918	0.394756	0.390254	0.385343	0.379596	0.373023	0.364922	0.355253	0.344215	0.331356	0.317275	0.301542	0.284426	0.266396	0.247666
9.76778	0.540901	0.590477	0.635779	0.67747	0.716152	0.749996	0.778293	0.800618	0.817128	0.827657	0.832371	0.831391	0.824989	0.813561	0.797677	0.778019	0.755332	0.730385	0.703943	0.676737	0.649441	0.622648	0.59686	0.572479	0.549808	0.529048	0.510312	0.493625	0.478941	0.466145	0.455065	0.445477	0.437115	0.429677	0.422831	0.416302	0.409672	0.402584	0.39491	0.386202	0.376544	0.365609	0.353094	0.339425	0.324535	0.308531	0.29182	0.274204	0.256002
11.2466	0.569291	0.616245	0.659104	0.700664	0.737878	0.77034	0.797494	0.819337	0.835894	0.846969	0.85271	0.853283	0.848714	0.839416	0.825853	0.8086	0.788288	0.765582	0.741151	0.715648	0.689686	0.663822	0.638542	0.614254	0.591279	0.569854	0.550128	0.532173	0.515985	0.50149	0.488553	0.476986	0.466554	0.456987	0.447987	0.439243	0.430476	0.42141	0.411695	0.40116	0.389746	0.37711	0.363813	0.349186	0.333309	0.316909	0.299758	0.282169	0.264564
12.9493	0.595056	0.639504	0.682308	0.722133	0.757895	0.788937	0.815078	0.836638	0.85309	0.864827	0.871595	0.873481	0.870584	0.863229	0.851808	0.836805	0.818761	0.798247	0.77585	0.752147	0.727692	0.702999	0.678526	0.654668	0.63175	0.610021	0.589656	0.570755	0.553347	0.537394	0.522799	0.509411	0.497035	0.48544	0.474371	0.463559	0.452734	0.441635	0.430128	0.417923	0.404838	0.390948	0.376137	0.360472	0.344316	0.327258	0.309466	0.291632	0.273761
14.9097	0.618419	0.661838	0.703736	0.742143	0.776321	0.805974	0.831506	0.852564	0.869251	0.881421	0.88916	0.892211	0.890835	0.885245	0.875787	0.862873	0.846966	0.828557	0.808158	0.78628	0.763418	0.740039	0.716567	0.693377	0.670783	0.649037	0.628325	0.608764	0.59041	0.573256	0.557238	0.542243	0.528116	0.514671	0.501694	0.488964	0.476255	0.463352	0.450059	0.436241	0.421844	0.406668	0.390675	0.374125	0.356895	0.339215	0.321495	0.303384	0.28508
17.167	0.639723	0.683547	0.723963	0.76063	0.793155	0.821852	0.8467	0.867468	0.884305	0.897125	0.90556	0.909697	0.909668	0.905671	0.898003	0.887013	0.873096	0.856678	0.838203	0.81812	0.79687	0.774874	0.752519	0.730153	0.708075	0.68653	0.665706	0.645734	0.626687	0.608582	0.591387	0.575024	0.559376	0.544299	0.529623	0.51517	0.50076	0.486217	0.471387	0.456136	0.440364	0.424081	0.407259	0.389834	0.371859	0.353638	0.335185	0.316526	0.29842
19.766	0.661953	0.703986	0.742679	0.777567	0.808764	0.836704	0.860772	0.881616	0.898704	0.911895	0.920976	0.926074	0.927245	0.924683	0.918637	0.909405	0.897325	0.882764	0.86611	0.847755	0.82809	0.807491	0.786308	0.764861	0.743429	0.722246	0.701499	0.681324	0.661807	0.642985	0.624854	0.607365	0.590438	0.573965	0.557819	0.541863	0.525955	0.509962	0.493762	0.477255	0.460366	0.443049	0.425293	0.407201	0.38881	0.370127	0.351265	0.332357	0.313833
22.7585	0.682649	0.723067	0.759929	0.793163	0.823549	0.850463	0.874429	0.895091	0.912405	0.925835	0.935544	0.941464	0.943701	0.942421	0.937836	0.930199	0.9198	0.906957	0.892003	0.875284	0.857143	0.837916	0.817917	0.797437	0.776735	0.756031	0.735507	0.715299	0.695505	0.676178	0.657332	0.638949	0.620979	0.603348	0.585966	0.568732	0.551541	0.534295	0.516905	0.499297	0.481421	0.463249	0.444781	0.426044	0.407092	0.388036	0.369052	0.350142	0.331441
26.204	0.702202	0.740745	0.775736	0.808001	0.83727	0.863711	0.887322	0.908165	0.925396	0.939137	0.949325	0.955961	0.95914	0.959001	0.955724	0.949525	0.940653	0.929381	0.915999	0.900809	0.884112	0.866205	0.847371	0.827874	0.807949	0.787804	0.767613	0.747512	0.727603	0.707954	0.688596	0.669533	0.650742	0.632179	0.613786	0.595493	0.577231	0.558929	0.540528	0.521979	0.503251	0.484335	0.46524	0.446001	0.426671	0.407327	0.388063	0.368989	0.350236
30.1711	0.72032	0.756882	0.790652	0.821853	0.850249	0.876426	0.900103	0.920607	0.937834	0.951796	0.962384	0.96964	0.973643	0.974513	0.9724	0.96749	0.959996	0.950152	0.938211	0.924434	0.909088	0.892434	0.874726	0.856201	0.837076	0.817542	0.797766	0.777881	0.757994	0.738179	0.718485	0.698933	0.679523	0.660237	0.641042	0.621899	0.602765	0.583596	0.564357	0.545023	0.525581	0.506033	0.486402	0.466726	0.447061	0.427483	0.408078	0.388951	0.370211
34.7389	0.736951	0.771947	0.804749	0.834707	0.863024	0.889	0.912294	0.93251	0.949765	0.963851	0.974769	0.982555	0.987276	0.989031	0.987949	0.984188	0.977928	0.969374	0.958743	0.946264	0.93217	0.916693	0.900059	0.88248	0.864156	0.845265	0.825961	0.806378	0.786622	0.766776	0.746897	0.727024	0.707174	0.687351	0.667546	0.647742	0.627919	0.608059	0.588147	0.568176	0.548148	0.528081	0.508004	0.487961	0.468012	0.448228	0.428695	0.409507	0.390767
39.9982	0.752237	0.786364	0.817837	0.847641	0.875501	0.901163	0.923922	0.94402	0.961168	0.975332	0.986516	0.99475	1.00009	1.00262	1.00244	0.999697	0.994539	0.987143	0.977698	0.966402	0.953461	0.93908	0.923459	0.906791	0.889257	0.871021	0.852231	0.833014	0.813478	0.793708	0.773774	0.753723	0.73359	0.713394	0.693147	0.672852	0.652508	0.632117	0.611681	0.59121	0.57072	0.550239	0.529804	0.509465	0.489282	0.469327	0.449681	0.430434	0.41168
46.0538	0.767001	0.799754	0.830728	0.860127	0.887796	0.912762	0.935244	0.955048	0.972058	0.986258	0.99765	1.00626	1.01212	1.01532	1.01594	1.01409	1.00991	1.00355	0.99517	0.984948	0.973063	0.959695	0.945024	0.929224	0.912459	0.894882	0.87663	0.857827	0.838579	0.818977	0.799092	0.778986	0.758703	0.738278	0.717736	0.697098	0.676382	0.655602	0.634777	0.61393	0.59309	0.572293	0.551583	0.531015	0.51065	0.49056	0.470822	0.451521	0.432745
53.0261	0.780733	0.812633	0.843296	0.872668	0.899515	0.924015	0.946109	0.965596	0.982446	0.996643	1.00819	1.0171	1.02341	1.02718	1.02848	1.02742	1.02411	1.01867	1.01125	1.002	0.991076	0.978643	0.964858	0.949879	0.933856	0.91693	0.89923	0.880875	0.861969	0.842604	0.822858	0.802798	0.782477	0.761944	0.741235	0.720384	0.699423	0.678379	0.657285	0.636174	0.615085	0.59406	0.573152	0.552417	0.531918	0.511727	0.491918	0.472571	0.45377
61.054	0.793622	0.825485	0.856157	0.884607	0.910815	0.934876	0.956505	0.975667	0.992335	1.00649	1.01814	1.02729	1.03398	1.03823	1.04013	1.03976	1.03721	1.03259	1.02602	1.01765	1.0076	0.996024	0.983063	0.968858	0.953545	0.937256	0.920113	0.902228	0.883704	0.864633	0.845096	0.825165	0.804902	0.784362	0.763593	0.74264	0.721545	0.700347	0.679087	0.657809	0.636559	0.615386	0.594348	0.573502	0.552914	0.532655	0.512795	0.493412	0.47458
70.2973	0.806829	0.838561	0.868384	0.89604	0.921787	0.945263	0.96643	0.98526	1.00173	1.01582	1.02753	1.03686	1.04385	1.04852	1.05093	1.05115	1.04926	1.04537	1.03957	1.03198	1.02273	1.01194	0.99974	0.986261	0.971626	0.955956	0.939367	0.921966	0.903852	0.885118	0.865846	0.846112	0.825983	0.805521	0.784783	0.763821	0.742686	0.721425	0.70009	0.678729	0.657395	0.636144	0.615035	0.594129	0.573493	0.553193	0.533302	0.513889	0.495025
80.94	0.820107	0.851116	0.880008	0.907202	0.932269	0.955171	0.975881	0.994374	1.01063	1.02462	1.03635	1.04582	1.05305	1.05806	1.06091	1.06164	1.06034	1.05708	1.05196	1.04508	1.03655	1.02648	1.01499	1.00219	0.988197	0.973125	0.957082	0.940171	0.922487	0.904121	0.885158	0.865674	0.845742	0.825428	0.804795	0.783902	0.762806	0.741561	0.720225	0.698853	0.677502	0.656232	0.635104	0.614182	0.593531	0.573218	0.55331	0.533874	0.514975
93.194	0.833008	0.862991	0.891408	0.917849	0.94225	0.964593	0.984853	1.00301	1.01903	1.0329	1.04462	1.05418	1.06159	1.06689	1.0701	1.07128	1.07049	1.06779	1.06328	1.05703	1.04915	1.03974	1.0289	1.01674	1.00335	0.988857	0.973349	0.956928	0.939685	0.921711	0.903089	0.883898	0.864212	0.844102	0.823635	0.802874	0.781882	0.760719	0.739446	0.718122	0.69681	0.675571	0.654469	0.633567	0.61293	0.592624	0.572713	0.553259	0.534321
107.303	0.845178	0.874632	0.902264	0.927966	0.951726	0.973526	0.993343	1.01115	1.02693	1.04066	1.05233	1.06195	1.0695	1.07503	1.07855	1.08011	1.07976	1.07756	1.07358	1.06791	1.06062	1.05181	1.04157	1.03	1.01719	1.00324	0.988256	0.97232	0.955524	0.937956	0.9197	0.900833	0.881433	0.861571	0.841318	0.820742	0.799907	0.778878	0.75772	0.736495	0.715268	0.694102	0.673061	0.65221	0.631612	0.61133	0.591426	0.571956	0.552974
123.548	0.857038	0.885718	0.912553	0.937547	0.96069	0.981963	1.00135	1.01881	1.03434	1.04791	1.05951	1.06914	1.0768	1.08251	1.08629	1.08817	1.0882	1.08644	1.08294	1.07777	1.07102	1.06276	1.05307	1.04205	1.02979	1.01637	1.00189	0.986429	0.970081	0.952928	0.935053	0.916534	0.897448	0.87787	0.857869	0.837518	0.816883	0.796032	0.775031	0.753945	0.73284	0.711781	0.690831	0.670055	0.649515	0.629271	0.60938	0.589894	0.570862
142.253	0.868357	0.896194	0.922271	0.946589	0.969139	0.989903	1.00886	1.02598	1.04125	1.05465	1.06616	1.07578	1.08351	1.08935	1.09334	1.0955	1.09586	1.09448	1.0914	1.0867	1.08043	1.07267	1.06349	1.05299	1.04124	1.02832	1.01432	0.999333	0.983429	0.966695	0.949212	0.931057	0.912307	0.893037	0.873319	0.853224	0.832823	0.812183	0.791372	0.770458	0.749505	0.728579	0.707745	0.687063	0.666594	0.646397	0.626523	0.607021	0.587931
163.789	0.879017	0.906057	0.931414	0.955089	0.97707	0.997341	1.01588	1.03266	1.04767	1.06088	1.07228	1.08187	1.08963	1.09559	1.09975	1.10214	1.10278	1.10174	1.09903	1.09474	1.08891	1.0816	1.07291	1.06288	1.05161	1.03917	1.02564	1.01111	0.995641	0.979326	0.962239	0.944458	0.926059	0.907116	0.887702	0.867888	0.847745	0.827342	0.806748	0.786029	0.765252	0.744481	0.723778	0.703204	0.682818	0.662673	0.642817	0.623295	0.604139
188.586	0.889017	0.915306	0.939982	0.963045	0.984482	1.00428	1.02241	1.03886	1.0536	1.06662	1.07789	1.08742	1.0952	1.10123	1.10553	1.10811	1.109	1.10825	1.10588	1.10195	1.09652	1.08964	1.08138	1.0718	1.06098	1.049	1.03592	1.02182	1.00678	0.990883	0.974195	0.956793	0.938754	0.92015	0.901055	0.881539	0.861674	0.841528	0.821169	0.800664	0.780079	0.759477	0.738918	0.718463	0.698165	0.678075	0.658237	0.638688	0.619457
217.137	0.898359	0.923943	0.947976	0.970456	0.991374	1.01071	1.02845	1.04457	1.05904	1.07186	1.083	1.09246	1.10022	1.10631	1.11071	1.11345	1.11456	1.11406	1.11199	1.10839	1.10332	1.09682	1.08897	1.07981	1.06942	1.05786	1.04521	1.03154	1.01692	1.00143	0.985137	0.968116	0.950441	0.932184	0.913418	0.894212	0.874636	0.85476	0.83465	0.814372	0.793991	0.773568	0.753163	0.732831	0.712624	0.692589	0.672765	0.653184	0.633866
250.011	0.907047	0.93197	0.955396	0.977325	0.997746	1.01664	1.034	1.0498	1.06401	1.07662	1.08762	1.09699	1.10473	1.11084	1.11532	1.1182	1.11949	1.11921	1.1174	1.11411	1.10936	1.10322	1.09574	1.08697	1.07698	1.06583	1.05359	1.04033	1.02612	1.01103	0.995122	0.978479	0.961169	0.943262	0.92483	0.90594	0.886662	0.867064	0.847212	0.827169	0.806999	0.786762	0.766513	0.746307	0.726191	0.706208	0.686393	0.666771	0.647356
287.862	0.915087	0.93939	0.962245	0.983652	1.0036	1.02208	1.03907	1.05455	1.0685	1.0809	1.09175	1.10102	1.10872	1.11484	1.11939	1.12238	1.12382	1.12374	1.12217	1.11914	1.11469	1.10888	1.10174	1.09333	1.08372	1.07296	1.06111	1.04825	1.03443	1.01972	1.0042	0.987933	0.970985	0.953428	0.93533	0.91676	0.897784	0.878468	0.858877	0.839074	0.819118	0.799068	0.778978	0.758897	0.738869	0.718934	0.69912	0.679448	0.659923
331.442	0.922483	0.946208	0.968527	0.98944	1.00894	1.02702	1.04365	1.05882	1.07252	1.08472	1.09541	1.10458	1.11223	1.11834	1.12294	1.12601	1.12758	1.12768	1.12631	1.12353	1.11935	1.11384	1.10702	1.09896	1.0897	1.07931	1.06783	1.05534	1.0419	1.02758	1.01243	0.996525	0.979934	0.962723	0.944958	0.926706	0.908032	0.888999	0.869671	0.850107	0.830366	0.810503	0.790569	0.77061	0.750666	0.730772	0.710951	0.691217	0.671571
381.621	0.929243	0.952428	0.974244	0.994693	1.01377	1.03146	1.04776	1.06263	1.07608	1.08808	1.09861	1.10768	1.11526	1.12136	1.12598	1.12913	1.13081	1.13106	1.12988	1.12731	1.12339	1.11815	1.11163	1.10389	1.09496	1.08491	1.0738	1.06167	1.04859	1.03463	1.01984	1.0043	0.988059	0.971188	0.953752	0.935815	0.917439	0.898687	0.879619	0.860293	0.840764	0.821084	0.801301	0.781459	0.761592	0.741731	0.721893	0.702087	0.682306
439.397	0.935374	0.958058	0.979404	0.999417	1.01809	1.03542	1.05139	1.06598	1.07919	1.09099	1.10137	1.11032	1.11783	1.12391	1.12854	1.13175	1.13353	1.1339	1.1329	1.13053	1.12683	1.12185	1.11561	1.10816	1.09955	1.08983	1.07905	1.06727	1.05454	1.04093	1.0265	1.0113	0.995399	0.978862	0.961748	0.944119	0.926037	0.907561	0.888748	0.869655	0.850333	0.830831	0.811194	0.79146	0.771662	0.751824	0.731959	0.712069	0.69214
505.92	0.940882	0.963102	0.984011	1.00362	1.02191	1.0389	1.05456	1.06888	1.08185	1.09346	1.10368	1.11252	1.11996	1.126	1.13065	1.13389	1.13576	1.13625	1.13539	1.13321	1.12972	1.12497	1.11899	1.11182	1.10351	1.0941	1.08364	1.07219	1.0598	1.04652	1.03243	1.01756	1.00199	0.985781	0.96898	0.951653	0.933857	0.91565	0.897086	0.878218	0.859096	0.839764	0.820265	0.800631	0.780892	0.761067	0.741163	0.721176	0.701086
582.514	0.945777	0.967568	0.988071	1.0073	1.02524	1.0419	1.05727	1.07133	1.08408	1.0955	1.10557	1.1143	1.12166	1.12766	1.13231	1.13559	1.13752	1.13812	1.1374	1.13538	1.13208	1.12755	1.12181	1.1149	1.10687	1.09775	1.0876	1.07646	1.06439	1.05144	1.03767	1.02313	1.00788	0.99198	0.975483	0.958448	0.94093	0.922983	0.904659	0.886008	0.867077	0.847906	0.828535	0.808992	0.789301	0.769477	0.749521	0.729424	0.709159
670.704	0.950066	0.971464	0.991592	1.01046	1.02808	1.04444	1.05953	1.07335	1.08588	1.09712	1.10704	1.11566	1.12294	1.1289	1.13354	1.13685	1.13884	1.13953	1.13893	1.13706	1.13395	1.12962	1.1241	1.11744	1.10966	1.10082	1.09096	1.08012	1.06836	1.05572	1.04226	1.02803	1.01309	0.997491	0.981287	0.964533	0.947283	0.929586	0.911493	0.893049	0.874299	0.855279	0.836024	0.816561	0.796906	0.777071	0.757051	0.736831	0.716376
772.245	0.953758	0.974797	0.99458	1.01312	1.03043	1.04651	1.06134	1.07493	1.08726	1.09832	1.10811	1.11661	1.12382	1.12974	1.13436	1.13769	1.13974	1.14051	1.14002	1.13829	1.13534	1.13119	1.12589	1.11946	1.11193	1.10335	1.09376	1.08321	1.07173	1.05939	1.04623	1.0323	1.01766	1.00235	0.986423	0.969939	0.952944	0.935487	0.917613	0.899365	0.880785	0.861905	0.842755	0.823358	0.803728	0.783869	0.763772	0.743415	0.722756
889.159	0.956863	0.977574	0.997043	1.01529	1.03231	1.04812	1.06272	1.07609	1.08823	1.09912	1.10878	1.11717	1.12431	1.13018	1.13479	1.13813	1.14022	1.14107	1.14068	1.13907	1.13628	1.13231	1.1272	1.12098	1.11369	1.10536	1.09603	1.08574	1.07455	1.06249	1.04961	1.03597	1.0216	1.00657	0.990917	0.974691	0.95794	0.94071	0.923043	0.90498	0.886557	0.867804	0.848748	0.829405	0.809786	0.789889	0.769701	0.749193	0.728316
1023.77	0.959387	0.979805	0.998988	1.01696	1.03372	1.04929	1.06366	1.07683	1.08879	1.09953	1.10905	1.11735	1.12441	1.13024	1.13483	1.13818	1.14031	1.14122	1.14093	1.13944	1.13679	1.13299	1.12806	1.12205	1.11497	1.10687	1.09779	1.08776	1.07683	1.06504	1.05243	1.03906	1.02496	1.01019	0.994796	0.978815	0.962295	0.945279	0.927808	0.909916	0.891638	0.872999	0.854023	0.834721	0.815099	0.795151	0.774857	0.754183	0.733075
1178.77	0.961341	0.981496	1.00042	1.01814	1.03467	1.05001	1.06418	1.07716	1.08895	1.09955	1.10895	1.11715	1.12414	1.12992	1.1345	1.13786	1.14003	1.141	1.14079	1.13941	1.13689	1.13324	1.12849	1.12266	1.1158	1.10792	1.09907	1.08928	1.0786	1.06706	1.05472	1.0416	1.02776	1.01324	0.998084	0.982334	0.966033	0.949218	0.931928	0.914195	0.896048	0.87751	0.858599	0.839325	0.819686	0.799672	0.779259	0.758404	0.737049
1357.23	0.962733	0.982655	1.00135	1.01885	1.03516	1.0503	1.06427	1.07708	1.08872	1.09918	1.10847	1.11658	1.12351	1.12925	1.1338	1.13718	1.13937	1.1404	1.14027	1.139	1.1366	1.13309	1.1285	1.12286	1.11618	1.10851	1.09988	1.09033	1.07988	1.06859	1.05648	1.04361	1.03001	1.01573	1.0008	0.985271	0.969174	0.952547	0.935425	0.917836	0.899806	0.881355	0.862497	0.843235	0.823565	0.803471	0.782923	0.761873	0.740255
1562.71	0.963569	0.983289	1.00178	1.01908	1.0352	1.05015	1.06396	1.07661	1.0881	1.09845	1.10763	1.11566	1.12252	1.12822	1.13276	1.13614	1.13837	1.13944	1.13939	1.13821	1.13592	1.13255	1.12812	1.12264	1.11615	1.10868	1.10026	1.09092	1.0807	1.06963	1.05776	1.04512	1.03174	1.01768	1.00297	0.987645	0.971739	0.955286	0.938317	0.920859	0.902932	0.884554	0.865733	0.846469	0.826753	0.806564	0.785866	0.764605	0.742709
1799.29	0.963858	0.983404	1.00172	1.01884	1.03479	1.04958	1.06323	1.07574	1.08711	1.09734	1.10643	1.11438	1.12119	1.12685	1.13137	1.13476	1.13701	1.13814	1.13815	1.13706	1.13489	1.13164	1.12735	1.12203	1.11572	1.10843	1.10021	1.09107	1.08106	1.07021	1.05855	1.04613	1.03297	1.01912	1.00461	0.989476	0.973746	0.957452	0.940623	0.923281	0.905443	0.887122	0.868324	0.849043	0.829266	0.808966	0.788103	0.766616	0.744424
2071.7	0.963605	0.983007	1.00117	1.01814	1.03394	1.04859	1.0621	1.07448	1.08574	1.09587	1.10487	1.11275	1.11951	1.12514	1.12965	1.13304	1.13532	1.1365	1.13658	1.13557	1.1335	1.13037	1.12622	1.12105	1.1149	1.10779	1.09974	1.0908	1.08099	1.07034	1.05889	1.04667	1.03372	1.02006	1.00574	0.990779	0.975211	0.959064	0.942359	0.925118	0.907354	0.889077	0.870285	0.850972	0.831119	0.810693	0.789647	0.767917	0.745413
2385.34	0.962818	0.982103	1.00015	1.01699	1.03266	1.04718	1.06057	1.07284	1.08399	1.09403	1.10296	1.11078	1.11749	1.1231	1.1276	1.131	1.13331	1.13452	1.13467	1.13374	1.13176	1.12875	1.12472	1.1197	1.1137	1.10675	1.09889	1.09013	1.0805	1.07005	1.05879	1.04676	1.03399	1.02052	1.00637	0.991571	0.976151	0.960134	0.94354	0.926386	0.908681	0.890431	0.871632	0.852271	0.832324	0.811756	0.790512	0.768521	0.745686
2746.47	0.9615	0.980697	0.99864	1.01538	1.03094	1.04536	1.05865	1.07082	1.08188	1.09184	1.10071	1.10847	1.11515	1.12073	1.12522	1.12863	1.13097	1.13223	1.13243	1.13158	1.1297	1.12679	1.12288	1.11799	1.11214	1.10535	1.09764	1.08906	1.07961	1.06933	1.05825	1.0464	1.03381	1.0205	1.00651	0.991864	0.976579	0.960678	0.94418	0.927097	0.909436	0.891198	0.872375	0.85295	0.832895	0.812167	0.790707	0.768436	0.745251
3162.28	0.959657	0.978791	0.996661	1.01332	1.02879	1.04313	1.05633	1.06842	1.07941	1.0893	1.09811	1.10583	1.11247	1.11804	1.12253	1.12595	1.12831	1.12961	1.12987	1.1291	1.1273	1.1245	1.1207	1.11594	1.11022	1.10358	1.09603	1.0876	1.07832	1.06821	1.0573	1.04561	1.03318	1.02003	1.00619	0.991672	0.976506	0.960707	0.94429	0.927263	0.909631	0.891389	0.872527	0.853021	0.83284	0.811934	0.790239	0.767669	0.74411
[truncated: 1 more columns]

## Sheet: Figure4f-landscape
sigma\E	0.1	0.120679	0.145635	0.175751	0.212095	0.255955	0.308884	0.372759	0.449843	0.542868	0.655129	0.790604	0.954095	1.1514	1.3895	1.67683	2.02359	2.44205	2.94705	3.55648	4.29193	5.17947	6.25055	7.54312	9.10298	10.9854	13.2571	15.9986	19.307	23.2995	28.1177	33.9322	40.9492	49.4171	59.6362	71.9686	86.8511	104.811	126.486	152.642	184.207	222.3	268.27	323.746	390.694	471.487	568.987	686.649	828.643
3.16228	0.18648	0.234746	0.321267	0.404147	0.488018	0.569674	0.649024	0.724792	0.795097	0.857555	0.909701	0.949028	0.973338	0.981083	0.971534	0.944879	0.90223	0.84555	0.777487	0.701178	0.619995	0.537307	0.456244	0.379505	0.309183	0.246787	0.193135	0.148407	0.112317	0.0840682	0.0626365	0.0469183	0.0358019	0.0285613	0.0238813	0.0210657	0.0195987	0.0194466	0.0198978	0.0207681	0.0219931	0.0235223	0.0253533	0.0273359	0.0294084	0.031496	0.033518	0.035388	0.0370254
3.64103	0.242898	0.306607	0.389829	0.473943	0.554286	0.63173	0.705989	0.77591	0.840004	0.896429	0.943237	0.978523	1.00065	1.00836	1.00105	0.978776	0.942285	0.892986	0.832851	0.764275	0.689919	0.612531	0.534772	0.459067	0.387479	0.321624	0.262626	0.211084	0.16723	0.130853	0.101443	0.0783373	0.0606422	0.0474879	0.038048	0.0315685	0.0276193	0.0253557	0.0243523	0.0242995	0.0251728	0.0265664	0.0282447	0.0301185	0.0320985	0.0341475	0.0361166	0.0379128	0.0394613
4.19227	0.322715	0.37081	0.456249	0.535941	0.611749	0.684298	0.75294	0.817031	0.87523	0.926165	0.968267	1.00001	1.02021	1.02789	1.02249	1.00401	0.972938	0.930299	0.87755	0.816518	0.74928	0.678046	0.60503	0.532334	0.461843	0.395152	0.333509	0.277794	0.228524	0.185871	0.14971	0.119734	0.0954294	0.0761813	0.0613653	0.0502692	0.0422542	0.0367474	0.0332428	0.031443	0.0308406	0.0310839	0.03194	0.0333471	0.0350991	0.0368877	0.0386146	0.0402011	0.0416335
4.82696	0.392029	0.435294	0.51521	0.589974	0.660978	0.728128	0.791409	0.849898	0.902779	0.948855	0.986853	1.01561	1.03415	1.04177	1.038	1.02276	0.996381	0.959601	0.913507	0.859488	0.799167	0.734307	0.666726	0.598206	0.530414	0.464831	0.402705	0.345018	0.292471	0.245493	0.204259	0.168724	0.138656	0.113683	0.0933712	0.0772085	0.0646612	0.0552278	0.0483859	0.0436598	0.040635	0.0389431	0.0383572	0.0385523	0.0391983	0.040102	0.0413979	0.0426757	0.0437453
5.55774	0.460331	0.492331	0.566821	0.636665	0.702486	0.764669	0.822652	0.876163	0.924316	0.966135	1.00059	1.0268	1.04398	1.05154	1.04914	1.03666	1.01431	0.982627	0.942415	0.894746	0.840885	0.782239	0.720292	0.656535	0.592407	0.529241	0.468213	0.410312	0.356321	0.30681	0.262138	0.222471	0.187804	0.157988	0.132762	0.11178	0.0946258	0.0808951	0.0701477	0.0619509	0.0559092	0.0516298	0.0487383	0.0469153	0.0458753	0.0455801	0.0455904	0.0457043	0.0462067
6.39915	0.522071	0.542445	0.611659	0.676494	0.737525	0.794721	0.848113	0.897155	0.941149	0.979218	1.01065	1.03472	1.05077	1.05831	1.05707	1.04693	1.02803	1.00075	0.965692	0.923685	0.875722	0.822927	0.766507	0.707703	0.647744	0.587799	0.52894	0.472113	0.41811	0.367565	0.320943	0.278547	0.240529	0.206906	0.177579	0.152355	0.13097	0.113105	0.0984116	0.0865005	0.0770258	0.0696219	0.0639385	0.0596858	0.056523	0.0541692	0.0523796	0.0512338	0.0502903
7.36795	0.575907	0.58604	0.650347	0.710384	0.766742	0.819638	0.868863	0.913948	0.954215	0.989086	1.01795	1.04018	1.05529	1.06285	1.06261	1.05447	1.03853	1.01505	0.984487	0.94749	0.904839	0.857436	0.806264	0.752355	0.696748	0.640458	0.58444	0.529566	0.4766	0.426187	0.37884	0.334944	0.294752	0.258399	0.225912	0.197223	0.172186	0.150591	0.132182	0.116669	0.103745	0.0930785	0.0843492	0.0772653	0.0715305	0.0669178	0.0631377	0.0599461	0.057143
8.48343	0.624532	0.624087	0.683383	0.73901	0.791266	0.840294	0.885797	0.927304	0.96435	0.996463	1.02311	1.04381	1.05812	1.06573	1.06637	1.05995	1.04655	1.02635	0.999716	0.967133	0.92923	0.886732	0.840445	0.791223	0.739945	0.687482	0.634676	0.582314	0.531108	0.481683	0.434563	0.39017	0.34882	0.310724	0.275999	0.244674	0.216698	0.191958	0.170285	0.151469	0.135268	0.121423	0.109663	0.0997028	0.0912579	0.0840988	0.0779804	0.0727582	0.068154
9.76778	0.666784	0.656534	0.711626	0.763244	0.811907	0.857429	0.899558	0.937908	0.972166	1.0019	1.02667	1.04606	1.05973	1.06737	1.06878	1.06386	1.05266	1.03532	1.0121	0.983405	0.949727	0.911657	0.869855	0.825032	0.777929	0.729294	0.679859	0.630326	0.581345	0.533503	0.487311	0.443202	0.401519	0.362523	0.326389	0.293216	0.26303	0.235792	0.211411	0.189748	0.170631	0.153857	0.139209	0.126456	0.115368	0.105692	0.0971972	0.0897056	0.0830318
11.2466	0.702796	0.684583	0.735653	0.78392	0.829246	0.871618	0.910685	0.946308	0.97814	1.00582	1.02898	1.04728	1.06041	1.06811	1.07019	1.06657	1.05729	1.04243	1.02221	0.996934	0.96701	0.932917	0.8952	0.854453	0.811299	0.766378	0.720328	0.673767	0.627281	0.581411	0.53664	0.493392	0.45202	0.412807	0.375969	0.341649	0.309929	0.280832	0.254326	0.230337	0.208749	0.18942	0.172183	0.156855	0.143243	0.131154	0.120392	0.110732	0.102008
12.9493	0.73379	0.708476	0.756378	0.801445	0.843844	0.883248	0.919697	0.952928	0.982649	1.00857	1.03035	1.04774	1.06042	1.06817	1.07083	1.06838	1.06077	1.04808	1.03048	1.00822	0.981632	0.951103	0.917087	0.88008	0.840612	0.799228	0.756481	0.712915	0.669052	0.625383	0.582359	0.540382	0.499801	0.460908	0.423938	0.389064	0.356408	0.326035	0.297964	0.27217	0.248591	0.227133	0.207677	0.190086	0.174208	0.159884	0.146953	0.135253	0.12463
14.9097	0.760287	0.729263	0.774088	0.816414	0.855923	0.892839	0.926969	0.958105	0.986017	1.01039	1.03104	1.04762	1.05991	1.06771	1.07095	1.0695	1.06335	1.05256	1.03727	1.01767	0.994041	0.9667	0.936025	0.902433	0.866372	0.828311	0.788727	0.748096	0.706883	0.66553	0.624451	0.584021	0.544578	0.506408	0.469756	0.434812	0.401722	0.370585	0.341455	0.314348	0.289244	0.266092	0.244815	0.225316	0.207482	0.19119	0.176309	0.162707	0.150253
17.167	0.783387	0.747154	0.789352	0.828872	0.866026	0.900716	0.932815	0.962144	0.988433	1.01156	1.03117	1.04707	1.05902	1.06693	1.07065	1.07008	1.06521	1.0561	1.04283	1.02559	1.00459	0.980105	0.952441	0.921954	0.889025	0.854056	0.817461	0.779656	0.741052	0.702046	0.663014	0.624305	0.586234	0.549082	0.51309	0.478458	0.445347	0.413876	0.384128	0.356148	0.32995	0.305518	0.282812	0.261769	0.242312	0.224349	0.20778	0.192499	0.178401
19.766	0.803954	0.762651	0.802148	0.839408	0.874436	0.907184	0.937513	0.965209	0.990204	1.01216	1.03089	1.04617	1.05789	1.0659	1.07003	1.07024	1.0665	1.05886	1.04739	1.03224	1.01358	0.991645	0.966692	0.939021	0.908959	0.87685	0.843053	0.807933	0.771853	0.735168	0.698217	0.66132	0.624774	0.588844	0.553765	0.519738	0.486933	0.455482	0.425486	0.397014	0.370104	0.34477	0.321001	0.298764	0.278012	0.258682	0.240702	0.223991	0.208467
22.7585	0.822108	0.775721	0.81303	0.848264	0.881453	0.912488	0.941216	0.967613	0.991367	1.01233	1.03026	1.04507	1.0566	1.06466	1.06916	1.07005	1.06732	1.06098	1.05111	1.03781	1.02124	1.00159	0.979075	0.953956	0.926509	0.897033	0.86584	0.833248	0.799579	0.765149	0.730264	0.695217	0.660281	0.625706	0.591719	0.558517	0.526271	0.495122	0.465182	0.436537	0.409246	0.383342	0.35884	0.335732	0.313995	0.293592	0.274474	0.256585	0.239863
26.204	0.837413	0.786856	0.82224	0.855745	0.887287	0.91678	0.944235	0.969375	0.992072	1.01211	1.02942	1.04383	1.05515	1.06326	1.0681	1.0696	1.06775	1.06256	1.05411	1.04246	1.02776	1.01015	0.989836	0.967028	0.941965	0.914907	0.886125	0.855898	0.824511	0.792247	0.759379	0.726176	0.692888	0.659749	0.626973	0.594753	0.563257	0.53263	0.502991	0.474436	0.447039	0.420852	0.395905	0.372212	0.349772	0.328567	0.308571	0.289748	0.272054
30.1711	0.850662	0.796326	0.830091	0.862021	0.8921	0.920361	0.946577	0.970634	0.992349	1.01167	1.02844	1.04244	1.05357	1.06174	1.06687	1.06891	1.06785	1.06369	1.05649	1.04632	1.03329	1.01752	0.999185	0.978468	0.955577	0.930734	0.904178	0.876155	0.846915	0.816711	0.785791	0.754396	0.722758	0.691093	0.659603	0.628473	0.597866	0.567927	0.538779	0.510527	0.483252	0.45702	0.431875	0.407848	0.384953	0.363192	0.342555	0.323024	0.304573
34.7389	0.862187	0.804447	0.836711	0.867271	0.896168	0.923233	0.948367	0.971419	0.992376	1.01106	1.02728	1.04092	1.0519	1.06011	1.0655	1.06802	1.06766	1.06443	1.05835	1.0495	1.03796	1.02384	1.00729	0.988473	0.967558	0.944745	0.92024	0.894262	0.867033	0.838778	0.809721	0.78008	0.750068	0.719885	0.689719	0.659747	0.630126	0.600999	0.57249	0.544706	0.517737	0.491656	0.466519	0.44237	0.419236	0.397133	0.376067	0.356034	0.337023
39.9982	0.872162	0.811306	0.842306	0.871739	0.899498	0.925503	0.949638	0.971933	0.992185	1.01022	1.02596	1.03929	1.05012	1.05838	1.06401	1.06696	1.06723	1.06481	1.05974	1.05207	1.04187	1.02924	1.01431	0.997209	0.978095	0.957138	0.934522	0.91044	0.885088	0.858668	0.831382	0.803428	0.774999	0.746283	0.717454	0.688678	0.660106	0.631877	0.604115	0.576928	0.550409	0.524639	0.499681	0.475587	0.452396	0.430137	0.408826	0.388472	0.369077
46.0538	0.880689	0.817146	0.847078	0.87544	0.902179	0.927212	0.950623	0.972168	0.991716	1.00919	1.0245	1.03755	1.04826	1.05656	1.0624	1.06574	1.06657	1.06489	1.06072	1.05411	1.04512	1.03383	1.02036	1.00482	0.987346	0.968089	0.947211	0.924883	0.901279	0.876582	0.850971	0.824629	0.797731	0.77045	0.742949	0.715384	0.687898	0.660626	0.633689	0.607194	0.581238	0.555904	0.531261	0.507369	0.484274	0.462014	0.440617	0.4201	0.400476
53.0261	0.888246	0.822117	0.85105	0.878448	0.904279	0.928628	0.951253	0.972067	0.991009	1.00799	1.02292	1.03572	1.04632	1.05466	1.06069	1.06437	1.06571	1.06468	1.06132	1.05567	1.04777	1.0377	1.02555	1.01143	0.99545	0.977751	0.958472	0.937766	0.915789	0.892703	0.868674	0.843864	0.818436	0.792548	0.766352	0.739994	0.713611	0.687331	0.66127	0.635538	0.610228	0.585427	0.561208	0.537635	0.514762	0.492632	0.471281	0.450736	0.431017
61.054	0.895036	0.826249	0.85429	0.880882	0.906046	0.929598	0.951495	0.971683	0.990084	1.00662	1.02121	1.03379	1.04429	1.05266	1.05886	1.06286	1.06465	1.06422	1.06159	1.0568	1.04988	1.04091	1.02997	1.01714	1.00253	0.986256	0.968449	0.949243	0.928778	0.9072	0.884658	0.8613	0.837276	0.812732	0.787808	0.76264	0.73736	0.712088	0.686937	0.662013	0.637411	0.613217	0.589506	0.566346	0.543795	0.521901	0.500707	0.480247	0.460547
70.2973	0.900933	0.829619	0.856974	0.882903	0.90728	0.930134	0.951407	0.971035	0.988951	1.00509	1.01937	1.03175	1.04217	1.05058	1.05693	1.06122	1.06341	1.06352	1.06155	1.05754	1.05151	1.04354	1.03369	1.02204	1.00868	0.993721	0.977271	0.959452	0.940392	0.920222	0.899076	0.877092	0.854405	0.831149	0.807456	0.783453	0.759263	0.735002	0.710778	0.686692	0.66284	0.639305	0.616166	0.593491	0.571342	0.549771	0.528824	0.508541	0.488955
80.94	0.905951	0.832456	0.859121	0.884309	0.908046	0.930295	0.951009	0.970136	0.987617	1.0034	1.01741	1.02962	1.03996	1.04839	1.05489	1.05943	1.062	1.06259	1.06122	1.05792	1.05271	1.04565	1.03679	1.02622	1.014	1.00025	0.985049	0.968515	0.95076	0.931904	0.912069	0.89138	0.869962	0.847938	0.825431	0.80256	0.77944	0.75618	0.732886	0.709655	0.686579	0.663741	0.64122	0.619084	0.597398	0.576217	0.555591	0.535562	0.516168
93.194	0.910834	0.834607	0.860628	0.885226	0.908393	0.930101	0.950316	0.968994	0.986087	1.00155	1.01532	1.02737	1.03764	1.04611	1.05274	1.05752	1.06042	1.06146	1.06063	1.05797	1.0535	1.04727	1.03932	1.02974	1.01858	1.00593	0.991884	0.976539	0.959997	0.942368	0.923762	0.904294	0.884077	0.863228	0.841859	0.820081	0.798004	0.77573	0.753359	0.730986	0.7087	0.686583	0.664711	0.643155	0.621979	0.60124	0.58099	0.561276	0.542137
107.303	0.914576	0.836113	0.861606	0.885682	0.908342	0.929569	0.949338	0.967616	0.984362	0.999537	1.0131	1.02501	1.03523	1.04372	1.05048	1.05546	1.05868	1.06012	1.05979	1.05771	1.05392	1.04845	1.04134	1.03266	1.02247	1.01084	0.997861	0.983619	0.968207	0.951723	0.934269	0.915949	0.89687	0.877138	0.856857	0.836132	0.815065	0.793754	0.772293	0.750774	0.729282	0.707897	0.686695	0.665745	0.645113	0.624855	0.605026	0.585674	0.566841
123.548	0.917485	0.837054	0.862084	0.885699	0.907909	0.928709	0.948082	0.966003	0.982442	0.997365	1.01074	1.02252	1.0327	1.04123	1.04809	1.05328	1.05677	1.05858	1.05871	1.05718	1.054	1.04922	1.04288	1.03503	1.02573	1.01505	1.00306	0.989842	0.97548	0.960065	0.943691	0.926453	0.908449	0.889776	0.870534	0.85082	0.830728	0.810352	0.789783	0.769106	0.748404	0.727755	0.707233	0.686906	0.66684	0.647091	0.627715	0.608761	0.590273
142.253	0.919606	0.837456	0.862082	0.885292	0.907107	0.92753	0.946553	0.964159	0.980325	0.995025	1.00823	1.01991	1.03005	1.03861	1.04558	1.05095	1.05471	1.05686	1.05741	1.05637	1.05376	1.04962	1.04399	1.03691	1.02843	1.01862	1.00755	0.995281	0.981898	0.967483	0.952121	0.9359	0.91891	0.901244	0.882991	0.864243	0.84509	0.82562	0.805917	0.786066	0.766144	0.746228	0.726389	0.706694	0.687207	0.667986	0.649085	0.630555	0.612442
163.789	0.920964	0.837339	0.861618	0.884476	0.905945	0.926038	0.944753	0.962082	0.97801	0.992515	1.00558	1.01717	1.02728	1.03587	1.04295	1.04849	1.0525	1.05496	1.05589	1.05531	1.05323	1.04968	1.0447	1.03833	1.03061	1.02161	1.01139	1	0.987535	0.974054	0.959641	0.944377	0.928345	0.911631	0.894319	0.876495	0.858243	0.839645	0.820784	0.801737	0.782581	0.763388	0.744228	0.725166	0.706265	0.687583	0.669173	0.651085	0.633367
188.586	0.921573	0.836722	0.860704	0.883262	0.904432	0.924237	0.942685	0.959773	0.975492	0.989829	1.00277	1.01429	1.02437	1.03301	1.04019	1.04589	1.05012	1.05288	1.05417	1.05401	1.05242	1.04941	1.04503	1.03932	1.03231	1.02406	1.01463	1.00407	0.992453	0.979847	0.966325	0.951961	0.936834	0.921021	0.904604	0.88766	0.870271	0.852513	0.834464	0.816198	0.797789	0.779306	0.760817	0.742385	0.72407	0.705931	0.688019	0.670385	0.653075
217.137	0.921444	0.835618	0.859354	0.881656	0.902572	0.922131	0.940349	0.957229	0.97277	0.986964	0.999798	1.01126	1.02134	1.03002	1.03729	1.04315	1.0476	1.05063	1.05225	1.05248	1.05134	1.04884	1.04502	1.03992	1.03357	1.02602	1.01732	1.00753	0.996712	0.984925	0.972239	0.958723	0.944449	0.92949	0.913921	0.897817	0.881252	0.864299	0.847033	0.829523	0.81184	0.794051	0.77622	0.758409	0.740676	0.723079	0.705668	0.688493	0.6716
250.011	0.920587	0.834039	0.857575	0.879666	0.90037	0.919721	0.937744	0.954449	0.96984	0.983913	0.996663	1.00808	1.01816	1.02688	1.03426	1.04027	1.04491	1.0482	1.05014	1.05074	1.05001	1.04799	1.04469	1.04015	1.03441	1.02751	1.0195	1.01044	1.00036	0.989343	0.977443	0.964725	0.951256	0.937105	0.922342	0.907036	0.891258	0.875077	0.858563	0.841783	0.824803	0.807688	0.7905	0.773298	0.756139	0.739079	0.722167	0.705452	0.688979
287.862	0.919009	0.831994	0.855375	0.877298	0.897828	0.917009	0.934871	0.95143	0.966697	0.980673	0.993357	1.00475	1.01483	1.02361	1.03108	1.03723	1.04207	1.04561	1.04784	1.04878	1.04845	1.04686	1.04405	1.04004	1.03488	1.02859	1.02122	1.01282	1.00345	0.993151	0.98199	0.970023	0.957315	0.943929	0.929929	0.915383	0.900355	0.884913	0.86912	0.853042	0.836741	0.82028	0.803716	0.787109	0.770514	0.753981	0.737562	0.721304	0.70525
331.442	0.916716	0.829492	0.852759	0.874553	0.894948	0.913993	0.931726	0.948169	0.963337	0.977238	0.989875	1.00125	1.01135	1.02019	1.02776	1.03405	1.03908	1.04284	1.04535	1.04662	1.04665	1.04548	1.04312	1.03961	1.03498	1.02926	1.02249	1.01473	1.00601	0.996393	0.985927	0.97467	0.96268	0.950017	0.936742	0.922917	0.908605	0.893867	0.878766	0.863361	0.847715	0.831885	0.815928	0.799899	0.783852	0.767837	0.751903	0.736095	0.720456
381.621	0.913711	0.826537	0.849731	0.871436	0.891731	0.910674	0.928308	0.944663	0.959757	0.973604	0.986211	0.997581	1.00772	1.01662	1.02428	1.03072	1.03593	1.03991	1.04268	1.04425	1.04464	1.04385	1.04193	1.03888	1.03475	1.02956	1.02336	1.01619	1.00809	0.999108	0.989297	0.978709	0.967398	0.955419	0.942832	0.929693	0.916062	0.901997	0.887556	0.872799	0.857781	0.842559	0.827188	0.811719	0.796206	0.780695	0.765234	0.749868	0.734637
439.397	0.909999	0.823135	0.846295	0.867946	0.888176	0.90705	0.924615	0.940908	0.955952	0.969766	0.982359	0.993741	1.00392	1.01289	1.02066	1.02723	1.03262	1.03681	1.03984	1.0417	1.04241	1.04199	1.04047	1.03786	1.0342	1.02951	1.02385	1.01723	1.00971	1.00133	0.992139	0.982182	0.971512	0.960183	0.948247	0.93576	0.922776	0.909353	0.895544	0.881405	0.866991	0.852354	0.837547	0.822621	0.807624	0.792602	0.777603	0.762666	0.747834
505.92	0.905581	0.819289	0.842452	0.864086	0.884284	0.903118	0.920644	0.9369	0.951917	0.965717	0.978315	0.989722	0.999947	1.009	1.01687	1.02359	1.02914	1.03355	1.03681	1.03895	1.03997	1.0399	1.03876	1.03656	1.03334	1.02913	1.02397	1.01788	1.01091	1.00309	0.994485	0.985125	0.975062	0.964347	0.95303	0.941162	0.928795	0.915983	0.902777	0.88923	0.875394	0.861319	0.847055	0.83265	0.818152	0.803604	0.789051	0.774532	0.760087
582.514	0.900455	0.814999	0.838202	0.859853	0.880051	0.898877	0.916389	0.932634	0.947647	0.961453	0.974072	0.985518	0.995803	1.00494	1.01293	1.01978	1.0255	1.03011	1.03361	1.03601	1.03733	1.03759	1.0368	1.035	1.0322	1.02844	1.02375	1.01816	1.0117	1.00442	0.996366	0.987571	0.978083	0.96795	0.957219	0.945939	0.934159	0.92193	0.909299	0.896318	0.883035	0.869499	0.855756	0.841853	0.827834	0.813744	0.799621	0.785507	0.771437
670.704	0.89462	0.810267	0.833545	0.855246	0.875476	0.894322	0.911848	0.928107	0.943136	0.956967	0.969624	0.981123	0.991479	1.00071	1.00881	1.01581	1.0217	1.0265	1.03022	1.03288	1.03449	1.03506	1.03462	1.03319	1.03079	1.02745	1.0232	1.01808	1.01212	1.00534	0.997809	0.989548	0.980606	0.971025	0.960851	0.950129	0.938908	0.927232	0.915151	0.902709	0.889955	0.876934	0.863691	0.850269	0.836712	0.823061	0.809354	0.795629	0.781922
772.245	0.888073	0.80509	0.828479	0.850262	0.870555	0.889449	0.907016	0.923311	0.938379	0.952255	0.964965	0.97653	0.986969	0.996296	1.00452	1.01166	1.01772	1.02272	1.02666	1.02957	1.03145	1.03232	1.03221	1.03113	1.02911	1.02617	1.02235	1.01767	1.01217	1.00588	0.998838	0.991084	0.982658	0.973601	0.963955	0.953765	0.943074	0.931927	0.920368	0.908442	0.896193	0.883664	0.870899	0.857939	0.844824	0.831594	0.818286	0.804936	0.791576
889.159	0.880804	0.799466	0.822999	0.844897	0.865283	0.884254	0.901886	0.918242	0.93337	0.947308	0.960088	0.971734	0.982266	0.991702	1.00006	1.00734	1.01357	1.01876	1.02292	1.02606	1.02821	1.02937	1.02957	1.02883	1.02717	1.02462	1.0212	1.01694	1.01188	1.00604	0.999473	0.9922	0.984264	0.975704	0.966561	0.956876	0.94669	0.936045	0.924985	0.91355	0.901782	0.889724	0.877416	0.864897	0.852206	0.83938	0.826454	0.813462	0.800435
1023.77	0.872805	0.79339	0.817102	0.839147	0.859655	0.87873	0.896454	0.912893	0.928101	0.942121	0.954986	0.966726	0.977363	0.986917	0.995405	1.00284	1.00924	1.01462	1.01899	1.02237	1.02477	1.02621	1.02672	1.0263	1.02498	1.02279	1.01976	1.0159	1.01126	1.00586	0.999732	0.992916	0.985446	0.97736	0.968694	0.959489	0.949783	0.939617	0.929031	0.918064	0.906756	0.895147	0.883275	0.871177	0.858891	0.84645	0.83389	0.82124	0.808532
1178.77	0.864061	0.786856	0.810781	0.833004	0.853664	0.87287	0.89071	0.907256	0.922565	0.936685	0.949653	0.9615	0.972254	0.981935	0.990563	0.998156	1.00473	1.0103	1.01488	1.01849	1.02114	1.02285	1.02364	1.02354	1.02255	1.02071	1.01804	1.01457	1.01032	1.00533	0.999633	0.993251	0.986224	0.978587	0.970376	0.961627	0.952379	0.942668	0.932534	0.922013	0.911143	0.899962	0.888506	0.87681	0.86491	0.852837	0.840625	0.828302	0.815897
1357.23	0.854551	0.779855	0.804026	0.826461	0.847302	0.866666	0.884648	0.901323	0.916754	0.930992	0.944078	0.956048	0.966929	0.976748	0.985524	0.993278	1.00003	1.00579	1.01058	1.01441	1.01731	1.01928	1.02035	1.02055	1.01988	1.01837	1.01605	1.01295	1.00908	1.00449	0.999188	0.99322	0.986615	0.979406	0.971627	0.963313	0.954499	0.945223	0.935518	0.925422	0.914969	0.904196	0.893136	0.881824	0.870291	0.858569	0.846688	0.834676	0.822559
1562.71	0.844252	0.772375	0.796829	0.819506	0.840558	0.860109	0.878257	0.895084	0.910658	0.925033	0.938255	0.95036	0.961382	0.971347	0.98028	0.9882	0.995128	1.00108	1.00608	1.01014	1.01327	1.0155	1.01685	1.01733	1.01697	1.01578	1.0138	1.01105	1.00754	1.00332	0.998409	0.992836	0.986633	0.979831	0.972464	0.964564	0.956165	0.947301	0.938006	0.928314	0.918259	0.907874	0.897192	0.886244	0.875061	0.863672	0.852106	0.840388	0.828543
1799.29	0.833127	0.764402	0.789175	0.812129	0.833423	0.853187	0.871527	0.88853	0.904268	0.918798	0.932172	0.944428	0.955603	0.965725	0.974822	0.982915	0.990027	0.996175	1.00138	1.00566	1.00903	1.01151	1.01312	1.01389	1.01382	1.01295	1.01129	1.00887	1.00571	1.00185	0.997307	0.99211	0.986291	0.979878	0.972903	0.965397	0.957393	0.948923	0.940018	0.930711	0.921034	0.911018	0.900695	0.890093	0.879242	0.86817	0.856902	0.845464	0.833876
2071.7	0.82113	0.755917	0.781049	0.804313	0.82588	0.845887	0.864446	0.881648	0.897571	0.912277	0.925818	0.938241	0.949581	0.959872	0.969142	0.977415	0.984715	0.991061	0.996475	1.00098	1.00458	1.00731	1.00918	1.01022	1.01044	1.00986	1.00851	1.00642	1.0036	1.00008	0.995889	0.991052	0.985599	0.979557	0.972957	0.965827	0.958199	0.950104	0.94157	0.93263	0.923313	0.913648	0.903666	0.893393	0.882858	0.872085	0.8611	0.849924	0.838578
2385.34	0.8082	0.746898	0.772429	0.796042	0.817915	0.838195	0.856998	0.874424	0.890554	0.905455	0.919183	0.931787	0.943307	0.953777	0.963229	0.97169	0.979183	0.985732	0.991357	0.996078	0.999915	1.00289	1.00501	1.00632	1.00682	1.00653	1.00549	1.0037	1.0012	0.998014	0.994161	0.98967	0.984567	0.978879	0.972636	0.965866	0.958597	0.950858	0.942679	0.934087	0.925112	0.915782	0.906123	0.896163	0.885926	0.875437	0.864718	0.853789	0.842671
2746.47	0.794244	0.737313	0.76329	0.787292	0.809508	0.830091	0.849168	0.866844	0.883204	0.89832	0.912253	0.925054	0.936767	0.947429	0.957074	0.96573	0.973424	0.980178	0.986017	0.99096	0.995028	0.998242	1.00062	1.00219	1.00296	1.00295	1.0022	1.00072	0.998528	0.995657	0.992129	0.987968	0.983201	0.977853	0.971951	0.965524	0.958597	0.951198	0.943356	0.935096	0.926447	0.917434	0.908082	0.898418	0.888463	0.878242	0.867774	0.857078	0.846171
3162.28	0.779129	0.727122	0.753601	0.778036	0.800633	0.821554	0.840936	0.858888	0.875502	0.890855	0.905012	0.918027	0.929948	0.940815	0.950663	0.959523	0.967424	0.974391	0.980446	0.985613	0.989913	0.993367	0.995994	0.997816	0.998852	0.999125	0.998655	0.997464	0.995575	0.99301	0.989795	0.985952	0.981506	0.976483	0.970909	0.964809	0.958208	0.951135	0.943613	0.93567	0.927329	0.918617	0.909557	0.900173	0.890485	0.880516	0.870283	0.859805	0.849095
[truncated: 1 more columns]

## Sheet: Figure4g-landscape
sigma\E	0.1	0.120679	0.145635	0.175751	0.212095	0.255955	0.308884	0.372759	0.449843	0.542868	0.655129	0.790604	0.954095	1.1514	1.3895	1.67683	2.02359	2.44205	2.94705	3.55648	4.29193	5.17947	6.25055	7.54312	9.10298	10.9854	13.2571	15.9986	19.307	23.2995	28.1177	33.9322	40.9492	49.4171	59.6362	71.9686	86.8511	104.811	126.486	152.642	184.207	222.3	268.27	323.746	390.694	471.487	568.987	686.649	828.643
3.16228	0.111852	0.131549	0.202522	0.27277	0.347819	0.420901	0.493679	0.564931	0.63356	0.697654	0.755485	0.805029	0.844376	0.87185	0.886217	0.886774	0.873405	0.846595	0.807402	0.757408	0.698622	0.633365	0.564135	0.493455	0.423723	0.357076	0.295268	0.239599	0.190902	0.149469	0.115173	0.0875574	0.0659141	0.0495748	0.0373836	0.0284867	0.0221228	0.0179346	0.0150209	0.012971	0.0115396	0.0105633	0.0100727	0.00973349	0.00952219	0.00941936	0.00943084	0.00951259	0.00965242
3.64103	0.147998	0.193538	0.264625	0.343035	0.416645	0.489242	0.559685	0.627887	0.692456	0.752212	0.80579	0.851414	0.887589	0.912979	0.926553	0.927696	0.916266	0.892605	0.857531	0.812294	0.758507	0.698061	0.633018	0.565496	0.497563	0.431123	0.367834	0.309032	0.255697	0.208436	0.167503	0.132862	0.104158	0.0808758	0.0623868	0.0480029	0.0371704	0.0290547	0.0230731	0.0187366	0.0158223	0.0138229	0.0124139	0.0114406	0.0107872	0.010512	0.010389	0.0103553	0.0103964
4.19227	0.210051	0.250393	0.33347	0.4086	0.481195	0.550947	0.618354	0.682527	0.742636	0.797957	0.84723	0.889039	0.922142	0.945495	0.95826	0.959912	0.9503	0.929657	0.898599	0.858098	0.809429	0.754112	0.693831	0.630348	0.565421	0.500721	0.43776	0.377833	0.32198	0.27096	0.225252	0.185069	0.15039	0.120996	0.09654	0.0765245	0.0604159	0.047666	0.0377368	0.0302099	0.0245462	0.0203203	0.0172088	0.0150608	0.0136321	0.0126136	0.0118973	0.0114311	0.0113247
4.82696	0.265359	0.319174	0.396933	0.469926	0.539457	0.606086	0.669598	0.729272	0.78504	0.836125	0.881314	0.919554	0.94984	0.971327	0.98334	0.985439	0.97747	0.959588	0.932251	0.896209	0.852466	0.802233	0.746877	0.687854	0.626647	0.564699	0.503362	0.443841	0.387163	0.334149	0.285401	0.24131	0.202062	0.167662	0.137965	0.112701	0.0915185	0.0740189	0.0597521	0.0482682	0.0391416	0.0319744	0.026467	0.0222762	0.0190712	0.0166276	0.0150167	0.0138577	0.012962
5.55774	0.329997	0.381634	0.455678	0.525574	0.591698	0.654637	0.713568	0.769118	0.820878	0.867927	0.909368	0.94437	0.972133	0.991964	1.0033	1.00579	0.999281	0.983864	0.959882	0.927913	0.888743	0.843341	0.792813	0.738357	0.681215	0.622623	0.56377	0.505749	0.449531	0.39594	0.345634	0.299101	0.256663	0.218484	0.184588	0.154876	0.129154	0.107153	0.088551	0.0729984	0.0601428	0.0496207	0.0410761	0.0341878	0.0286622	0.0243757	0.0209604	0.0182064	0.0163195
6.39915	0.392522	0.438614	0.509487	0.575539	0.63802	0.696342	0.751396	0.803175	0.851108	0.894424	0.9325	0.964615	0.990155	1.00853	1.01929	1.02211	1.01688	1.00364	0.982637	0.954323	0.919318	0.878392	0.832443	0.782455	0.729467	0.674532	0.618681	0.562891	0.508056	0.454965	0.404283	0.356546	0.312154	0.271376	0.234355	0.201124	0.17162	0.145698	0.123151	0.103727	0.087143	0.0731017	0.0613004	0.0514652	0.0432905	0.0365078	0.0308734	0.0263606	0.0226155
7.36795	0.44839	0.491341	0.557814	0.620136	0.678051	0.73254	0.784024	0.832247	0.876577	0.916567	0.951598	0.981187	1.00478	1.0219	1.03215	1.03527	1.03115	1.01981	1.00144	0.976378	0.945117	0.908275	0.86658	0.820845	0.771935	0.720744	0.668163	0.615053	0.562222	0.510405	0.460247	0.412294	0.366983	0.324645	0.285506	0.249691	0.217237	0.188103	0.162181	0.139309	0.119288	0.101888	0.086863	0.0739595	0.062924	0.0535387	0.0455467	0.038718	0.0328494
8.48343	0.501242	0.538657	0.601165	0.658947	0.712938	0.764018	0.812206	0.857007	0.898107	0.935037	0.967426	0.994794	1.01669	1.0327	1.04252	1.0459	1.04275	1.03309	1.01703	0.994847	0.966931	0.93378	0.895989	0.854227	0.809218	0.761719	0.712497	0.662306	0.611867	0.561853	0.512871	0.465453	0.420048	0.377018	0.336638	0.299097	0.264505	0.232899	0.204252	0.178483	0.155465	0.135037	0.117012	0.101187	0.0873487	0.0752825	0.0647754	0.05567	0.0477264
9.76778	0.548346	0.581211	0.639168	0.692801	0.743496	0.791496	0.836452	0.878137	0.916254	0.950525	0.980573	1.00599	1.0264	1.04146	1.05089	1.05451	1.05222	1.04402	1.02999	1.01036	0.985422	0.95559	0.92135	0.883256	0.841915	0.797969	0.752076	0.704893	0.65706	0.609185	0.561828	0.515495	0.470627	0.427597	0.386704	0.348179	0.312182	0.278806	0.248089	0.220013	0.194515	0.171495	0.150823	0.132347	0.115897	0.101296	0.0883626	0.0769145	0.0667814
11.2466	0.590493	0.61879	0.672238	0.722644	0.770414	0.815364	0.857305	0.896123	0.931623	0.963536	0.991516	1.01522	1.03433	1.04855	1.05766	1.06149	1.05996	1.05304	1.04081	1.02342	1.00114	0.97428	0.943255	0.908521	0.87059	0.830006	0.787335	0.743148	0.69801	0.652464	0.607022	0.562157	0.518291	0.475791	0.434969	0.396075	0.359302	0.324785	0.292607	0.2628	0.235354	0.210221	0.187321	0.166548	0.147778	0.130872	0.11568	0.102051	0.0898307
12.9493	0.627872	0.651299	0.701568	0.749121	0.794004	0.836008	0.87521	0.911483	0.944672	0.974479	1.00063	1.02282	1.04079	1.05428	1.06311	1.06715	1.06628	1.06049	1.04984	1.03445	1.01452	0.990332	0.962209	0.93054	0.895754	0.858317	0.818714	0.777442	0.734998	0.691866	0.64851	0.605365	0.562828	0.521254	0.480952	0.442182	0.405156	0.370035	0.336935	0.305926	0.277039	0.250268	0.225576	0.202901	0.182155	0.163237	0.146033	0.130419	0.116269
14.9097	0.660192	0.680275	0.727693	0.772515	0.814485	0.853874	0.890609	0.924654	0.955747	0.983694	1.00821	1.02907	1.04604	1.0589	1.06751	1.07172	1.07144	1.06666	1.0574	1.04378	1.02595	1.00415	0.978641	0.949756	0.917858	0.883343	0.84663	0.80815	0.768341	0.727633	0.686443	0.64517	0.604181	0.563815	0.524371	0.486109	0.449249	0.413969	0.380406	0.34866	0.318791	0.290827	0.264768	0.240583	0.218224	0.197621	0.17869	0.161339	0.145465
17.167	0.688994	0.706148	0.750924	0.792859	0.832324	0.869324	0.903934	0.935919	0.965172	0.991426	1.01451	1.03419	1.05028	1.06262	1.07103	1.0754	1.07564	1.07174	1.06373	1.05167	1.03572	1.01606	0.992911	0.966554	0.937297	0.905482	0.871469	0.835635	0.798363	0.760037	0.72103	0.681705	0.642401	0.603434	0.56509	0.527625	0.49126	0.45618	0.422537	0.390448	0.359998	0.33124	0.304202	0.278883	0.255264	0.233304	0.212948	0.194129	0.17677
19.766	0.715168	0.72925	0.771181	0.81067	0.847816	0.882796	0.915399	0.945596	0.97314	0.997918	1.01971	1.03837	1.05371	1.06558	1.07382	1.07833	1.07904	1.07593	1.06901	1.05836	1.04409	1.02634	1.00532	0.981256	0.954413	0.925083	0.89358	0.860233	0.825379	0.789358	0.752506	0.71515	0.677602	0.640156	0.603082	0.566625	0.531004	0.496406	0.46299	0.430887	0.400196	0.370991	0.34332	0.317208	0.292658	0.269654	0.248168	0.228155	0.209561
22.7585	0.738761	0.749438	0.788945	0.826185	0.861415	0.894448	0.925328	0.953829	0.979892	1.00333	1.02401	1.04177	1.05645	1.0679	1.07599	1.08063	1.08175	1.07935	1.07342	1.06402	1.05125	1.03523	1.01613	0.994141	0.969499	0.942452	0.913274	0.882253	0.849685	0.815872	0.781116	0.745711	0.709944	0.674086	0.63839	0.60309	0.568397	0.534497	0.501552	0.469699	0.439049	0.40969	0.381687	0.355081	0.329896	0.306139	0.283799	0.262854	0.24327
26.204	0.75906	0.767121	0.804452	0.839876	0.87322	0.904604	0.933817	0.960858	0.985565	1.00784	1.02754	1.04451	1.0586	1.06968	1.07763	1.08239	1.0839	1.08212	1.07708	1.0688	1.05738	1.04291	1.02554	1.00544	0.982808	0.957857	0.930828	0.901972	0.871553	0.839839	0.807099	0.773602	0.739607	0.705363	0.671109	0.637063	0.603428	0.570387	0.5381	0.506708	0.476328	0.447058	0.418974	0.392134	0.366575	0.342321	0.31938	0.297746	0.277403
30.1711	0.776559	0.782582	0.818195	0.851786	0.883556	0.913317	0.941106	0.966805	0.990344	1.0116	1.03043	1.04668	1.06024	1.07099	1.07884	1.08371	1.08555	1.08434	1.08009	1.07282	1.06261	1.04955	1.03375	1.01536	0.994559	0.97153	0.946483	0.91964	0.891233	0.861502	0.830689	0.799035	0.766778	0.734147	0.701361	0.668628	0.63614	0.604073	0.572584	0.541815	0.511888	0.482904	0.454949	0.428092	0.402382	0.377856	0.354536	0.332431	0.31154
34.7389	0.791722	0.796313	0.830147	0.862242	0.892447	0.920822	0.947309	0.971858	0.994362	1.0147	1.03273	1.04835	1.06144	1.0719	1.07965	1.08463	1.08678	1.08608	1.08254	1.07618	1.06707	1.05527	1.0409	1.02407	1.00494	0.983673	0.960454	0.935477	0.90895	0.881086	0.852102	0.822217	0.791647	0.760603	0.729288	0.697896	0.666608	0.635593	0.605005	0.574982	0.545647	0.517107	0.489452	0.462758	0.437084	0.412478	0.388972	0.366589	0.345339
39.9982	0.805128	0.808244	0.84065	0.871252	0.900108	0.927244	0.952618	0.976141	0.997716	1.01721	1.03453	1.04958	1.06226	1.07247	1.08014	1.08521	1.08763	1.0874	1.0845	1.07897	1.07085	1.0602	1.04711	1.03171	1.01411	0.99446	0.972926	0.949679	0.924905	0.898793	0.871539	0.843342	0.814398	0.784901	0.755039	0.724992	0.694931	0.665018	0.6354	0.606213	0.577578	0.549604	0.522384	0.496	0.470517	0.445991	0.422465	0.399968	0.378524
46.0538	0.816922	0.818706	0.849712	0.878994	0.906697	0.932769	0.957142	0.979741	1.00044	1.01919	1.03589	1.05044	1.06274	1.07273	1.08033	1.08549	1.08817	1.08835	1.08604	1.08125	1.07403	1.06442	1.05252	1.03841	1.02221	1.00404	0.984064	0.96242	0.939277	0.914806	0.889184	0.862591	0.835205	0.807204	0.778763	0.750049	0.721223	0.692437	0.663834	0.635544	0.607688	0.580373	0.553694	0.527737	0.502571	0.478259	0.454849	0.43238	0.410883
53.0261	0.827178	0.827702	0.857446	0.885686	0.912383	0.93749	0.96095	0.982679	1.00263	1.02072	1.03686	1.05095	1.06293	1.07272	1.08026	1.0855	1.08841	1.08898	1.0872	1.08309	1.07668	1.06803	1.05719	1.04427	1.02935	1.01256	0.99401	0.973851	0.952227	0.929292	0.905205	0.88013	0.85423	0.827669	0.800607	0.7732	0.7456	0.71795	0.690386	0.663034	0.636011	0.609424	0.583367	0.557928	0.53318	0.509189	0.486009	0.463685	0.442255
61.054	0.835982	0.835368	0.864168	0.891462	0.917243	0.941457	0.964078	0.985067	1.00435	1.02184	1.03747	1.05117	1.06285	1.07246	1.07995	1.08527	1.0884	1.08932	1.08802	1.08453	1.07887	1.07108	1.06123	1.04939	1.03565	1.02011	1.00289	0.984108	0.963898	0.942398	0.919753	0.896113	0.871626	0.846443	0.820712	0.794579	0.768185	0.741665	0.715148	0.688757	0.662602	0.63679	0.611415	0.586564	0.562312	0.538727	0.515869	0.493787	0.472524
70.2973	0.84353	0.842039	0.86995	0.896395	0.921299	0.94473	0.966637	0.986961	1.00564	1.0226	1.03778	1.05111	1.06253	1.07198	1.07943	1.08483	1.08816	1.08939	1.08854	1.08561	1.08063	1.07364	1.06469	1.05385	1.04119	1.02681	1.01082	0.993309	0.974414	0.954255	0.932965	0.910678	0.887531	0.863663	0.839212	0.814311	0.789094	0.763688	0.738216	0.712792	0.687527	0.662522	0.63787	0.613657	0.589961	0.566851	0.544388	0.522625	0.50161
80.94	0.850057	0.847729	0.874831	0.900458	0.924663	0.947417	0.96868	0.988405	1.00654	1.02302	1.03779	1.0508	1.06198	1.0713	1.07872	1.08419	1.0877	1.08923	1.08879	1.08638	1.08202	1.07576	1.06763	1.05771	1.04605	1.03274	1.01788	1.00156	0.983889	0.964984	0.944963	0.923951	0.902074	0.879458	0.856231	0.832518	0.808444	0.784128	0.759686	0.735229	0.71086	0.68668	0.662778	0.639241	0.616144	0.593558	0.571547	0.550166	0.529463
93.194	0.855789	0.852449	0.878853	0.903843	0.92742	0.949565	0.97025	0.989436	1.00708	1.02313	1.03754	1.05025	1.06123	1.07044	1.07782	1.08337	1.08705	1.08886	1.08879	1.08685	1.08307	1.07748	1.07012	1.06104	1.0503	1.03798	1.02417	1.00895	0.992421	0.974688	0.955858	0.936047	0.915369	0.893943	0.871885	0.849313	0.826343	0.803088	0.779656	0.756153	0.73268	0.709331	0.686195	0.663356	0.640889	0.618866	0.597349	0.576396	0.556059
107.303	0.860292	0.856344	0.882183	0.906605	0.929619	0.951218	0.971384	0.990086	1.00729	1.02295	1.03704	1.0495	1.06029	1.06939	1.07676	1.08238	1.08622	1.08828	1.08856	1.08707	1.08382	1.07884	1.07218	1.06388	1.054	1.0426	1.02976	1.01556	1.0001	0.983461	0.965749	0.947068	0.927524	0.907225	0.886282	0.864803	0.842896	0.820667	0.79822	0.775654	0.753067	0.730547	0.708183	0.686055	0.664238	0.642802	0.621811	0.601323	0.581391
123.548	0.863969	0.859533	0.884872	0.908787	0.931299	0.952411	0.972112	0.990382	1.00719	1.02251	1.0363	1.04853	1.05917	1.06818	1.07554	1.08123	1.08522	1.08752	1.08812	1.08704	1.08428	1.07988	1.07387	1.06629	1.0572	1.04665	1.03472	1.02147	1.007	0.991388	0.974724	0.957106	0.938632	0.919403	0.89952	0.879084	0.858197	0.83696	0.815468	0.793818	0.7721	0.750402	0.728807	0.707395	0.686238	0.665406	0.644962	0.624964	0.605466
142.253	0.866876	0.862063	0.886962	0.91043	0.932496	0.953174	0.97246	0.990344	1.0068	1.02182	1.03535	1.04738	1.05788	1.06681	1.07417	1.07992	1.08407	1.08659	1.08749	1.08679	1.08449	1.08062	1.07521	1.0683	1.05994	1.05018	1.03909	1.02674	1.0132	0.998542	0.982863	0.966246	0.948782	0.930565	0.911689	0.892249	0.872339	0.852055	0.831486	0.810725	0.789857	0.768967	0.748134	0.727436	0.706943	0.686722	0.666838	0.647348	0.628304
163.789	0.869055	0.863975	0.88849	0.911564	0.933237	0.95353	0.97245	0.989991	1.00614	1.02088	1.03419	1.04604	1.05642	1.06529	1.07265	1.07848	1.08276	1.0855	1.08668	1.08633	1.08446	1.08108	1.07623	1.06994	1.06227	1.05325	1.04295	1.03142	1.01875	1.00499	0.990236	0.97456	0.95805	0.940791	0.922871	0.904379	0.885404	0.866035	0.846357	0.826456	0.806415	0.786314	0.766231	0.746238	0.726406	0.7068	0.687481	0.668508	0.649933
188.586	0.870542	0.865303	0.889486	0.912218	0.933548	0.953503	0.972099	0.989338	1.00521	1.01971	1.03282	1.04452	1.0548	1.06363	1.071	1.07689	1.08131	1.08425	1.0857	1.08568	1.0842	1.08129	1.07696	1.07126	1.06421	1.05588	1.04632	1.03557	1.02371	1.01079	0.996907	0.982118	0.966508	0.950155	0.933143	0.915553	0.89747	0.878976	0.860154	0.841084	0.821845	0.802513	0.783162	0.763864	0.744685	0.725689	0.706937	0.688485	0.670386
217.137	0.871366	0.866076	0.889978	0.912416	0.933448	0.953109	0.971423	0.988398	1.00403	1.01833	1.03126	1.04283	1.05302	1.06182	1.0692	1.07518	1.07973	1.08285	1.08456	1.08485	1.08374	1.08126	1.07742	1.07226	1.06581	1.05813	1.04925	1.03922	1.02812	1.016	1.00293	0.98898	0.974218	0.958723	0.942571	0.92584	0.908607	0.890952	0.87295	0.85468	0.836215	0.817629	0.798992	0.780373	0.761836	0.743444	0.725254	0.707322	0.6897
250.011	0.871555	0.86632	0.889988	0.912178	0.932955	0.952364	0.970434	0.987181	1.00261	1.01672	1.02951	1.04097	1.05109	1.05987	1.06728	1.07333	1.07801	1.08132	1.08326	1.08385	1.08309	1.08101	1.07763	1.07298	1.06709	1.06	1.05177	1.04243	1.03204	1.02067	1.00836	0.995198	0.981239	0.966556	0.95122	0.935304	0.918881	0.902026	0.884811	0.867309	0.849591	0.831726	0.813782	0.795824	0.777915	0.760115	0.74248	0.725064	0.707917
287.862	0.871129	0.866056	0.889536	0.911521	0.932085	0.95128	0.969143	0.985695	1.00095	1.01491	1.02758	1.03895	1.04902	1.05778	1.06522	1.07135	1.07615	1.07964	1.08181	1.08268	1.08226	1.08056	1.07761	1.07343	1.06807	1.06155	1.05391	1.04522	1.0355	1.02483	1.01325	1.00082	0.987622	0.973707	0.959144	0.944003	0.928352	0.91226	0.895798	0.879033	0.862032	0.844863	0.827589	0.810274	0.792976	0.775754	0.758663	0.741755	0.725078
331.442	0.870108	0.865303	0.888637	0.910458	0.930848	0.949867	0.967557	0.983947	0.999054	1.01289	1.02546	1.03676	1.04679	1.05555	1.06303	1.06924	1.07417	1.07783	1.08023	1.08136	1.08125	1.07991	1.07737	1.07364	1.06877	1.06278	1.05571	1.04762	1.03853	1.02852	1.01762	1.0059	0.993414	0.980225	0.966396	0.95199	0.937073	0.92171	0.905967	0.889907	0.873596	0.857097	0.84047	0.823775	0.807071	0.790412	0.773853	0.757441	0.741226
381.621	0.868508	0.864076	0.887305	0.909002	0.929256	0.948134	0.965685	0.981942	0.99693	1.01066	1.02315	1.0344	1.04441	1.05318	1.06071	1.06701	1.07207	1.0759	1.0785	1.07989	1.08008	1.07908	1.07692	1.07361	1.0692	1.06372	1.05719	1.04966	1.04117	1.03178	1.02152	1.01046	0.998656	0.986155	0.973022	0.959315	0.945096	0.930427	0.91537	0.899986	0.884336	0.868479	0.852475	0.83638	0.82025	0.804138	0.788094	0.772168	0.756404
439.397	0.866341	0.862388	0.885552	0.907162	0.927316	0.946087	0.96353	0.979684	0.99458	1.00824	1.02067	1.03188	1.04188	1.05067	1.05826	1.06465	1.06983	1.07383	1.07664	1.07827	1.07874	1.07807	1.07627	1.07337	1.0694	1.06438	1.05836	1.05136	1.04344	1.03463	1.02499	1.01455	1.00339	0.991538	0.979064	0.96602	0.952466	0.938458	0.924056	0.909317	0.894299	0.87906	0.863654	0.848137	0.832561	0.816977	0.801434	0.785978	0.770653
505.92	0.863618	0.86025	0.883386	0.904946	0.925034	0.943731	0.961096	0.977176	0.992004	1.00561	1.018	1.02919	1.0392	1.04803	1.05568	1.06216	1.06747	1.07163	1.07464	1.07651	1.07725	1.07689	1.07543	1.07292	1.06936	1.06479	1.05924	1.05275	1.04536	1.03711	1.02804	1.0182	1.00764	0.996408	0.98456	0.972147	0.959224	0.945846	0.932068	0.917946	0.903533	0.888885	0.874054	0.859091	0.844049	0.828974	0.813914	0.798913	0.784013
582.514	0.860348	0.85767	0.880816	0.902361	0.922417	0.941069	0.958386	0.974418	0.989204	1.00277	1.01515	1.02634	1.03637	1.04524	1.05296	1.05954	1.06499	1.0693	1.07251	1.0746	1.07561	1.07554	1.07442	1.07226	1.0691	1.06495	1.05986	1.05385	1.04696	1.03923	1.03071	1.02143	1.01144	1.0008	0.989545	0.977731	0.965409	0.95263	0.939448	0.925913	0.912079	0.897996	0.883715	0.869286	0.854756	0.840171	0.825577	0.811015	0.796526
670.704	0.856538	0.854654	0.877846	0.89941	0.919466	0.938105	0.955402	0.971412	0.98618	0.999737	1.01211	1.02332	1.03338	1.04231	1.05011	1.05679	1.06237	1.06685	1.07024	1.07256	1.07382	1.07404	1.07323	1.07142	1.06863	1.06489	1.06022	1.05466	1.04825	1.04102	1.03302	1.02427	1.01483	1.00474	0.994051	0.982806	0.971055	0.958847	0.946231	0.933258	0.919976	0.906434	0.89268	0.87876	0.864722	0.850608	0.836461	0.822322	0.808228
772.245	0.85219	0.851207	0.874481	0.896097	0.916183	0.934839	0.952143	0.968157	0.982929	0.996496	1.00889	1.02013	1.03024	1.03923	1.04712	1.05391	1.05962	1.06426	1.06785	1.07038	1.07189	1.07238	1.07187	1.07039	1.06796	1.0646	1.06034	1.05522	1.04926	1.0425	1.03498	1.02674	1.01782	1.00826	0.998105	0.9874	0.976193	0.964528	0.952453	0.940015	0.92726	0.914234	0.900983	0.887552	0.873985	0.860322	0.846604	0.83287	0.819156
889.159	0.847307	0.847332	0.870721	0.892422	0.91257	0.931271	0.948609	0.964651	0.979449	0.993047	1.00548	1.01677	1.02694	1.036	1.04399	1.05089	1.05674	1.06155	1.06532	1.06806	1.06981	1.07056	1.07035	1.06918	1.06709	1.0641	1.06023	1.05552	1.04999	1.04368	1.03663	1.02887	1.02044	1.01138	1.00173	0.991542	0.980852	0.969704	0.958144	0.946215	0.933963	0.92143	0.908661	0.895697	0.882579	0.869348	0.856041	0.842695	0.829345
1023.77	0.841888	0.843029	0.866567	0.888385	0.908625	0.927399	0.944797	0.960891	0.975739	0.989386	1.00187	1.01322	1.02347	1.03262	1.04071	1.04774	1.05373	1.0587	1.06265	1.06561	1.06758	1.06859	1.06866	1.0678	1.06603	1.06339	1.05989	1.05557	1.05046	1.04457	1.03796	1.03066	1.0227	1.01412	1.00496	0.995256	0.985057	0.974402	0.963332	0.95189	0.940116	0.928054	0.915744	0.903225	0.890537	0.877718	0.864804	0.85183	0.838827
1178.77	0.835929	0.838296	0.862017	0.883985	0.904346	0.923221	0.940705	0.956875	0.971793	0.985511	0.998067	1.0095	1.01983	1.02908	1.03728	1.04444	1.05058	1.05571	1.05985	1.06301	1.06521	1.06647	1.06681	1.06624	1.06479	1.06249	1.05934	1.0554	1.05067	1.0452	1.03901	1.03214	1.02462	1.0165	1.0078	0.998563	0.988833	0.978646	0.968043	0.957064	0.945747	0.934134	0.922261	0.910167	0.89789	0.885465	0.872925	0.860304	0.847632
1357.23	0.829424	0.83313	0.857069	0.879217	0.899729	0.918733	0.936328	0.952598	0.967608	0.981414	0.99406	1.00558	1.01601	1.02538	1.0337	1.04099	1.04728	1.05258	1.0569	1.06027	1.0627	1.0642	1.0648	1.06452	1.06337	1.06139	1.05859	1.055	1.05065	1.04556	1.03978	1.03332	1.02623	1.01853	1.01027	1.00148	0.992199	0.982459	0.972301	0.961763	0.950882	0.939695	0.92824	0.916551	0.904665	0.892615	0.880432	0.868147	0.85579
1562.71	0.822361	0.827524	0.851715	0.874076	0.89477	0.913929	0.931661	0.948053	0.963177	0.977092	0.989845	1.00148	1.01202	1.0215	1.02995	1.03739	1.04383	1.0493	1.05381	1.05738	1.06003	1.06177	1.06263	1.06262	1.06177	1.0601	1.05762	1.05438	1.05039	1.04567	1.04027	1.03421	1.02752	1.02024	1.0124	1.00403	0.995175	0.98586	0.976126	0.966008	0.955542	0.944762	0.933704	0.922402	0.910888	0.899194	0.887351	0.875386	0.863327
1799.29	0.814726	0.82147	0.845949	0.868555	0.889459	0.908802	0.926697	0.943235	0.958494	0.972536	0.985413	0.997169	1.00784	1.01746	1.02605	1.03363	1.04023	1.04588	1.05057	1.05435	1.05721	1.05919	1.0603	1.06056	1.05999	1.05862	1.05646	1.05355	1.0499	1.04554	1.04051	1.03483	1.02853	1.02164	1.0142	1.00623	0.997777	0.988868	0.979538	0.96982	0.959749	0.949357	0.938677	0.927742	0.916582	0.905228	0.893707	0.882045	0.870269
2071.7	0.806498	0.814954	0.839759	0.862644	0.88379	0.903345	0.921427	0.938136	0.953551	0.96774	0.980759	0.992654	1.00346	1.01322	1.02196	1.02971	1.03648	1.0423	1.04718	1.05116	1.05424	1.05645	1.05781	1.05833	1.05804	1.05696	1.0551	1.0525	1.04919	1.04517	1.04049	1.03517	1.02924	1.02273	1.01567	1.00809	1.00002	0.991499	0.982553	0.973217	0.963522	0.953499	0.943179	0.932593	0.92177	0.910737	0.899522	0.888148	0.876638
2385.34	0.797646	0.807962	0.833131	0.85633	0.87775	0.897545	0.915842	0.932745	0.948338	0.962694	0.975873	0.987923	0.998888	1.0088	1.0177	1.02561	1.03255	1.03856	1.04364	1.04782	1.05112	1.05356	1.05515	1.05593	1.05591	1.05511	1.05355	1.05126	1.04825	1.04457	1.04023	1.03525	1.02968	1.02353	1.01683	1.00962	1.00192	0.993766	0.985187	0.976215	0.966877	0.957206	0.947229	0.936974	0.926471	0.915743	0.904816	0.893714	0.882455
2746.47	0.788128	0.800469	0.826046	0.849598	0.871325	0.891391	0.90993	0.927051	0.942845	0.957389	0.970744	0.982966	0.994099	1.00418	1.01325	1.02133	1.02846	1.03465	1.03992	1.04431	1.04782	1.05049	1.05233	1.05336	1.0536	1.05307	1.0518	1.0498	1.04711	1.04374	1.03972	1.03508	1.02984	1.02404	1.01769	1.01083	1.00348	0.995682	0.987453	0.978827	0.969831	0.960493	0.950842	0.940903	0.930702	0.920263	0.90961	0.898762	0.88774
3162.28	0.77788	0.792444	0.818481	0.842427	0.864498	0.884867	0.903676	0.921042	0.93706	0.951811	0.965363	0.977773	0.989089	0.999354	1.0086	1.01687	1.02418	1.03056	1.03604	1.04063	1.04436	1.04726	1.04933	1.05061	1.0511	1.05084	1.04985	1.04814	1.04575	1.04268	1.03898	1.03466	1.02975	1.02427	1.01826	1.01173	1.00472	0.997257	0.989363	0.981066	0.972395	0.963375	0.954033	0.944393	0.934479	0.924313	0.913918	0.903311	0.89251
[truncated: 1 more columns]
